# Supplementary material for: Host Transcriptional Response to Persistent Infection with a Live-Attenuated Porcine Reproductive and Respiratory Syndrome Virus Strain
Source: Viruses. 2020 Jul 28;12(8):817. doi: 10.3390/v12080817 (PMC7474429; doi:10.3390/v12080817)
Supplement: Supplementary file 1 [file viruses-12-00817-s001.zip]

Archive with 6 entries (5 files):
- Supplementary/
- Supplementary/Table S1.docx
- Supplementary/Table S2.xlsx
- Supplementary/Table S3.xlsx
- Supplementary/Table S4.xlsx
- Supplementary/Figure S1.docx
