# Supplementary material for: Host Transcriptional Response to Persistent Infection with a Live-Attenuated Porcine Reproductive and Respiratory Syndrome Virus Strain
Source: Viruses. 2020 Jul 28;12(8):817. doi: 10.3390/v12080817 (PMC7474429; doi:10.3390/v12080817)
Supplement: Supplementary file 1 [file viruses-12-00817-s001.zip › Supplementary/Table S2.xlsx]

## Sheet: Complete
Column1	baseMean	log2FoldChange	abs_log2FoldChange	lfcSE	stat	pvalue	padj	Gene_description	Gene_type	GO_terms	NCBI_gene_ID	Gene_name
A1CF	0.373953	-0.54682	0.54682	1.99002	-0.274781	0.783485	NA	APOBEC1 complementation factor [Source:HGNC Symbol;Acc:HGNC:24086]	protein_coding	GO:0003676,GO:0003727,GO:0016556,GO:0030895,GO:0005634,GO:0003729,GO:0003723,GO:0007566,GO:0010609,GO:0016554,GO:0005654,GO:0005737	100155074.0	A1CF
A2M	903.475	0.871738	0.871738	0.526716	1.65504	0.0979157	0.14477	alpha-2-macroglobulin [Source:HGNC Symbol;Acc:HGNC:7]	protein_coding	GO:0005576,GO:0005615,GO:0004866,GO:0010951,GO:0002020,GO:0004867,GO:0005102,GO:0019838,GO:0019899,GO:0019959,GO:0019966,GO:0043120,GO:0048306,GO:0001869,GO:0048863	403166.0	A2M
A2ML1	0.763109	-0.696471	0.696471	1.62122	-0.429596	0.66749	0.719779	alpha-2-macroglobulin like 1 [Source:HGNC Symbol;Acc:HGNC:23336]	protein_coding	GO:0005576,GO:0005615,GO:0004866,GO:0010951,GO:0002020	100152492.0	A2ML1
A3GALT2	0.240955	-1.70096	1.70096	3.16075	-0.538153	0.590472	NA	alpha 1,3-galactosyltransferase 2 [Source:HGNC Symbol;Acc:HGNC:30005]	protein_coding	GO:0016020,GO:0005975,GO:0016758,GO:0016021,GO:0005794,GO:0001962,GO:0016757,GO:0006688,GO:0030259,GO:0031982	100739829.0	A3GALT2
A4GALT	188.855	-2.29089	2.29089	1.15809	-1.97817	NA	NA	alpha 1,4-galactosyltransferase (P blood group) [Source:HGNC Symbol;Acc:HGNC:18149]	protein_coding	GO:0016020,GO:0016021,GO:0016740,GO:0016757,GO:0008378,GO:0015643,GO:0050512,GO:0001576,GO:0007009	100524987.0	A4GALT
AAAS	77.158	-1.19936	1.19936	0.705756	-1.6994	NA	NA	aladin WD repeat nucleoporin [Source:HGNC Symbol;Acc:HGNC:13666]	protein_coding	GO:0005515,GO:0005643,GO:0006913,GO:0000922,GO:0001578,GO:0072686,GO:0005654,GO:0005829,GO:0005813,GO:0009566,GO:0007612,GO:0031965,GO:0090307	100154333.0	AAAS
AACS	146.89	-1.15954	1.15954	0.712356	-1.62775	NA	NA	acetoacetyl-CoA synthetase [Source:HGNC Symbol;Acc:HGNC:21298]	protein_coding	GO:0003824,GO:0006629,GO:0030729	100156545.0	AACS
AAED1	36.5938	0.235087	0.235087	0.409568	0.573986	0.565977	0.629565	AhpC/TSA antioxidant enzyme domain containing 1, transcript variant X3	protein_coding	NA	NA	AAED1
AAGAB	261.963	1.14216	1.14216	0.388648	2.9388	0.00329489	0.00978984	alpha and gamma adaptin binding protein [Source:HGNC Symbol;Acc:HGNC:25662]	protein_coding	NA	100517743.0	AAGAB
AAK1	227.173	0.246635	0.246635	0.202499	1.21796	0.223239	0.28814	AP2 associated kinase 1 [Source:HGNC Symbol;Acc:HGNC:19679]	protein_coding	GO:0005524,GO:0006468,GO:0004672,GO:0000166,GO:0004674,GO:0016301,GO:0016310,GO:0005634,GO:0016020,GO:0005886,GO:0016740,GO:0005905,GO:2000369,GO:0030136,GO:0045747,GO:0035612,GO:0046777,GO:0050821,GO:0006897,GO:0005112,GO:0032880,GO:0019897,GO:0031252,GO:0043195	110255208.0	AAK1
AAMDC	22.3171	-0.692777	0.692777	0.426746	-1.62339	0.104505	0.153288	adipogenesis associated Mth938 domain containing	protein_coding	NA	NA	AAMDC
AAMP	205.46	-1.69191	1.69191	0.966457	-1.75063	NA	NA	angio associated migratory cell protein [Source:HGNC Symbol;Acc:HGNC:18]	protein_coding	GO:0005515,GO:0005829,GO:0015630,GO:0045171	100621415.0	AAMP
AAR2	136.909	-0.727754	0.727754	0.302453	-2.40617	0.0161206	0.0341616	AAR2 splicing factor [Source:HGNC Symbol;Acc:HGNC:15886]	protein_coding	GO:0000244	100152525.0	AAR2
AARD	3.76598	-1.09858	1.09858	0.751892	-1.46109	0.14399	0.199671	alanine and arginine rich domain containing protein [Source:HGNC Symbol;Acc:HGNC:33842]	protein_coding	NA	100522252.0	AARD
AARS	519.571	-0.301867	0.301867	0.389592	-0.77483	0.43844	0.507883	alanyl-tRNA synthetase [Source:HGNC Symbol;Acc:HGNC:20]	protein_coding	GO:0005524,GO:0003676,GO:0005737,GO:0000166,GO:0004812,GO:0043039,GO:0004813,GO:0006419,GO:0005739,GO:0046872,GO:0003723,GO:0106074,GO:0008270,GO:0016597,GO:0006412,GO:0000049,GO:0016874,GO:0002161,GO:0006400,GO:0070143	100525399.0	AARS
AARS2	118.157	-1.84532	1.84532	1.01219	-1.82311	NA	NA	alanyl-tRNA synthetase 2, mitochondrial [Source:HGNC Symbol;Acc:HGNC:21022]	protein_coding	GO:0005524,GO:0003676,GO:0005737,GO:0000166,GO:0004812,GO:0043039,GO:0004813,GO:0006419,GO:0005739,GO:0046872,GO:0003723,GO:0106074,GO:0008270,GO:0016597,GO:0006412,GO:0000049,GO:0016874,GO:0002161,GO:0006400,GO:0070143	100155115.0	AARS2
AARSD1	134.833	-1.53445	1.53445	0.814735	-1.88337	NA	NA	alanyl-tRNA synthetase domain containing 1	protein_coding	NA	NA	AARSD1
AASDH	279.333	1.30815	1.30815	0.372433	3.51244	0.000444012	0.00214072	aminoadipate-semialdehyde dehydrogenase [Source:HGNC Symbol;Acc:HGNC:23993]	protein_coding	GO:0005515,GO:0003824	100627475.0	AASDH
AASDHPPT	160.359	1.98296	1.98296	0.556715	3.5619	0.000368184	0.00185748	aminoadipate-semialdehyde dehydrogenase-phosphopantetheinyl transferase [Source:HGNC Symbol;Acc:HGNC:14235]	protein_coding	GO:0000287,GO:0008897,GO:0016740,GO:0019878	100525064.0	AASDHPPT
AASS	20.4561	1.44366	1.44366	0.49154	2.93701	0.00331395	0.00983416	aminoadipate-semialdehyde synthase [Source:HGNC Symbol;Acc:HGNC:17366]	protein_coding	GO:0055114,GO:0016491,GO:0005737,GO:0004753,GO:0047131,GO:0019477,GO:0019878,GO:0005739,GO:0043231	100513962.0	AASS
AATF	162.728	-0.0600705	0.0600705	0.326394	-0.184043	0.85398	0.880684	apoptosis antagonizing transcription factor [Source:HGNC Symbol;Acc:HGNC:19235]	protein_coding	GO:0005634,GO:0005730,GO:0043522,GO:0006974,GO:0007346,GO:0032929,GO:0042254,GO:0042985,GO:0043066,GO:0045944,GO:2000378,GO:2001234,GO:0005737,GO:0044798	100513881.0	AATF
AATK	0.523726	-2.80632	2.80632	2.99977	-0.935513	0.349524	NA	apoptosis associated tyrosine kinase [Source:HGNC Symbol;Acc:HGNC:21]	protein_coding	GO:0005524,GO:0006468,GO:0004672	100627757.0	AATK
ABAT	21.2836	-2.72848	2.72848	0.557823	-4.89131	1.00169e-06	3.35003e-05	4-aminobutyrate aminotransferase [Source:NCBI gene;Acc:397500]	protein_coding	GO:0003824,GO:0030170,GO:0008483,GO:0003867,GO:0009448,GO:0005739,GO:0016740,GO:0046872,GO:0005829,GO:0005759,GO:0042803,GO:0051536,GO:0051537,GO:0009450,GO:0032145,GO:0034386,GO:0047298,GO:0042135,GO:0048148,GO:0032144	397500.0	ABAT
ABCA1	971.47	0.457512	0.457512	0.258777	1.76797	0.0770654	0.118993	ATP binding cassette subfamily A member 1 [Source:NCBI gene;Acc:100152112]	protein_coding	GO:0016021,GO:0005524,GO:0016887,GO:0042626,GO:0055085,GO:0000166,GO:0016020,GO:0043231,GO:0090554,GO:0005319,GO:0006869,GO:0090556,GO:0033700,GO:0005102,GO:0005548,GO:0019905,GO:0031210,GO:0031267,GO:0034185,GO:0034186,GO:0034188,GO:0051117,GO:0120020,GO:0140328,GO:0002790,GO:0006497,GO:0006911,GO:0007040,GO:0007186,GO:0007189,GO:0008203,GO:0010875,GO:0016197,GO:0032367,GO:0032489,GO:0033344,GO:…	100152112.0	ABCA1
ABCA12	0.145573	0.607319	0.607319	3.16075	0.192144	0.847629	NA	ATP binding cassette subfamily A member 12 [Source:HGNC Symbol;Acc:HGNC:14637]	protein_coding	GO:0016021,GO:0005524,GO:0016887,GO:0042626,GO:0055085,GO:0005215,GO:0006869,GO:0000166,GO:0016020,GO:0022857,GO:0043231,GO:0005319,GO:0005102,GO:0034191,GO:0010875,GO:0030216,GO:0031424,GO:0032940,GO:0033700,GO:0035627,GO:0043129,GO:0045055,GO:0048286,GO:0055088,GO:0061436,GO:0072659,GO:2000010,GO:0005737,GO:0005829,GO:0005886,GO:0097209	100512445.0	ABCA12
ABCA2	662.508	-2.40868	2.40868	1.21553	-1.98159	NA	NA	ATP binding cassette subfamily A member 2	protein_coding	NA	NA	ABCA2
ABCA3	470.299	-1.24051	1.24051	1.18588	-1.04607	NA	NA	ATP binding cassette subfamily A member 3 [Source:HGNC Symbol;Acc:HGNC:33]	protein_coding	GO:0016021,GO:0005524,GO:0016887,GO:0042626,GO:0055085,GO:0000166,GO:0016020,GO:0043231,GO:0005319,GO:0006869,GO:0005886,GO:0097208,GO:0097233	100518064.0	ABCA3
ABCA4	7.67281	-1.78021	1.78021	0.664966	-2.67715	0.00742522	0.0185852	ATP binding cassette subfamily A member 4 [Source:HGNC Symbol;Acc:HGNC:34]	protein_coding	GO:0016021,GO:0005524,GO:0016887,GO:0042626,GO:0055085,GO:0005887,GO:0006869,GO:0007601,GO:0000166,GO:0016020,GO:0043231,GO:0005319,GO:0005548,GO:0090555,GO:0140326,GO:0140327,GO:0140347,GO:0006649,GO:0045332,GO:0045494,GO:0001750,GO:0005783	100155583.0	ABCA4
ABCA5	99.7455	2.21371	2.21371	0.477863	4.63252	3.61247e-06	8.02694e-05	ATP binding cassette subfamily A member 5 [Source:HGNC Symbol;Acc:HGNC:35]	protein_coding	GO:0016021,GO:0005524,GO:0016887,GO:0042626,GO:0055085,GO:0030301,GO:0000166,GO:0016020,GO:0005794,GO:0043231,GO:0005770,GO:0005319,GO:0006869,GO:0010745,GO:0033344,GO:0034375,GO:0005764	100520049.0	ABCA5
ABCA6	232.213	1.12795	1.12795	0.608418	1.85391	0.063752	0.101744	ATP binding cassette subfamily A member 6 [Source:HGNC Symbol;Acc:HGNC:36]	protein_coding	GO:0016021,GO:0042626,GO:0055085,GO:0006869,GO:0005524,GO:0016887,GO:0000166,GO:0016020,GO:0043231,GO:0005319	100520861.0	ABCA6
ABCA7	595.01	-1.77609	1.77609	1.06793	-1.66312	NA	NA	ATP binding cassette subfamily A member 7 [Source:HGNC Symbol;Acc:HGNC:37]	protein_coding	GO:0016021,GO:0005524,GO:0016887,GO:0042626,GO:0055085,GO:0000166,GO:0016020,GO:0043231,GO:0033344,GO:0090554,GO:0005319,GO:0006869,GO:0034188,GO:0090556,GO:0033700	100623892.0	ABCA7
ABCB1	184.075	1.04765	1.04765	0.287873	3.63927	0.000273417	0.00149764	ATP-binding cassette, sub-family B (MDR/TAP), member 1, transcript variant X1	protein_coding	NA	NA	ABCB1
ABCB10	179.529	0.798757	0.798757	0.302938	2.6367	0.00837165	0.0204336	ATP binding cassette subfamily B member 10 [Source:HGNC Symbol;Acc:HGNC:41]	protein_coding	GO:0016021,GO:0005524,GO:0016887,GO:0042626,GO:0055085,GO:0000166,GO:0016020,GO:0042803,GO:0005739,GO:0005743,GO:0032592	100153026.0	ABCB10
ABCB4	0.498821	-1.09338	1.09338	2.41666	-0.452436	0.650955	NA	ATP binding cassette subfamily B member 4, transcript variant X1	protein_coding	NA	NA	ABCB4
ABCB6	18.1898	-1.02069	1.02069	0.594911	-1.71571	0.0862158	0.130561	ATP binding cassette subfamily B member 6 (Langereis blood group) [Source:HGNC Symbol;Acc:HGNC:47]	protein_coding	GO:0016021,GO:0005524,GO:0016887,GO:0042626,GO:0055085,GO:0000166,GO:0016020,GO:0005774,GO:0015439,GO:0015562,GO:0020037,GO:0006779,GO:0007420,GO:0015886,GO:0035351,GO:0043588,GO:0005654,GO:0005739,GO:0005740,GO:0005741,GO:0005768,GO:0005783,GO:0005794,GO:0005829,GO:0005886,GO:0031307	100155585.0	ABCB6
ABCB7	328.322	1.83329	1.83329	0.468726	3.91123	9.1828e-05	0.000706793	ATP binding cassette subfamily B member 7 [Source:HGNC Symbol;Acc:HGNC:48]	protein_coding	GO:0016021,GO:0005524,GO:0016887,GO:0042626,GO:0055085,GO:0000166,GO:0016020,GO:0005743,GO:0006879	100157043.0	ABCB7
ABCB8	104.487	-1.9844	1.9844	1.42869	-1.38897	NA	NA	ATP binding cassette subfamily B member 8 [Source:HGNC Symbol;Acc:HGNC:49]	protein_coding	GO:0016021,GO:0005524,GO:0016887,GO:0042626,GO:0055085,GO:0031966,GO:0005634,GO:0005730,GO:0005739,GO:0000166,GO:0016020	100626423.0	ABCB8
ABCB9	8.63526	-1.23543	1.23543	0.923743	-1.33741	0.181087	0.241954	ATP binding cassette subfamily B member 9 [Source:HGNC Symbol;Acc:HGNC:50]	protein_coding	GO:0016021,GO:0005524,GO:0005765,GO:0015440,GO:0015833,GO:0016887,GO:0042626,GO:0055085,GO:0000166,GO:0016020,GO:1904680,GO:0022857,GO:0042803,GO:0005764,GO:0030176,GO:0043231	100155346.0	ABCB9
ABCC1	423.913	-1.75994	1.75994	0.699071	-2.51754	0.0118179	0.0269693	ATP binding cassette subfamily C member 1 [Source:HGNC Symbol;Acc:HGNC:51]	protein_coding	GO:0016021,GO:0005524,GO:0016887,GO:0042626,GO:0055085,GO:0022857,GO:0000166,GO:0016020	733619.0	ABCC1
ABCC10	273.078	-2.12625	2.12625	1.05232	-2.02054	0.0433279	0.0744443	ATP binding cassette subfamily C member 10 [Source:HGNC Symbol;Acc:HGNC:52]	protein_coding	GO:0016021,GO:0005524,GO:0016887,GO:0042626,GO:0055085,GO:0000166,GO:0016020	100152696.0	ABCC10
ABCC11	0.338838	0.504017	0.504017	3.14112	0.160458	0.87252	NA	ATP binding cassette subfamily C member 11 [Source:HGNC Symbol;Acc:HGNC:14639]	protein_coding	GO:0016021,GO:0005524,GO:0016887,GO:0042626,GO:0055085,GO:0000166,GO:0016020,GO:0005887,GO:0008514,GO:0015216,GO:0015711,GO:0015865	110260969.0	ABCC11
ABCC2	4.1402	0.905998	0.905998	0.753004	1.20318	0.228908	0.29415	ATP binding cassette subfamily C member 2 [Source:HGNC Symbol;Acc:HGNC:53]	protein_coding	GO:0042626,GO:0055085,GO:0005887,GO:0008514,GO:0016021,GO:0005524,GO:0016887,GO:0022857,GO:0009986,GO:0016324,GO:0046581,GO:0016020,GO:0042910,GO:0015721,GO:0000166,GO:0042908	397535.0	ABCC2
ABCC3	217.51	-1.43318	1.43318	0.551063	-2.60075	0.00930211	0.0221728	ATP binding cassette subfamily C member 3 [Source:HGNC Symbol;Acc:HGNC:54]	protein_coding	GO:0016021,GO:0005524,GO:0016887,GO:0042626,GO:0055085,GO:0022857,GO:0000166,GO:0016020	100513231.0	ABCC3
ABCC4	232.362	0.730623	0.730623	0.234705	3.11294	0.00185231	0.00623286	ATP binding cassette subfamily C member 4, transcript variant X2	protein_coding	NA	NA	ABCC4
ABCC5	921.463	-0.0283264	0.0283264	0.237286	-0.119377	0.904977	0.923028	ATP binding cassette subfamily C member 5 [Source:HGNC Symbol;Acc:HGNC:56]	protein_coding	GO:0016021,GO:0005524,GO:0016887,GO:0042626,GO:0055085,GO:0008514,GO:0015711,GO:0000166,GO:0016020	100513626.0	ABCC5
ABCC6	1.39981	-4.24354	4.24354	1.23115	-3.4468	0.000567275	0.00256502	ATP binding cassette subfamily C member 6	protein_coding	NA	NA	ABCC6
ABCC8	7.21317	-2.0035	2.0035	0.938703	-2.13433	0.0328161	0.059606	ATP binding cassette subfamily C member 8 [Source:HGNC Symbol;Acc:HGNC:59]	protein_coding	GO:0016020,GO:0016021,GO:0005524,GO:0016887,GO:0042626,GO:0055085,GO:0006813,GO:0008281,GO:0000166	100158245.0	ABCC8
ABCC9	249.478	1.61156	1.61156	0.524082	3.07501	0.00210492	0.00687344	ATP binding cassette subfamily C member 9 [Source:HGNC Symbol;Acc:HGNC:60]	protein_coding	GO:0016020,GO:0016021,GO:0005524,GO:0016887,GO:0042626,GO:0055085,GO:0006813,GO:0008281,GO:0000166,GO:0071805,GO:0005267,GO:0044325,GO:0051607,GO:0005886,GO:0008282,GO:0030017	100127449.0	ABCC9
ABCD1	108.018	-2.02985	2.02985	1.26048	-1.61038	NA	NA	ATP binding cassette subfamily D member 1 [Source:HGNC Symbol;Acc:HGNC:61]	protein_coding	GO:0016021,GO:0005524,GO:0016887,GO:0042626,GO:0055085,GO:0006635,GO:0005777,GO:0005778,GO:0005324,GO:0015910,GO:0000166,GO:0015607,GO:0019899,GO:0042802,GO:0042803,GO:0043531,GO:0000038,GO:0002082,GO:0007031,GO:0015916,GO:0030497,GO:0031998,GO:0032000,GO:0036113,GO:0042758,GO:0042760,GO:0043217,GO:0051900,GO:0055089,GO:0055092,GO:1900016,GO:1900407,GO:1903427,GO:1990535,GO:2001280,GO:0005737,GO:…	100519529.0	ABCD1
ABCD2	7.52746	1.28984	1.28984	0.902307	1.42949	0.152864	0.210298	ATP binding cassette subfamily D member 2 [Source:HGNC Symbol;Acc:HGNC:66]	protein_coding	GO:0016021,GO:0005524,GO:0016887,GO:0042626,GO:0055085,GO:0006635,GO:0005777,GO:0000038,GO:0000166,GO:0042803,GO:0032000,GO:0042760	100520309.0	ABCD2
ABCD3	159.657	1.1223	1.1223	0.453791	2.47318	0.0133917	0.0296953	ATP binding cassette subfamily D member 3 [Source:HGNC Symbol;Acc:HGNC:67]	protein_coding	GO:0016021,GO:0005524,GO:0016887,GO:0042626,GO:0055085,GO:0005777,GO:0042803,GO:0005324,GO:0015910,GO:0000166,GO:0016020,GO:0006633,GO:0006635,GO:0007031,GO:0042760,GO:0005778,GO:0005782,GO:0043231	100626343.0	ABCD3
ABCD4	66.5886	-1.98069	1.98069	0.738292	-2.6828	0.00730083	0.0183222	ATP binding cassette subfamily D member 4 [Source:HGNC Symbol;Acc:HGNC:68]	protein_coding	GO:0016021,GO:0005524,GO:0016887,GO:0042626,GO:0055085,GO:0000166,GO:0016020,GO:0009235,GO:1990830,GO:0005777,GO:0005789	100152503.0	ABCD4
ABCE1	505.682	2.3439	2.3439	0.616829	3.79991	0.000144746	0.000961566	ATP binding cassette subfamily E member 1 [Source:HGNC Symbol;Acc:HGNC:69]	protein_coding	GO:0005524,GO:0016887,GO:0005737,GO:0005739,GO:0005829,GO:0060698,GO:0060702,GO:0000166,GO:0006413,GO:0005506,GO:0006415,GO:0043024,GO:0000054	100524881.0	ABCE1
ABCF1	393.099	-1.06833	1.06833	0.678619	-1.57427	NA	NA	ATP binding cassette subfamily F member 1 [Source:HGNC Symbol;Acc:HGNC:70]	protein_coding	GO:0005524,GO:0016887,GO:0000166,GO:0005829	100144452.0	ABCF1
ABCF2	195.807	-1.08355	1.08355	0.716776	-1.5117	NA	NA	ATP binding cassette subfamily F member 2, transcript variant X1	protein_coding	NA	NA	ABCF2
ABCF3	273.94	-0.878472	0.878472	0.37531	-2.34066	0.0192499	0.0391197	ATP binding cassette subfamily F member 3 [Source:HGNC Symbol;Acc:HGNC:72]	protein_coding	GO:0005524,GO:0016887,GO:0000166	100626614.0	ABCF3
ABCG1	425.357	-1.11101	1.11101	0.48284	-2.301	0.0213917	0.0424452	ATP binding cassette subfamily G member 1 [Source:HGNC Symbol;Acc:HGNC:73]	protein_coding	GO:0016020,GO:0016021,GO:0005524,GO:0016887,GO:0055085,GO:0000166,GO:0005886,GO:1901998,GO:0042626,GO:0042632,GO:0005548,GO:0034041	100620416.0	ABCG1
ABCG2	110.21	0.296592	0.296592	0.279419	1.06146	0.288481	0.357889	ATP-binding cassette, sub-family G (WHITE), member 2 [Source:NCBI gene;Acc:397073]	protein_coding	GO:0016020,GO:0016021,GO:0005524,GO:0016887,GO:0042626,GO:0055085,GO:0000166,GO:0005886,GO:0005739,GO:0031966,GO:0016020,GO:0016021,GO:0005524,GO:0016887,GO:0042626,GO:0055085,GO:0000166,GO:0005886,GO:0005739,GO:0031966	397073.0	ABCG2
ABCG4	3.20681	-1.18882	1.18882	1.09875	-1.08197	0.279264	0.34803	ATP binding cassette subfamily G member 4 [Source:HGNC Symbol;Acc:HGNC:13884]	protein_coding	GO:0003676,GO:0016020,GO:0005524,GO:0016887,GO:0000166,GO:0016021,GO:0003676,GO:0016020,GO:0005524,GO:0016887,GO:0000166,GO:0016021	100518324.0	ABCG4
ABCG5	0.280261	1.40013	1.40013	3.12269	0.448373	0.653884	NA	ATP binding cassette subfamily G member 5 [Source:HGNC Symbol;Acc:HGNC:13886]	protein_coding	GO:0016020,GO:0005524,GO:0016887,GO:0000166,GO:0016021,GO:0005886,GO:0042626,GO:0055085,GO:0042632,GO:0046982,GO:0120020,GO:0007588,GO:0010949,GO:0015918,GO:0033344,GO:0045796,GO:0005887,GO:0016324,GO:0043190,GO:0043235,GO:0045177	102164809.0	ABCG5
ABHD1	5.23233	-2.03146	2.03146	0.909004	-2.23481	0.0254296	0.0487152	abhydrolase domain containing 1 [Source:HGNC Symbol;Acc:HGNC:17553]	protein_coding	GO:0016020,GO:0016021,GO:0016298,GO:0047372,GO:0044255	100525041.0	ABHD1
ABHD10	37.4753	1.63509	1.63509	0.51346	3.18445	0.00145028	0.00515264	abhydrolase domain containing 10 [Source:HGNC Symbol;Acc:HGNC:25656]	protein_coding	GO:0004553,GO:0019391,GO:0005739,GO:0005829	100623142.0	ABHD10
ABHD11	63.0618	-1.57711	1.57711	0.910198	-1.73271	NA	NA	abhydrolase domain containing 11 [Source:HGNC Symbol;Acc:HGNC:16407]	protein_coding	GO:0005739	100525863.0	ABHD11
ABHD12	180.874	-1.283	1.283	0.576001	-2.22742	NA	NA	abhydrolase domain containing 12 [Source:HGNC Symbol;Acc:HGNC:15868]	protein_coding	GO:0047372,GO:0016020,GO:0016021,GO:0004622	100621636.0	ABHD12
ABHD12B	4.54137	-0.0833934	0.0833934	0.727349	-0.114654	0.908719	0.926141	abhydrolase domain containing 12B [Source:HGNC Symbol;Acc:HGNC:19837]	protein_coding	NA	100523298.0	ABHD12B
ABHD13	144.98	1.62256	1.62256	0.483213	3.35786	0.000785485	0.00326025	abhydrolase domain containing 13 [Source:HGNC Symbol;Acc:HGNC:20293]	protein_coding	GO:0016020,GO:0016021,GO:0008474,GO:0002084,GO:0005737,GO:0032839	100154680.0	ABHD13
ABHD14A	185.466	-1.47161	1.47161	0.61629	-2.38785	0.0169475	0.0354241	abhydrolase domain containing 14A [Source:HGNC Symbol;Acc:HGNC:24538]	protein_coding	GO:0005737,GO:0016020,GO:0016021	100625665.0	ABHD14A
ABHD14B	101.97	-1.60481	1.60481	0.458127	-3.50298	0.000460087	0.00219962	abhydrolase domain containing 14B, transcript variant X3	protein_coding	NA	NA	ABHD14B
ABHD15	55.1258	0.892227	0.892227	0.293319	3.04183	0.00235143	0.00748288	abhydrolase domain containing 15 [Source:HGNC Symbol;Acc:HGNC:26971]	protein_coding	GO:0044255	100516224.0	ABHD15
ABHD16A	130.872	-1.83148	1.83148	0.734059	-2.495	NA	NA	abhydrolase domain containing 16A [Source:HGNC Symbol;Acc:HGNC:13921]	protein_coding	GO:0016020,GO:0016021,GO:0004620,GO:0047372,GO:0006660,GO:0052651,GO:1905344	100155979.0	ABHD16A
ABHD16B	3.51199	-4.34388	4.34388	1.09728	-3.95877	7.53381e-05	0.000619693	abhydrolase domain containing 16B [Source:HGNC Symbol;Acc:HGNC:16128]	protein_coding	NA	110257456.0	ABHD16B
ABHD17A	367.882	-1.84123	1.84123	1.34038	-1.37367	NA	NA	abhydrolase domain containing 17A [Source:HGNC Symbol;Acc:HGNC:28756]	protein_coding	GO:0016787,GO:0098734,GO:0008474,GO:0018345,GO:0072657,GO:0005886,GO:0010008	100524666.0	ABHD17A
ABHD17B	121.019	1.29766	1.29766	0.397606	3.26367	0.00109978	0.0042033	abhydrolase domain containing 17B [Source:HGNC Symbol;Acc:HGNC:24278]	protein_coding	GO:0016787,GO:0008474,GO:0002084,GO:0018345,GO:1902473,GO:1902817,GO:1902950,GO:1905668,GO:0005886,GO:0014069,GO:0055038	100155547.0	ABHD17B
ABHD17C	85.98	0.0130865	0.0130865	0.304313	0.0430034	0.965699	0.972869	abhydrolase domain containing 17C [Source:HGNC Symbol;Acc:HGNC:26925]	protein_coding	GO:0008474,GO:0002084,GO:0018345,GO:1902817,GO:1905668,GO:0014069	100522555.0	ABHD17C
ABHD18	70.7403	2.18124	2.18124	0.59335	3.67614	0.000236792	0.00134566	abhydrolase domain containing 18 [Source:HGNC Symbol;Acc:HGNC:26111]	protein_coding	NA	100516683.0	ABHD18
ABHD2	550.267	-0.137122	0.137122	0.154131	-0.889642	0.373658	0.4447	abhydrolase domain containing 2 [Source:HGNC Symbol;Acc:HGNC:18717]	protein_coding	GO:0016298,GO:0036126,GO:0047372,GO:0003707,GO:0008126,GO:0033878,GO:0042562,GO:0007340,GO:0009611,GO:0030336,GO:0032570,GO:0043401,GO:0044255,GO:0046464,GO:0048240,GO:0001669,GO:0097524	100153434.0	ABHD2
ABHD3	90.7201	1.5765	1.5765	0.525899	2.99772	0.00272008	0.00840082	abhydrolase domain containing 3 [Source:HGNC Symbol;Acc:HGNC:18718]	protein_coding	GO:0016298,GO:0004623,GO:0047372,GO:0044255,GO:0046470,GO:0008970,GO:0016020,GO:0016021	100524684.0	ABHD3
ABHD4	102.735	-2.52199	2.52199	0.769967	-3.27545	0.00105495	0.00407204	abhydrolase domain containing 4 [Source:HGNC Symbol;Acc:HGNC:20154]	protein_coding	GO:0052689,GO:0005811,GO:0055088	100154266.0	ABHD4
ABHD5	56.9861	1.78125	1.78125	0.488607	3.64557	0.000266804	0.0014716	abhydrolase domain containing 5 [Source:NCBI gene;Acc:497624]	protein_coding	GO:0052689,GO:0005811,GO:0055088,GO:0042171,GO:0006654,GO:0010898,GO:0016740,GO:0016746	497624.0	ABHD5
ABHD6	125.827	-0.261576	0.261576	0.163865	-1.59629	0.110423	0.1604	abhydrolase domain containing 6 [Source:HGNC Symbol;Acc:HGNC:21398]	protein_coding	GO:0016020,GO:0016021,GO:0005739,GO:0004620,GO:0047372,GO:0046464	100515411.0	ABHD6
ABHD8	34.7455	-2.17327	2.17327	1.32007	-1.64632	NA	NA	abhydrolase domain containing 8 [Source:HGNC Symbol;Acc:HGNC:23759]	protein_coding	GO:0003824	110259326.0	ABHD8
ABI1	629.842	1.14806	1.14806	0.425085	2.70078	0.00691762	0.0174992	abl interactor 1 [Source:HGNC Symbol;Acc:HGNC:11320]	protein_coding	GO:0005515,GO:0008154,GO:0030296,GO:0061098,GO:0017124,GO:0030027	100738420.0	ABI1
ABI2	84.2526	0.93373	0.93373	0.421206	2.2168	0.0266365	0.0505179	abl interactor 2 [Source:HGNC Symbol;Acc:HGNC:24011]	protein_coding	GO:0005515,GO:0008154,GO:0017124,GO:0030027	100514879.0	ABI2
ABI3BP	1562.47	1.24968	1.24968	0.409776	3.04968	0.00229087	0.00733108	ABI family member 3 binding protein [Source:HGNC Symbol;Acc:HGNC:17265]	protein_coding	GO:0005515,GO:0030198,GO:0031012,GO:0010811,GO:0005518,GO:0005539,GO:0008201,GO:0005614	100154641.0	ABI3BP
ABL1	274.638	-1.71687	1.71687	0.58282	-2.94579	0.00322129	0.0096173	ABL proto-oncogene 1, non-receptor tyrosine kinase [Source:HGNC Symbol;Acc:HGNC:76]	protein_coding	GO:0005515,GO:0005524,GO:0006468,GO:0004672,GO:0004713,GO:0004715,GO:0000166,GO:0016301,GO:0016310,GO:0016740,GO:0000287,GO:0000400,GO:0000405,GO:0001784,GO:0005080,GO:0008022,GO:0017124,GO:0019904,GO:0019905,GO:0030145,GO:0038191,GO:0042169,GO:0046875,GO:0051015,GO:0051019,GO:0070064,GO:1990837,GO:0001843,GO:0001922,GO:0001934,GO:0002322,GO:0002333,GO:0006909,GO:0006974,GO:0006975,GO:0006979,GO:…	100524544.0	ABL1
ABL2	438.849	0.828157	0.828157	0.24063	3.44162	0.000578232	0.00260451	ABL proto-oncogene 2, non-receptor tyrosine kinase [Source:HGNC Symbol;Acc:HGNC:77]	protein_coding	GO:0005515,GO:0005524,GO:0006468,GO:0004672,GO:0004713,GO:0004715,GO:0000166,GO:0016301,GO:0016310,GO:0016740,GO:0005623,GO:0018108	100627019.0	ABL2
ABLIM1	2122.26	0.316836	0.316836	0.192846	1.64295	0.100393	0.148019	actin binding LIM protein 1 [Source:HGNC Symbol;Acc:HGNC:78]	protein_coding	GO:0003779,GO:0007010,GO:0046872,GO:0015629,GO:0051015,GO:0060271,GO:0001725,GO:0030032,GO:0030027	100154343.0	ABLIM1
ABLIM2	29.9119	-2.06675	2.06675	1.25775	-1.6432	0.100341	0.147956	actin binding LIM protein family member 2 [Source:HGNC Symbol;Acc:HGNC:19195]	protein_coding	GO:0006351,GO:0003779,GO:0007010,GO:0030036,GO:0046872,GO:0015629,GO:0051015,GO:0030032	100522624.0	ABLIM2
ABLIM3	37.8877	-2.55579	2.55579	0.704892	-3.62579	0.00028808	0.00154703	actin binding LIM protein family member 3 [Source:HGNC Symbol;Acc:HGNC:29132]	protein_coding	GO:0006351,GO:0003779,GO:0007010,GO:0030036,GO:0046872,GO:0015629,GO:0051015,GO:0060271,GO:0001725,GO:0030032,GO:0045944,GO:0045202,GO:0098978,GO:0030027	100515194.0	ABLIM3
ABO	0.244578	-0.546823	0.546823	3.16075	-0.173004	0.862648	NA	ABO, alpha 1-3-N-acetylgalactosaminyltransferase and alpha 1-3-galactosyltransferase	protein_coding	NA	NA	ABO
ABR	1128.62	-0.958724	0.958724	0.683131	-1.40343	NA	NA	ABR activator of RhoGEF and GTPase [Source:HGNC Symbol;Acc:HGNC:81]	protein_coding	GO:0007165,GO:0035556,GO:0005085,GO:0005089,GO:0035023,GO:0005096,GO:0043547,GO:0002692,GO:0007420,GO:0030036,GO:0030336,GO:0032496,GO:0042472,GO:0043114,GO:0043314,GO:0050728,GO:0050766,GO:0050804,GO:0050885,GO:0060313,GO:0090630,GO:0005829,GO:0005886,GO:0098685,GO:0098978	100522463.0	ABR
ABRA	0.233667	-1.70096	1.70096	3.16075	-0.538153	0.590472	NA	actin binding Rho activating protein [Source:NCBI gene;Acc:100154546]	protein_coding	GO:0003779,GO:0035025,GO:0045944,GO:0045893,GO:0006606,GO:0051091,GO:0005886,GO:0015629,GO:0030016,GO:0030017	100154546.0	ABRA
ABRACL	105.168	1.61744	1.61744	0.514121	3.14602	0.00165509	0.00569841	ABRA C-terminal like [Source:HGNC Symbol;Acc:HGNC:21230]	protein_coding	GO:0016020,GO:0016021,GO:0032970	100525723.0	ABRACL
ABRAXAS1	107.953	1.45177	1.45177	0.505817	2.87015	0.00410281	0.0116835	abraxas 1, BRCA1 A complex subunit [Source:HGNC Symbol;Acc:HGNC:25829]	protein_coding	GO:0005634,GO:0008017,GO:0070536,GO:0031593,GO:0008608,GO:0090307,GO:0006302,GO:0010212,GO:0045739,GO:0072425,GO:0016604,GO:0070531	100524450.0	ABRAXAS1
ABRAXAS2	183.264	0.51404	0.51404	0.199243	2.57997	0.00988101	0.0233109	abraxas 2, BRISC complex subunit [Source:HGNC Symbol;Acc:HGNC:28975]	protein_coding	GO:0005634,GO:0008017,GO:0070536,GO:0031593,GO:0008608,GO:0090307,GO:0000278,GO:0002931,GO:0007059,GO:0005737,GO:0005813,GO:0030496,GO:0031616,GO:0036449,GO:0070552	100158023.0	ABRAXAS2
ABT1	76.0586	0.0549853	0.0549853	0.32852	0.167373	0.867077	0.891995	activator of basal transcription 1 [Source:HGNC Symbol;Acc:HGNC:17369]	protein_coding	GO:0003676,GO:0003723,GO:0005730,GO:0000447,GO:0000472,GO:0000480,GO:0006357,GO:0021522,GO:0034462,GO:0005667	100153723.0	ABT1
ABTB1	126.878	-1.9291	1.9291	0.825517	-2.33684	0.0194476	0.0394462	ankyrin repeat and BTB domain containing 1 [Source:HGNC Symbol;Acc:HGNC:18275]	protein_coding	GO:0005515,GO:0000151	100623950.0	ABTB1
ABTB2	53.5875	-2.18774	2.18774	1.09974	-1.98932	0.0466664	0.0790037	ankyrin repeat and BTB domain containing 2 [Source:HGNC Symbol;Acc:HGNC:23842]	protein_coding	GO:0005515,GO:0046982,GO:0097237,GO:0005634,GO:0005654	100512455.0	ABTB2
ACAA1	176.238	-1.54414	1.54414	0.608189	-2.53892	0.0111195	0.0256799	acetyl-CoA acyltransferase 1 [Source:HGNC Symbol;Acc:HGNC:82]	protein_coding	GO:0003824,GO:0016747,GO:0016740,GO:0016746,GO:0006635,GO:0005777,GO:0003988,GO:0016401,GO:0000038,GO:0008206,GO:0010124,GO:0043231	100515577.0	ACAA1
ACAA2	102.997	1.05356	1.05356	0.370257	2.84547	0.00443455	0.0124297	acetyl-CoA acyltransferase 2 [Source:NCBI gene;Acc:100312959]	protein_coding	GO:0003824,GO:0016747,GO:0016740,GO:0016746,GO:0005739,GO:0006635,GO:0003985,GO:0003988,GO:0047617,GO:0071456,GO:1901029,GO:1902109	100312959.0	ACAA2
ACACA	798.591	0.202909	0.202909	0.17316	1.1718	0.241276	0.307658	acetyl-CoA carboxylase alpha [Source:HGNC Symbol;Acc:HGNC:84]	protein_coding	GO:0005524,GO:0046872,GO:0016874,GO:0006633,GO:0003989,GO:0000166,GO:0042802,GO:0001894,GO:0006084,GO:0006629,GO:0019538,GO:0051289,GO:0055088,GO:0071380,GO:0001650,GO:0005829,GO:0015629	397324.0	ACACA
ACACB	19.0429	-1.57608	1.57608	0.571368	-2.75843	0.00580792	0.015273	acetyl-CoA carboxylase beta	protein_coding	NA	NA	ACACB
ACAD10	176.959	-0.160421	0.160421	0.244304	-0.656644	0.51141	0.578212	acyl-CoA dehydrogenase family member 10 [Source:HGNC Symbol;Acc:HGNC:21597]	protein_coding	GO:0055114,GO:0016627,GO:0050660,GO:0016787	100157748.0	ACAD10
ACAD11	132.686	1.17058	1.17058	0.35649	3.28363	0.00102478	0.00398254	acyl-CoA dehydrogenase family member 11 [Source:HGNC Symbol;Acc:HGNC:30211]	protein_coding	GO:0055114,GO:0016627,GO:0050660,GO:0004466,GO:0017099,GO:0070991,GO:0033539,GO:0005634,GO:0031966	100153698.0	ACAD11
ACAD8	134.62	-0.444351	0.444351	0.422836	-1.05088	0.293313	0.362934	acyl-CoA dehydrogenase family member 8, transcript variant X2	protein_coding	NA	NA	ACAD8
ACAD9	75.6642	-1.63603	1.63603	0.652319	-2.50802	0.012141	0.0275172	acyl-CoA dehydrogenase family member 9 [Source:HGNC Symbol;Acc:HGNC:21497]	protein_coding	GO:0055114,GO:0016627,GO:0050660,GO:0003995,GO:0005739,GO:0016491,GO:0000062,GO:0017099,GO:0004466,GO:0070991,GO:0001676,GO:0032981,GO:0051791,GO:0005634,GO:0030425,GO:0031966	100621922.0	ACAD9
ACADL	198.121	1.33819	1.33819	0.308452	4.33842	1.43512e-05	0.000205903	acyl-CoA dehydrogenase long chain [Source:NCBI gene;Acc:396931]	protein_coding	GO:0055114,GO:0016627,GO:0050660,GO:0003995,GO:0004466,GO:0042758,GO:0005739,GO:0006629,GO:0016491,GO:0005759,GO:0006631,GO:0033539,GO:0016401,GO:0019254	396931.0	ACADL
ACADM	334.913	2.2042	2.2042	0.51996	4.23917	2.24352e-05	0.00027366	acyl-CoA dehydrogenase medium chain [Source:NCBI gene;Acc:397104]	protein_coding	GO:0055114,GO:0016627,GO:0050660,GO:0003995,GO:0005739,GO:0006635,GO:0070991,GO:0016491,GO:0009791,GO:0016607,GO:0007507,GO:0001889,GO:0006082,GO:0009409,GO:0009437,GO:0042594,GO:0055007,GO:0005978,GO:0006111,GO:0019254,GO:0033539,GO:0051791,GO:0006629,GO:0005759,GO:0006631,GO:0051793	397104.0	ACADM
ACADS	172.222	-1.74985	1.74985	0.793498	-2.20524	NA	NA	acyl-CoA dehydrogenase short chain [Source:HGNC Symbol;Acc:HGNC:90]	protein_coding	GO:0055114,GO:0016627,GO:0050660,GO:0003995,GO:0016491,GO:0004085,GO:0033539,GO:0046359,GO:0005654,GO:0005739,GO:0055114,GO:0016627,GO:0050660,GO:0003995,GO:0016491,GO:0004085,GO:0033539,GO:0046359,GO:0005654,GO:0005739	396932.0	ACADS
ACADSB	212.491	1.12682	1.12682	0.341964	3.29514	0.000983717	0.00387798	acyl-CoA dehydrogenase short/branched chain [Source:HGNC Symbol;Acc:HGNC:91]	protein_coding	GO:0055114,GO:0016627,GO:0050660,GO:0003995,GO:0016491,GO:0005739	100154810.0	ACADSB
ACADVL	244.058	-1.67873	1.67873	0.900028	-1.8652	NA	NA	acyl-CoA dehydrogenase very long chain [Source:HGNC Symbol;Acc:HGNC:92]	protein_coding	GO:0055114,GO:0016627,GO:0050660,GO:0003995,GO:0016491,GO:0005739,GO:0000062,GO:0017099	100520636.0	ACADVL
ACAN	27.8911	-1.72291	1.72291	0.413064	-4.17106	3.03188e-05	0.000334055	aggrecan [Source:HGNC Symbol;Acc:HGNC:319]	protein_coding	GO:0007155,GO:0005540,GO:0031012,GO:0007417,GO:0001501,GO:0001502,GO:0002063,GO:0007507,GO:0030166,GO:0030199,GO:0005604,GO:0098966,GO:0098978,GO:0098982,GO:0005509	397255.0	ACAN
ACAP1	660.593	-1.94643	1.94643	1.03626	-1.87833	NA	NA	ArfGAP with coiled-coil, ankyrin repeat and PH domains 1 [Source:HGNC Symbol;Acc:HGNC:16467]	protein_coding	GO:0005515,GO:0005096,GO:0046872,GO:0043547	100623422.0	ACAP1
ACAP2	960.625	1.56962	1.56962	0.447418	3.50816	0.00045121	0.00216736	ArfGAP with coiled-coil, ankyrin repeat and PH domains 2 [Source:HGNC Symbol;Acc:HGNC:16469]	protein_coding	GO:0005515,GO:0005096,GO:0046872,GO:0043547,GO:0010008	100627914.0	ACAP2
ACAP3	90.2661	-2.53739	2.53739	1.29449	-1.96015	0.0499784	0.083586	ArfGAP with coiled-coil, ankyrin repeat and PH domains 3 [Source:HGNC Symbol;Acc:HGNC:16754]	protein_coding	GO:0005515,GO:0005096,GO:0046872,GO:0043547,GO:0001764,GO:0010975,GO:0030426	100524443.0	ACAP3
ACAT1	255.768	1.6577	1.6577	0.499929	3.31588	0.000913561	0.00366462	acetyl-CoA acetyltransferase 1 [Source:HGNC Symbol;Acc:HGNC:93]	protein_coding	GO:0003824,GO:0016747,GO:0016740,GO:0016746,GO:0005739,GO:0006635,GO:0003985,GO:0003988,GO:0016453,GO:0006085,GO:0006550,GO:0015936,GO:0015937,GO:0046356,GO:0046952,GO:1902860	100626793.0	ACAT1
ACAT2	105.468	-0.198372	0.198372	0.349058	-0.568306	0.569827	0.633107	acetyl-CoA acetyltransferase 2 [Source:HGNC Symbol;Acc:HGNC:94]	protein_coding	GO:0003824,GO:0016747,GO:0005739,GO:0016740,GO:0016746,GO:0006635,GO:0003985,GO:0003988,GO:0005634,GO:0005730,GO:0005737,GO:0005829	100152303.0	ACAT2
ACBD3	207.105	1.16986	1.16986	0.359891	3.25061	0.00115159	0.00433669	acyl-CoA binding domain containing 3 [Source:NCBI gene;Acc:494461]	protein_coding	GO:0000062,GO:0000139	494461.0	ACBD3
ACBD4	60.6219	-1.99268	1.99268	0.873417	-2.28148	0.0225203	0.0442348	acyl-CoA binding domain containing 4 [Source:HGNC Symbol;Acc:HGNC:23337]	protein_coding	GO:0000062,GO:0016020,GO:0016021	100520929.0	ACBD4
ACBD5	143.175	0.994319	0.994319	0.356047	2.79266	0.00522763	0.0140843	acyl-CoA binding domain containing 5 [Source:HGNC Symbol;Acc:HGNC:23338]	protein_coding	GO:0000062,GO:0030242,GO:0016020,GO:0016021,GO:0008289	100514676.0	ACBD5
ACBD6	165.133	0.0861179	0.0861179	0.167596	0.513843	0.607362	0.667573	acyl-CoA binding domain containing 6 [Source:HGNC Symbol;Acc:HGNC:23339]	protein_coding	GO:0005515,GO:0000062	100525243.0	ACBD6
ACBD7	0.856684	0.623958	0.623958	1.43712	0.434172	0.664163	0.716735	acyl-CoA binding domain containing 7 [Source:HGNC Symbol;Acc:HGNC:17715]	protein_coding	GO:0000062	100626756.0	ACBD7
ACCS	36.3654	-2.94193	2.94193	0.683683	-4.30306	1.68454e-05	0.000229223	1-aminocyclopropane-1-carboxylate synthase homolog (inactive) [Source:HGNC Symbol;Acc:HGNC:23989]	protein_coding	GO:0003824,GO:0009058,GO:0030170,GO:0042802	106504160.0	ACCS
ACCSL	5.33476	-1.19367	1.19367	0.611646	-1.95157	0.0509889	0.0848841	1-aminocyclopropane-1-carboxylate synthase homolog (inactive) like [Source:HGNC Symbol;Acc:HGNC:34391]	protein_coding	GO:0003824,GO:0009058,GO:0030170,GO:0055114,GO:0016491,GO:0006281,GO:0006307,GO:0035552,GO:0051213,GO:0005634,GO:0003824,GO:0009058,GO:0030170,GO:0055114,GO:0016491,GO:0006281,GO:0006307,GO:0035552,GO:0051213,GO:0005634	100521486.0	ACCSL
ACD	73.4166	-1.40163	1.40163	0.863715	-1.62279	0.104635	0.153431	ACD shelterin complex subunit and telomerase recruitment factor [Source:HGNC Symbol;Acc:HGNC:25070]	protein_coding	GO:0000723,GO:0016233,GO:0000783,GO:0070187,GO:0042162,GO:0032211,GO:0051973,GO:0070198	100623181.0	ACD
ACE	68.0924	-2.22285	2.22285	0.93837	-2.36885	0.0178437	0.0369182	angiotensin I converting enzyme (peptidyl-dipeptidase A) 1 [Source:NCBI gene;Acc:613133]	protein_coding	GO:0016020,GO:0006508,GO:0008237,GO:0008241,GO:0016021,GO:0016787,GO:0046872,GO:0008233,GO:0004180,GO:0005615,GO:0005886,GO:0008239,GO:0045777,GO:0004175,GO:0008144,GO:0008238,GO:0008240,GO:0008270,GO:0031404,GO:0031434,GO:0031711,GO:0051019,GO:0001822,GO:0002446,GO:0003081,GO:0003084,GO:0007283,GO:0008217,GO:0010608,GO:0010629,GO:0032091,GO:0032092,GO:0042447,GO:0043171,GO:0050435,GO:0050482,GO:…	613133.0	ACE
ACE2	44.2297	-0.0898073	0.0898073	0.560735	-0.16016	0.872755	0.896736	angiotensin I converting enzyme 2 [Source:HGNC Symbol;Acc:HGNC:13557]	protein_coding	GO:0016020,GO:0006508,GO:0008237,GO:0008241,GO:0005615,GO:0016021,GO:0005886,GO:0016787,GO:0046872,GO:0008233,GO:0008239,GO:0004180,GO:0046718,GO:0008238,GO:0001618,GO:0004175,GO:0003051,GO:0003081,GO:0015827,GO:0032800,GO:0046813,GO:0051957,GO:0060452,GO:1903598,GO:1903779,GO:0005576,GO:0005737,GO:0009986,GO:0031526	100144303.0	ACE2
ACER1	4.7589	1.38739	1.38739	0.670521	2.06912	0.0385344	0.0677778	alkaline ceramidase 1 [Source:HGNC Symbol;Acc:HGNC:18356]	protein_coding	GO:0016021,GO:0016811,GO:0006672,GO:0016020,GO:0016787,GO:0006629,GO:0017040,GO:0071633,GO:0006665,GO:0008544,GO:0010446,GO:0019216,GO:0030148,GO:0030154,GO:0030216,GO:0033561,GO:0046512,GO:0046514,GO:0048733,GO:0071277,GO:0005783	100622165.0	ACER1
ACER2	11.0105	-0.875746	0.875746	0.523933	-1.67148	0.094626	0.140827	alkaline ceramidase 2 [Source:HGNC Symbol;Acc:HGNC:23675]	protein_coding	GO:0016021,GO:0016811,GO:0006672,GO:0016020,GO:0016787,GO:0006629,GO:0017040,GO:0071633,GO:0001953,GO:0006919,GO:0006974,GO:0008284,GO:0010506,GO:0010942,GO:0030330,GO:0032526,GO:0033629,GO:0035690,GO:0042981,GO:0046512,GO:0046514,GO:0090285,GO:0005794,GO:0030173	100155321.0	ACER2
ACER3	545.967	1.38908	1.38908	0.469019	2.96166	0.00305983	0.00923981	alkaline ceramidase 3 [Source:HGNC Symbol;Acc:HGNC:16066]	protein_coding	GO:0016021,GO:0016811,GO:0006672,GO:0016020,GO:0016787,GO:0006629,GO:0005783,GO:0030176,GO:0070774,GO:0071602	100524160.0	ACER3
ACHE	36.6757	-2.37567	2.37567	1.07035	-2.21952	0.0264512	0.0502333	acetylcholinesterase (Cartwright blood group) [Source:HGNC Symbol;Acc:HGNC:108]	protein_coding	GO:0004104,GO:0005615,GO:0016787,GO:0052689,GO:0005886,GO:0060041,GO:0042802,GO:0009986,GO:0005604,GO:0045202,GO:0043236,GO:0001919,GO:0006581,GO:0031623,GO:0045212,GO:0003990,GO:0005518,GO:0017171,GO:0042166,GO:0042803,GO:0043621,GO:0002076,GO:0007155,GO:0120162,GO:0005576,GO:0005794,GO:0016020,GO:0031594,GO:0048471	100621099.0	ACHE
ACIN1	2726.65	0.0643477	0.0643477	0.252009	0.255339	0.798461	0.834395	apoptotic chromatin condensation inducer 1 [Source:HGNC Symbol;Acc:HGNC:17066]	protein_coding	GO:0003676,GO:0030218,GO:0030263,GO:0045657,GO:0005634,GO:0005654,GO:0005730,GO:0005829,GO:0005886,GO:0016607,GO:0061574	100156353.0	ACIN1
ACKR1	40.9485	-2.70909	2.70909	0.994395	-2.72436	0.00644263	0.0165623	atypical chemokine receptor 1 (Duffy blood group) [Source:NCBI gene;Acc:100154447]	protein_coding	GO:0016021,GO:0006954,GO:0019956,GO:0070098,GO:0016020,GO:0019957,GO:0032642	100154447.0	ACKR1
ACKR2	226.912	-2.02784	2.02784	0.30752	-6.59416	4.27658e-11	1.21857e-08	atypical chemokine receptor 2 [Source:HGNC Symbol;Acc:HGNC:1565]	protein_coding	GO:0016021,GO:0004930,GO:0007186,GO:0005887,GO:0005044,GO:0006954,GO:0006935,GO:0004950,GO:0019957,GO:0005886,GO:0005884,GO:0005654,GO:0043231,GO:0005829,GO:0007165,GO:0031965,GO:0016493,GO:0006955,GO:0016020,GO:0009897,GO:0006897,GO:0019956,GO:0007204,GO:0019722,GO:0060326,GO:0070098	100737352.0	ACKR2
ACKR3	116.369	-2.51381	2.51381	0.782858	-3.21107	0.00132243	0.00482353	atypical chemokine receptor 3 [Source:HGNC Symbol;Acc:HGNC:23692]	protein_coding	GO:0016021,GO:0004930,GO:0007186,GO:0015026,GO:0019956,GO:0001525,GO:0001570,GO:0006935,GO:0006955,GO:0016020,GO:0009897,GO:0007165,GO:0016493,GO:0019957,GO:0007204,GO:0019722,GO:0060326,GO:0005044,GO:0016494,GO:0019958,GO:0031623,GO:0070098,GO:0070374,GO:1902230,GO:0005768,GO:0005886,GO:0005905,GO:0009986,GO:0043231	100515346.0	ACKR3
ACKR4	65.1926	2.1167	2.1167	0.609476	3.47298	0.000514716	0.00238322	atypical chemokine receptor 4 [Source:NCBI gene;Acc:100037292]	protein_coding	GO:0016021,GO:0004930,GO:0007186,GO:0005044,GO:0019956,GO:0006935,GO:0004950,GO:0006955,GO:0016020,GO:0009897,GO:0007165,GO:0006897,GO:0016493,GO:0019957,GO:0007204,GO:0019722,GO:0060326,GO:0070098	100037292.0	ACKR4
ACLY	806.371	-0.312411	0.312411	0.346612	-0.901327	0.367415	0.438736	ATP citrate lyase [Source:HGNC Symbol;Acc:HGNC:115]	protein_coding	GO:0003824,GO:0048037,GO:0046912,GO:0003878,GO:0006085,GO:0006101,GO:0000166,GO:0005524,GO:0005737,GO:0005829,GO:0016740,GO:0006629,GO:0046872,GO:0006633,GO:0006107,GO:0008610,GO:0005654,GO:0005886	100125957.0	ACLY
ACO1	395.562	0.142022	0.142022	0.154731	0.917864	0.35869	0.42947	aconitase 1 [Source:HGNC Symbol;Acc:HGNC:117]	protein_coding	GO:0006879,GO:0051539,GO:0003994,GO:0010040,GO:0005737,GO:0005829,GO:0005739,GO:0006099,GO:0051536,GO:0003723,GO:0030350,GO:0051538,GO:0006101,GO:0006417,GO:0009791,GO:0010468,GO:0050892,GO:0005783,GO:0005794	100628006.0	ACO1
ACO2	515.894	-1.47399	1.47399	1.09978	-1.34026	NA	NA	aconitase 2 [Source:NCBI gene;Acc:396999]	protein_coding	GO:0006099,GO:0051539,GO:0003994,GO:0005829,GO:0005739,GO:0046872,GO:0016829,GO:0051536,GO:0005506,GO:0006101	396999.0	ACO2
ACOD1	35.7396	0.3052	0.3052	0.525222	0.581088	0.561181	0.624907	aconitate decarboxylase 1 [Source:HGNC Symbol;Acc:HGNC:33904]	protein_coding	GO:0016829,GO:0006952,GO:0071222,GO:0047613,GO:0002760,GO:0072573,GO:0005739	100524951.0	ACOD1
ACOT11	32.819	-2.1707	2.1707	0.434457	-4.99635	5.84247e-07	2.36222e-05	acyl-CoA thioesterase 11 [Source:HGNC Symbol;Acc:HGNC:18156]	protein_coding	GO:0008289,GO:0016790,GO:0016787,GO:0005829,GO:0047617,GO:0000062,GO:0006637,GO:0036042	110261225.0	ACOT11
ACOT12	1.37055	0.468808	0.468808	1.17744	0.398159	0.690513	0.740626	acyl-CoA thioesterase 12 [Source:HGNC Symbol;Acc:HGNC:24436]	protein_coding	GO:0008289,GO:0016790,GO:0005829,GO:0016787,GO:0047617,GO:0000062,GO:0006637,GO:0003986,GO:0005524,GO:0036042,GO:0006084	100738062.0	ACOT12
ACOT13	47.9004	2.23337	2.23337	0.683077	3.26958	0.00107708	0.00413617	acyl-CoA thioesterase 13 [Source:HGNC Symbol;Acc:HGNC:20999]	protein_coding	GO:0047617,GO:0051289,GO:0120163,GO:0005739	100514587.0	ACOT13
ACOT6	9.66915	-0.135018	0.135018	0.57261	-0.235794	0.813593	0.847344	acyl-CoA thioesterase 6	protein_coding	NA	NA	ACOT6
ACOT7	124.39	-1.94281	1.94281	1.13008	-1.71918	NA	NA	acyl-CoA thioesterase 7 [Source:HGNC Symbol;Acc:HGNC:24157]	protein_coding	GO:0016790,GO:0005654,GO:0042803,GO:0005829,GO:0000062,GO:0016290,GO:0036042,GO:0015937,GO:0036114,GO:0036116,GO:0051792,GO:1900535,GO:0016787,GO:0047617,GO:0006637	100514773.0	ACOT7
ACOT8	49.6177	-2.05142	2.05142	0.847218	-2.42136	0.0154627	0.0330726	acyl-CoA thioesterase 8 [Source:HGNC Symbol;Acc:HGNC:15919]	protein_coding	GO:0047617,GO:0006637,GO:0009062,GO:0005782,GO:0016290,GO:0052815,GO:0016559,GO:0043649,GO:0045225,GO:0005777	100157173.0	ACOT8
ACOT9	133.11	1.57434	1.57434	0.381397	4.12783	3.66206e-05	0.000377159	acyl-CoA thioesterase 9 [Source:HGNC Symbol;Acc:HGNC:17152]	protein_coding	GO:0016787,GO:0005739,GO:0047617,GO:0006637	100525265.0	ACOT9
ACOX1	644.403	-0.307164	0.307164	0.0980552	-3.13256	0.0017329	0.00591201	acyl-CoA oxidase 1 [Source:HGNC Symbol;Acc:HGNC:119]	protein_coding	GO:0055114,GO:0016627,GO:0050660,GO:0071949,GO:0003997,GO:0006635,GO:0005777,GO:0006631,GO:0005504,GO:0016401,GO:0000038,GO:0033540,GO:0055088	100113422.0	ACOX1
ACOX2	20.7535	-0.188659	0.188659	0.312374	-0.603954	0.545874	0.610637	acyl-CoA oxidase 2 [Source:HGNC Symbol;Acc:HGNC:120]	protein_coding	GO:0055114,GO:0016627,GO:0050660,GO:0071949,GO:0003997,GO:0006635,GO:0005777,GO:0006631,GO:0005504,GO:0033540,GO:0055088,GO:0033791,GO:0010942,GO:1902884,GO:0005829,GO:0043231	100516877.0	ACOX2
ACOX3	160.581	-2.42475	2.42475	0.814874	-2.97561	0.00292407	0.00892383	acyl-CoA oxidase 3, pristanoyl [Source:HGNC Symbol;Acc:HGNC:121]	protein_coding	GO:0055114,GO:0016627,GO:0071949,GO:0003997,GO:0006635,GO:0005777,GO:0006631,GO:0050660,GO:0005504,GO:0033540,GO:0055088,GO:0016402	100523005.0	ACOX3
ACOXL	14.8796	-0.05887	0.05887	0.347185	-0.169564	0.865353	0.890544	acyl-CoA oxidase like [Source:HGNC Symbol;Acc:HGNC:25621]	protein_coding	GO:0055114,GO:0016627,GO:0071949,GO:0003997,GO:0006635,GO:0005777,GO:0006631,GO:0050660,GO:0005504,GO:0033540,GO:0055088	100520554.0	ACOXL
ACP1	173.618	-0.0478433	0.0478433	0.253273	-0.1889	0.850171	0.87771	acid phosphatase 1, soluble, transcript variant X2	protein_coding	NA	NA	ACP1
ACP2	151.197	-1.18304	1.18304	0.615018	-1.92358	0.0544071	0.089384	acid phosphatase 2, lysosomal [Source:NCBI gene;Acc:100513002]	protein_coding	GO:0016020,GO:0016021,GO:0016311,GO:0003993,GO:0001501,GO:0007040,GO:0005764	100513002.0	ACP2
ACP5	602.387	-1.9004	1.9004	0.962002	-1.97547	0.0482153	0.0811487	acid phosphatase 5, tartrate resistant [Source:HGNC Symbol;Acc:HGNC:124]	protein_coding	GO:0016787,GO:0003993,GO:0005576,GO:0046872,GO:0006811,GO:0008198,GO:0008199,GO:0001503,GO:0055072,GO:0045453,GO:0016311,GO:0032496,GO:0032691,GO:0032695,GO:0032720,GO:0032929,GO:0034097,GO:0045019,GO:0050728,GO:0050830,GO:0060349,GO:0005764	397414.0	ACP5
ACP6	71.6982	-1.58459	1.58459	0.513887	-3.08354	0.00204551	0.0067257	acid phosphatase 6, lysophosphatidic [Source:HGNC Symbol;Acc:HGNC:29609]	protein_coding	GO:0016311,GO:0052642,GO:0002244,GO:0006644,GO:2001311,GO:0005737,GO:0005739	100156584.0	ACP6
ACP7	0.337061	-2.1971	2.1971	3.14345	-0.698946	0.484586	NA	acid phosphatase 7, tartrate resistant (putative) [Source:HGNC Symbol;Acc:HGNC:33781]	protein_coding	GO:0046872,GO:0016787,GO:0003993,GO:0016311	100621910.0	ACP7
ACPP	3.12491	0.633803	0.633803	1.04678	0.605481	0.544859	0.609741	acid phosphatase, prostate [Source:HGNC Symbol;Acc:HGNC:125]	protein_coding	GO:0016020,GO:0016021,GO:0003993,GO:0008253,GO:0016791,GO:0042131,GO:0042802,GO:0042803,GO:0052642,GO:0006144,GO:0006772,GO:0009117,GO:0016311,GO:0046085,GO:0051289,GO:0051930,GO:0060168,GO:0005615,GO:0005886,GO:0012506,GO:0030175	100302507.0	ACPP
ACPT	19.4295	-1.50285	1.50285	0.964072	-1.55886	NA	NA	acid phosphatase, testicular, transcript variant X1	protein_coding	NA	NA	ACPT
ACRBP	42.7979	-1.08997	1.08997	0.688522	-1.58306	0.113408	0.163734	acrosin binding protein [Source:HGNC Symbol;Acc:HGNC:17195]	protein_coding	GO:0001669,GO:0001675,GO:0007286,GO:0009566	397317.0	ACRBP
ACSBG1	0.862444	-0.915583	0.915583	1.61896	-0.565539	0.571707	0.634701	acyl-CoA synthetase bubblegum family member 1 [Source:HGNC Symbol;Acc:HGNC:29567]	protein_coding	GO:0003824,GO:0004467,GO:0031957,GO:0000038,GO:0001676,GO:0051384,GO:0005737,GO:0005783,GO:0005886	100156446.0	ACSBG1
ACSF2	293.742	-1.3184	1.3184	0.551083	-2.39238	0.0167396	0.0350822	acyl-CoA synthetase family member 2 [Source:HGNC Symbol;Acc:HGNC:26101]	protein_coding	GO:0003824,GO:0031956	100512859.0	ACSF2
ACSF3	185.048	-1.70116	1.70116	1.26466	-1.34515	0.178576	0.239159	acyl-CoA synthetase family member 3 [Source:HGNC Symbol;Acc:HGNC:27288]	protein_coding	GO:0003824	100739500.0	ACSF3
ACSL1	295.508	0.0865166	0.0865166	0.201239	0.429921	0.667253	0.719579	acyl-CoA synthetase long chain family member 1 [Source:HGNC Symbol;Acc:HGNC:3569]	protein_coding	GO:0003824,GO:0016874,GO:0004467,GO:0001676,GO:0008610,GO:0033211,GO:0044539,GO:0071902,GO:0120162,GO:0005739,GO:0005783	448982.0	ACSL1
ACSL3	170.952	1.8465	1.8465	0.487523	3.78751	0.000152167	0.000990826	acyl-CoA synthetase long chain family member 3 [Source:HGNC Symbol;Acc:HGNC:3570]	protein_coding	GO:0003824,GO:0016020,GO:0016021,GO:0016874,GO:0004467,GO:0019901,GO:0019904,GO:0001676,GO:0034379,GO:0042998,GO:0044539,GO:0051047,GO:2001247,GO:0005783,GO:0005794,GO:0005811,GO:0048471	100233169.0	ACSL3
ACSL4	833.85	1.80247	1.80247	0.399895	4.50736	6.56398e-06	0.000121136	acyl-CoA synthetase long chain family member 4 [Source:HGNC Symbol;Acc:HGNC:3571]	protein_coding	GO:0003824,GO:0016020,GO:0016021,GO:0016874,GO:0004467,GO:0031957,GO:0047676,GO:0001676,GO:0006629,GO:0060136,GO:0005737,GO:0005739,GO:0005811,GO:0044233	448980.0	ACSL4
ACSL5	534.788	0.934656	0.934656	0.248176	3.7661	0.00016582	0.00105184	acyl-CoA synthetase long chain family member 5 [Source:HGNC Symbol;Acc:HGNC:16526]	protein_coding	GO:0003824,GO:0016020,GO:0016021,GO:0004467,GO:0001676,GO:0005634,GO:0005730,GO:0005739,GO:0005783,GO:0005886	100157521.0	ACSL5
ACSL6	2.90551	-0.178255	0.178255	0.694069	-0.256826	0.797313	0.833406	acyl-CoA synthetase long-chain family member 6, transcript variant X9	protein_coding	NA	NA	ACSL6
ACSM3	1.7364	0.57401	0.57401	1.08917	0.527016	0.598182	0.658958	acyl-CoA synthetase medium chain family member 3 [Source:HGNC Symbol;Acc:HGNC:10522]	protein_coding	GO:0003824,GO:0005759,GO:0006637,GO:0006633,GO:0003996,GO:0004321,GO:0015645,GO:0018729,GO:0047760	100512220.0	ACSM3
ACSM4	0.554562	-2.09598	2.09598	2.26322	-0.926102	0.354393	NA	acyl-CoA synthetase medium chain family member 4 [Source:HGNC Symbol;Acc:HGNC:32016]	protein_coding	GO:0003824,GO:0005759,GO:0006637,GO:0006633,GO:0003996,GO:0004321,GO:0015645	100512595.0	ACSM4
ACSM5	16.1854	-1.26249	1.26249	0.662498	-1.90566	0.0566949	0.0924072	acyl-CoA synthetase medium chain family member 5 [Source:HGNC Symbol;Acc:HGNC:26060]	protein_coding	GO:0003824,GO:0005759,GO:0006637,GO:0006633,GO:0003996,GO:0004321,GO:0015645	100511318.0	ACSM5
ACSS1	324.391	-1.13097	1.13097	0.657496	-1.72011	NA	NA	acyl-CoA synthetase short chain family member 1 [Source:HGNC Symbol;Acc:HGNC:16091]	protein_coding	GO:0003824,GO:0003987,GO:0016208,GO:0019427,GO:0000166,GO:0005524,GO:0016874,GO:0050218,GO:0006085,GO:0005759	100154828.0	ACSS1
ACSS2	198.125	-0.73368	0.73368	0.343755	-2.13431	0.0328171	0.059606	acyl-CoA synthetase short chain family member 2 [Source:HGNC Symbol;Acc:HGNC:15814]	protein_coding	GO:0003824,GO:0003987,GO:0050218,GO:0006085,GO:0008610,GO:0005654,GO:0005737,GO:0005829,GO:0043231	100153866.0	ACSS2
ACSS3	423.727	0.590995	0.590995	0.3975	1.48678	0.137072	0.191759	acyl-CoA synthetase short chain family member 3 [Source:HGNC Symbol;Acc:HGNC:24723]	protein_coding	GO:0003824,GO:0050218,GO:0005759	100512104.0	ACSS3
ACTA2	425.999	-1.41208	1.41208	0.448379	-3.14929	0.00163667	0.00564593	actin alpha 2, smooth muscle [Source:HGNC Symbol;Acc:HGNC:130]	protein_coding	GO:0000166,GO:0005524,GO:0005737,GO:0005856,GO:0015629,GO:0010628,GO:0090131,GO:0030027,GO:0030175,GO:0044297,GO:0019901,GO:0008217,GO:0009615,GO:0014829,GO:0072144,GO:0030485,GO:0032991	733615.0	ACTA2
ACTB	26723.2	-1.38584	1.38584	0.959144	-1.44487	NA	NA	actin beta [Source:HGNC Symbol;Acc:HGNC:132]	protein_coding	GO:0000166,GO:0005524,GO:0005737,GO:0005856,GO:0016020,GO:0005634,GO:0045202,GO:0019901,GO:0005884,GO:0048488,GO:0030424,GO:0035267,GO:0007409,GO:0048870,GO:0098973,GO:0005515,GO:0015629,GO:0005886,GO:0032991,GO:0005925,GO:0097433	414396.0	ACTB
ACTC1	3.14894	-1.18967	1.18967	0.9764	-1.21842	0.223064	0.28794	actin alpha cardiac muscle 1 [Source:NCBI gene;Acc:100152267]	protein_coding	GO:0000166,GO:0005524,GO:0005737,GO:0005856,GO:0015629,GO:0005884,GO:0007015,GO:0017022,GO:0060047,GO:0030017,GO:0010628,GO:0005515,GO:0016887,GO:0030048,GO:0030240,GO:0031032,GO:0033275,GO:0043066,GO:0055003,GO:0055008,GO:0070252,GO:0090131,GO:0030027,GO:0030175,GO:0031674,GO:0042643,GO:0044297,GO:0045202,GO:0098978	100152267.0	ACTC1
ACTG1	8612.77	-0.845752	0.845752	0.544956	-1.55196	NA	NA	actin gamma 1 [Source:HGNC Symbol;Acc:HGNC:144]	protein_coding	GO:0000166,GO:0005524,GO:0005737,GO:0005856,GO:0005886,GO:0005925,GO:0097433,GO:0005200,GO:0005522,GO:0031625,GO:0042802,GO:0045214,GO:0048488,GO:0071346,GO:0005884,GO:0015629,GO:0030016,GO:0031941,GO:0044305,GO:0045335,GO:0070062,GO:0098685	397653.0	ACTG1
ACTG2	99.4033	-1.30631	1.30631	0.567726	-2.30096	0.0213939	0.0424452	actin gamma 2, smooth muscle [Source:HGNC Symbol;Acc:HGNC:145]	protein_coding	GO:0000166,GO:0005524,GO:0005737,GO:0005856,GO:0015629,GO:0071944	100520667.0	ACTG2
ACTL10	0.765066	-0.5204	0.5204	2.38218	-0.218455	0.827074	0.858405	actin like 10 [Source:HGNC Symbol;Acc:HGNC:16127]	protein_coding	NA	102164213.0	ACTL10
ACTL6A	180.963	2.08545	2.08545	0.481459	4.33152	1.48081e-05	0.000210131	actin like 6A [Source:HGNC Symbol;Acc:HGNC:24124]	protein_coding	GO:0003682,GO:0006357,GO:0007399,GO:0043044,GO:0016514,GO:0035267,GO:0043967,GO:0001825,GO:0003407,GO:0006338,GO:0043968,GO:0005634,GO:0005654,GO:0005886,GO:0031011,GO:0071564	100523570.0	ACTL6A
ACTL6B	4.17872	-2.54454	2.54454	1.40602	-1.80975	0.0703341	0.11037	actin like 6B, transcript variant X3	protein_coding	NA	NA	ACTL6B
ACTN1	1198.83	-2.15512	2.15512	0.730403	-2.95059	0.00317165	0.00950694	actinin alpha 1 [Source:NCBI gene;Acc:100513412]	protein_coding	GO:0005515,GO:0005509,GO:0003779,GO:1903508,GO:0003725,GO:0005178,GO:0017166,GO:0030374,GO:0042803,GO:0044325,GO:0051015,GO:0099186,GO:0007015,GO:0030220,GO:0036344,GO:0048041,GO:0051017,GO:0051271,GO:0051639,GO:0099173,GO:0001725,GO:0001726,GO:0005737,GO:0005884,GO:0005903,GO:0005911,GO:0005916,GO:0005925,GO:0030017,GO:0030018,GO:0042995,GO:0098978	100513412.0	ACTN1
ACTN2	3.13251	-1.57161	1.57161	0.863245	-1.82058	0.0686707	0.108177	actinin alpha 2 [Source:NCBI gene;Acc:100157406]	protein_coding	GO:0005515,GO:0005509,GO:0003779,GO:1903508,GO:0005886,GO:0005925,GO:0019904,GO:0042803,GO:0051289,GO:0030175,GO:0008092,GO:0030018,GO:0005546,GO:0044325,GO:0042802,GO:0072659,GO:0031432,GO:0046983,GO:0051015,GO:0030017,GO:0048041,GO:0006936,GO:0030274,GO:0030374,GO:0030375,GO:0051373,GO:0070080,GO:0030035,GO:0042391,GO:0043267,GO:0043268,GO:0045214,GO:0051695,GO:0055013,GO:0086097,GO:1901017,GO:…	100157406.0	ACTN2
ACTN3	0.956635	-1.04913	1.04913	1.94744	-0.538725	0.590077	0.651264	actinin alpha 3 (gene/pseudogene) [Source:HGNC Symbol;Acc:HGNC:165]	protein_coding	GO:0005515,GO:0005509,GO:0003779,GO:0005903,GO:0045820,GO:0014894,GO:0048743,GO:0120163,GO:0051015,GO:0030017,GO:0006936,GO:0030018,GO:0014728,GO:0014732,GO:0014883,GO:0031448,GO:0048633,GO:0060349,GO:0070885,GO:0090257,GO:0090324,GO:1900159,GO:1901078,GO:1903715,GO:1904025	100519531.0	ACTN3
ACTN4	811.819	-1.86183	1.86183	1.02147	-1.8227	NA	NA	actinin alpha 4 [Source:HGNC Symbol;Acc:HGNC:166]	protein_coding	GO:0005515,GO:0005509,GO:0003779,GO:1903508	100517284.0	ACTN4
ACTR10	250.121	2.1623	2.1623	0.575038	3.76028	0.000169723	0.00106946	actin related protein 10 [Source:HGNC Symbol;Acc:HGNC:17372]	protein_coding	GO:1904115,GO:0005813,GO:0007018,GO:0000132,GO:0030473,GO:0005869,GO:0106006,GO:0099738,GO:0098958	100620619.0	ACTR10
ACTR1A	329.077	-1.12525	1.12525	0.501082	-2.24563	0.0247276	0.047691	actin related protein 1A [Source:HGNC Symbol;Acc:HGNC:167]	protein_coding	GO:0000166,GO:0005524,GO:0005737,GO:0005856,GO:0005813,GO:0000132,GO:0030473,GO:0005869,GO:0106006,GO:0099738,GO:0015630	100156619.0	ACTR1A
ACTR1B	62.537	-1.8426	1.8426	0.729091	-2.52726	NA	NA	actin related protein 1B [Source:HGNC Symbol;Acc:HGNC:168]	protein_coding	GO:0005813,GO:0005737,GO:0015630,GO:0000132,GO:0030473,GO:0005869,GO:0106006,GO:0099738	100511252.0	ACTR1B
ACTR2	3361.71	2.31919	2.31919	0.574439	4.03731	5.40685e-05	0.000489399	actin related protein 2 [Source:HGNC Symbol;Acc:HGNC:169]	protein_coding	GO:0005524,GO:0005856,GO:0034314,GO:0005885,GO:0007015,GO:0000166,GO:0005737,GO:0005829,GO:0003779,GO:0051015,GO:0030479,GO:0005938	100174962.0	ACTR2
ACTR3	2492.81	2.01825	2.01825	0.537881	3.75223	0.000175268	0.00109071	actin related protein 3 [Source:HGNC Symbol;Acc:HGNC:170]	protein_coding	GO:0005524,GO:0034314,GO:0005885,GO:0007015,GO:0051015,GO:0030479	396738.0	ACTR3
ACTR3B	105.672	-1.16929	1.16929	0.340327	-3.43578	0.000590852	0.00264463	ARP3 actin related protein 3 homolog B, transcript variant X8	protein_coding	NA	NA	ACTR3B
ACTR5	81.6444	-0.314034	0.314034	0.518604	-0.605537	0.544823	0.609741	actin related protein 5 [Source:HGNC Symbol;Acc:HGNC:14671]	protein_coding	GO:0005737,GO:0006355,GO:0043044,GO:0006302,GO:0031011,GO:0070914,GO:0005634	100156550.0	ACTR5
ACTR6	125.131	2.5901	2.5901	0.685766	3.77695	0.000158761	0.00102154	actin related protein 6 [Source:HGNC Symbol;Acc:HGNC:24025]	protein_coding	GO:0005634,GO:0006338,GO:0031491,GO:0043486,GO:0000812	100511382.0	ACTR6
ACTR8	438.773	0.95589	0.95589	0.289039	3.30713	0.000942563	0.00375103	actin related protein 8 [Source:HGNC Symbol;Acc:HGNC:14672]	protein_coding	GO:0006338,GO:0031011,GO:0000166,GO:0005524,GO:0005634,GO:0055114,GO:0050660,GO:0006355,GO:0016614,GO:0006281,GO:0006974,GO:0005694,GO:0043044,GO:0006310,GO:0006302,GO:0005813,GO:0008812,GO:0019285	100154005.0	ACTR8
ACTRT3	0.416144	-0.54682	0.54682	2.39729	-0.228099	0.819569	NA	actin related protein T3 [Source:HGNC Symbol;Acc:HGNC:24022]	protein_coding	GO:0005634,GO:0015629,GO:0001673	100625440.0	ACTRT3
ACVR1	142.97	0.484023	0.484023	0.349914	1.38326	0.166584	0.226139	activin A receptor type 1 [Source:HGNC Symbol;Acc:HGNC:171]	protein_coding	GO:0016020,GO:0016021,GO:0005524,GO:0004674,GO:0006468,GO:0038023,GO:0004672,GO:0046872,GO:0007179,GO:0004675,GO:0007178,GO:0043235,GO:0000166,GO:0016301,GO:0016310,GO:0016740,GO:0005886,GO:0001525,GO:0030509,GO:0007507,GO:0005025,GO:0016361,GO:0019838,GO:0042803,GO:0045296,GO:0046332,GO:0048185,GO:0050431,GO:1990782,GO:0000082,GO:0001569,GO:0001701,GO:0001702,GO:0001707,GO:0001755,GO:0002526,GO:…	100152307.0	ACVR1
ACVR1B	100.982	-1.89837	1.89837	0.558815	-3.39715	0.000680924	0.00293174	activin A receptor type 1B [Source:HGNC Symbol;Acc:HGNC:172]	protein_coding	GO:0016020,GO:0005524,GO:0006468,GO:0004672,GO:0004675,GO:0007178,GO:0000166,GO:0004674,GO:0016301,GO:0016310,GO:0016021,GO:0016740,GO:0005886,GO:0043235,GO:0007399,GO:0071363,GO:0048185,GO:0032924,GO:0048179,GO:0016361	100152462.0	ACVR1B
ACVR1C	9.24067	1.199	1.199	0.741762	1.61642	0.106003	0.15499	activin A receptor type 1C [Source:HGNC Symbol;Acc:HGNC:18123]	protein_coding	GO:0016020,GO:0005524,GO:0006468,GO:0004672,GO:0004675,GO:0007178,GO:0000166,GO:0004674,GO:0016301,GO:0016310,GO:0016021,GO:0016740,GO:0005886,GO:0043235,GO:0007399,GO:0071363,GO:0048185,GO:0032924,GO:0048179,GO:0016361,GO:0019838,GO:0038100,GO:0002021,GO:0009749,GO:0019915,GO:0030154,GO:0030262,GO:0032868,GO:0038092,GO:0043280,GO:0046676,GO:1901164,GO:1901383	100156756.0	ACVR1C
ACVR2A	50.0029	1.57626	1.57626	0.536724	2.93682	0.00331594	0.00983803	activin A receptor type 2A [Source:NCBI gene;Acc:397282]	protein_coding	GO:0016020,GO:0005524,GO:0006468,GO:0004672,GO:0004675,GO:0007178,GO:0000166,GO:0004674,GO:0016301,GO:0016310,GO:0016021,GO:0005886,GO:0016740,GO:0046872,GO:0043235,GO:0071363,GO:0017002,GO:0048185,GO:0032924,GO:0048179	397282.0	ACVR2A
ACVR2B	44.3151	-0.341344	0.341344	0.309039	-1.10453	0.269362	0.337579	activin A receptor type 2B [Source:HGNC Symbol;Acc:HGNC:174]	protein_coding	GO:0016020,GO:0005524,GO:0006468,GO:0004672,GO:0004675,GO:0007178,GO:0000166,GO:0004674,GO:0016301,GO:0016310,GO:0016021,GO:0016740,GO:0046872,GO:1901389,GO:0032924,GO:0005737,GO:0009791,GO:0048705,GO:0009952,GO:0000122,GO:0032991,GO:0001822,GO:0007507,GO:0030324,GO:0007389,GO:0120163,GO:0042475,GO:0007368,GO:0043235,GO:0009749,GO:0001501,GO:0045669,GO:0030501,GO:0004712,GO:0001702,GO:0007498,GO:…	448845.0	ACVR2B
ACVRL1	377.326	-2.06302	2.06302	0.711254	-2.90054	0.00372521	0.0108135	activin A receptor like type 1 [Source:HGNC Symbol;Acc:HGNC:175]	protein_coding	GO:0016020,GO:0005524,GO:0006468,GO:0004672,GO:0004675,GO:0007178,GO:0000166,GO:0004674,GO:0016301,GO:0016310,GO:0016021,GO:0005886,GO:0001525,GO:0016740,GO:0030509,GO:0043235,GO:0007179,GO:0007507,GO:0005025,GO:0071363,GO:0070724,GO:0005024,GO:0016361,GO:0019901,GO:0046332,GO:0048185,GO:0050431,GO:0098821,GO:0001701,GO:0001937,GO:0001938,GO:0001946,GO:0001974,GO:0003203,GO:0006355,GO:0007162,GO:…	100153279.0	ACVRL1
ACY1	146.693	-2.04298	2.04298	0.815542	-2.50506	NA	NA	aminoacylase 1, transcript variant X1	protein_coding	NA	NA	ACY1
ACY3	0.840492	-2.70762	2.70762	1.51266	-1.78997	0.0734591	0.114392	aminoacylase 3	protein_coding	NA	NA	ACY3
ACYP1	342.022	1.42585	1.42585	0.363602	3.92146	8.80144e-05	0.000684092	acylphosphatase 1 [Source:HGNC Symbol;Acc:HGNC:179]	protein_coding	GO:0003998,GO:0016787	100155997.0	ACYP1
ACYP2	22.8506	0.297389	0.297389	0.374526	0.794041	0.427171	0.496971	acylphosphatase 2, transcript variant X3	protein_coding	NA	NA	ACYP2
ADA	93.3029	-1.62357	1.62357	0.820562	-1.97861	0.0478595	0.0806546	adenosine deaminase [Source:HGNC Symbol;Acc:HGNC:186]	protein_coding	GO:0019239,GO:0004000,GO:0009168,GO:0009897,GO:0005829,GO:0006154,GO:0046103,GO:0042110,GO:0043103,GO:0060169,GO:0016020,GO:0008270,GO:0005764,GO:0009986,GO:0001666,GO:0005737,GO:0005886,GO:0033632,GO:0001701,GO:0001890,GO:0030324,GO:0048566,GO:0043066,GO:0030890,GO:0001829,GO:0001889,GO:0045580,GO:0070244,GO:0050728,GO:0045582,GO:0002686,GO:0048286,GO:0002314,GO:0002636,GO:0002906,GO:0006157,GO:…	100625920.0	ADA
ADA2	146.306	-1.32733	1.32733	0.629566	-2.10832	0.0350032	0.0627679	adenosine deaminase 2 [Source:NCBI gene;Acc:397079]	protein_coding	GO:0005615,GO:0019239,GO:0004000,GO:0006154,GO:0007165,GO:0008270,GO:0031685,GO:0042803,GO:0043394,GO:0046103	397079.0	ADA2
ADAL	421.978	1.58089	1.58089	0.373367	4.23415	2.29418e-05	0.000277699	adenosine deaminase like [Source:HGNC Symbol;Acc:HGNC:31853]	protein_coding	GO:0019239,GO:0004000,GO:0006154,GO:0046103	100155388.0	ADAL
ADAM10	714.45	1.64719	1.64719	0.402592	4.09147	4.2865e-05	0.000423801	ADAM metallopeptidase domain 10 [Source:NCBI gene;Acc:397345]	protein_coding	GO:0006508,GO:0008237,GO:0007219,GO:0004222,GO:0006509,GO:0005634,GO:0005737,GO:0005886,GO:0005794,GO:0042803,GO:0009986,GO:0005912,GO:0004175,GO:0019901,GO:0006468,GO:0008284,GO:0030335,GO:0001701,GO:0046930,GO:0098978,GO:0007162,GO:0014069,GO:0097038,GO:0008593,GO:0016485,GO:1902945,GO:0010820,GO:0030307,GO:0034612,GO:0042117,GO:0042987,GO:0046931,GO:0051088,GO:0051089,GO:0090102,GO:0098696,GO:…	397345.0	ADAM10
ADAM11	5.20446	-1.59639	1.59639	1.2218	-1.30659	0.191352	0.25318	ADAM metallopeptidase domain 11 [Source:HGNC Symbol;Acc:HGNC:189]	protein_coding	GO:0006508,GO:0008237,GO:0004222,GO:0016020,GO:0016021,GO:0007229,GO:0062023	100525073.0	ADAM11
ADAM12	306.033	-0.847911	0.847911	0.327192	-2.59148	0.0095564	0.022672	ADAM metallopeptidase domain 12 [Source:HGNC Symbol;Acc:HGNC:190]	protein_coding	GO:0006508,GO:0008237,GO:0004222,GO:0016020,GO:0016021,GO:0007229,GO:0017124,GO:0045766,GO:0005654,GO:0005886	100157228.0	ADAM12
ADAM15	121.27	-2.53701	2.53701	0.921705	-2.75252	0.00591385	0.0154965	ADAM metallopeptidase domain 15 [Source:HGNC Symbol;Acc:HGNC:193]	protein_coding	GO:0004222,GO:0006508,GO:0008237,GO:0016020,GO:0016021,GO:0007229	100153483.0	ADAM15
ADAM17	455.105	0.2914	0.2914	0.166402	1.75117	0.0799159	0.122582	ADAM metallopeptidase domain 17 [Source:HGNC Symbol;Acc:HGNC:195]	protein_coding	GO:0006508,GO:0008237,GO:0004222,GO:0016020,GO:0016021,GO:0004175,GO:0005112,GO:0005138,GO:0005178,GO:0030165,GO:0001666,GO:0001934,GO:0006509,GO:0007155,GO:0007173,GO:0007220,GO:0008284,GO:0010820,GO:0030307,GO:0030335,GO:0030512,GO:0032496,GO:0032722,GO:0033627,GO:0035313,GO:0035624,GO:0043536,GO:0045737,GO:0045741,GO:0050830,GO:0051088,GO:0071403,GO:1900087,GO:1903265,GO:1905564,GO:0005737,GO:…	397343.0	ADAM17
ADAM19	487.714	-1.11956	1.11956	0.468193	-2.39125	0.0167913	0.0351768	ADAM metallopeptidase domain 19 [Source:HGNC Symbol;Acc:HGNC:197]	protein_coding	GO:0016021,GO:0006508,GO:0008237,GO:0004222,GO:0005794,GO:0006509,GO:0017124,GO:0016020,GO:0001890,GO:0010628,GO:2000049,GO:0005634	100521528.0	ADAM19
ADAM2	1.08463	-0.222839	0.222839	1.85564	-0.120087	0.904414	0.922611	ADAM metallopeptidase domain 2 [Source:NCBI gene;Acc:397006]	protein_coding	GO:0006508,GO:0008237,GO:0004222,GO:0007338,GO:0016020,GO:0016021	397006.0	ADAM2
ADAM22	251.386	1.38776	1.38776	0.515264	2.6933	0.00707496	0.017837	ADAM metallopeptidase domain 22 [Source:HGNC Symbol;Acc:HGNC:201]	protein_coding	GO:0006508,GO:0008237,GO:0004222,GO:0016020,GO:0016021,GO:0007229,GO:0008344,GO:0014037,GO:0022011,GO:0042063,GO:0099645,GO:0005886,GO:0030424,GO:0098978,GO:0099061	100513676.0	ADAM22
ADAM23	14.5178	-0.0646628	0.0646628	0.504357	-0.128208	0.897984	0.9173	ADAM metallopeptidase domain 23 [Source:HGNC Symbol;Acc:HGNC:202]	protein_coding	GO:0006508,GO:0008237,GO:0004222,GO:1990830,GO:0098978,GO:0099056,GO:0016020,GO:0016021,GO:0007229	100518044.0	ADAM23
ADAM28	55.2696	1.53428	1.53428	0.539214	2.8454	0.0044355	0.0124297	ADAM metallopeptidase domain 28 [Source:HGNC Symbol;Acc:HGNC:206]	protein_coding	GO:0006508,GO:0008237,GO:0004222,GO:0016020,GO:0016021,GO:0007229,GO:0005886,GO:0005739	100152711.0	ADAM28
ADAM33	78.7144	-1.9481	1.9481	0.834666	-2.33399	NA	NA	ADAM metallopeptidase domain 33 [Source:HGNC Symbol;Acc:HGNC:15478]	protein_coding	GO:0006508,GO:0008237,GO:0004222,GO:0016020,GO:0016021	100738366.0	ADAM33
ADAM3A	4.20055	1.4432	1.4432	0.818964	1.76222	0.0780322	0.120135	ADAM metallopeptidase domain 3A (cyritestin 1) [Source:NCBI gene;Acc:100048948]	protein_coding	GO:0006508,GO:0008237,GO:0004222,GO:0016020,GO:0016021	100048948.0	ADAM3A
ADAM5	0.150113	0.607319	0.607319	3.16075	0.192144	0.847629	NA	a disintegrin and metallopeptidase domain 5	protein_coding	NA	NA	ADAM5
ADAM7	34.9118	1.78347	1.78347	0.633659	2.81457	0.00488432	0.0133769	ADAM metallopeptidase domain 7 [Source:HGNC Symbol;Acc:HGNC:214]	protein_coding	GO:0006508,GO:0008237,GO:0004222,GO:0005576,GO:0016020,GO:0016021,GO:0004175,GO:0005886	100157954.0	ADAM7
ADAM8	133.618	-2.13718	2.13718	1.1539	-1.85213	NA	NA	ADAM metallopeptidase domain 8 [Source:HGNC Symbol;Acc:HGNC:215]	protein_coding	GO:0006508,GO:0008237,GO:0004222,GO:0016020,GO:0016021,GO:0007229,GO:0005509,GO:0008270,GO:0050839,GO:0000902,GO:0001525,GO:0002523,GO:0002675,GO:0002693,GO:0006954,GO:0022407,GO:0033089,GO:0043406,GO:0043524,GO:0045089,GO:0045780,GO:0045785,GO:0048247,GO:0050729,GO:0051044,GO:0051092,GO:0051897,GO:0070245,GO:0071456,GO:0098609,GO:2000309,GO:2000391,GO:2000406,GO:2000415,GO:2000418,GO:0002102,GO:…	100156146.0	ADAM8
ADAM9	904.23	1.39577	1.39577	0.454715	3.06956	0.00214376	0.00696671	ADAM metallopeptidase domain 9 [Source:HGNC Symbol;Acc:HGNC:216]	protein_coding	GO:0006508,GO:0008237,GO:0004222,GO:0016020,GO:0016021,GO:0007229,GO:0005178,GO:0005518,GO:0017124,GO:0043236,GO:0000186,GO:0006509,GO:0007155,GO:0007160,GO:0007179,GO:0010042,GO:0030216,GO:0033627,GO:0033630,GO:0033631,GO:0034241,GO:0034612,GO:0042117,GO:0042542,GO:0050714,GO:0051549,GO:0051592,GO:0071222	397344.0	ADAM9
ADAMDEC1	87.1108	1.8855	1.8855	0.813444	2.31792	0.0204534	0.0409615	ADAM like decysin 1 [Source:HGNC Symbol;Acc:HGNC:16299]	protein_coding	GO:0006508,GO:0008237,GO:0004222,GO:0005576	100517917.0	ADAMDEC1
ADAMTS1	164.024	-0.869255	0.869255	0.313465	-2.77305	0.00555331	0.0147498	ADAM metallopeptidase with thrombospondin type 1 motif 1 [Source:NCBI gene;Acc:497061]	protein_coding	GO:0008270,GO:0006508,GO:0008237,GO:0004222,GO:0031012,GO:0001822,GO:1904707,GO:0031410,GO:0005604,GO:0008201,GO:1900087,GO:0060347,GO:0001542,GO:1904754	497061.0	ADAMTS1
ADAMTS10	348.251	-2.48549	2.48549	1.04705	-2.37379	0.0176067	0.036515	ADAM metallopeptidase with thrombospondin type 1 motif 10 [Source:NCBI gene;Acc:100624519]	protein_coding	GO:0006508,GO:0008233,GO:0008237,GO:0004222	100624519.0	ADAMTS10
ADAMTS12	289.171	-0.655677	0.655677	0.27811	-2.35762	0.0183927	0.0377473	ADAM metallopeptidase with thrombospondin type 1 motif 12 [Source:HGNC Symbol;Acc:HGNC:14605]	protein_coding	GO:0006508,GO:0008233,GO:0008237,GO:0004222	100511353.0	ADAMTS12
ADAMTS13	18.3023	-2.53257	2.53257	1.16301	-2.17761	0.0294354	0.0547762	ADAM metallopeptidase with thrombospondin type 1 motif 13 [Source:HGNC Symbol;Acc:HGNC:1366]	protein_coding	GO:0006508,GO:0008237,GO:0004222,GO:0005615,GO:0004175,GO:0043171	100627950.0	ADAMTS13
ADAMTS14	37.685	-2.69984	2.69984	0.811377	-3.32748	0.000876363	0.00355208	ADAM metallopeptidase with thrombospondin type 1 motif 14 [Source:HGNC Symbol;Acc:HGNC:14899]	protein_coding	GO:0006508,GO:0008233,GO:0008237,GO:0004222,GO:0030199,GO:0005576	100153539.0	ADAMTS14
ADAMTS15	114.986	-2.10519	2.10519	0.574893	-3.66188	0.000250368	0.00140267	ADAM metallopeptidase with thrombospondin type 1 motif 15 [Source:HGNC Symbol;Acc:HGNC:16305]	protein_coding	GO:0008270,GO:0006508,GO:0008237,GO:0004222,GO:0062023,GO:0007229,GO:0004175,GO:0008201,GO:0050840,GO:0005615,GO:0009986	100518325.0	ADAMTS15
ADAMTS16	3.33658	-1.13396	1.13396	1.1562	-0.980767	0.326708	0.397218	ADAM metallopeptidase with thrombospondin type 1 motif 16 [Source:HGNC Symbol;Acc:HGNC:17108]	protein_coding	GO:0006508,GO:0008233,GO:0008237,GO:0004222,GO:0001658	100519115.0	ADAMTS16
ADAMTS17	183.464	-1.72365	1.72365	0.365741	-4.71275	2.44392e-06	6.28494e-05	ADAM metallopeptidase with thrombospondin type 1 motif 17 [Source:HGNC Symbol;Acc:HGNC:17109]	protein_coding	GO:0006508,GO:0008233,GO:0003676,GO:0008237,GO:0004222	102160867.0	ADAMTS17
ADAMTS18	12.9367	-1.53928	1.53928	0.578911	-2.65892	0.00783919	0.0193763	ADAM metallopeptidase with thrombospondin type 1 motif 18 [Source:HGNC Symbol;Acc:HGNC:17110]	protein_coding	GO:0006508,GO:0008233,GO:0008237,GO:0004222,GO:0001654,GO:0090331	102167408.0	ADAMTS18
ADAMTS19	5.39534	1.50564	1.50564	0.67514	2.23011	0.0257402	0.0491978	ADAM metallopeptidase with thrombospondin type 1 motif 19 [Source:HGNC Symbol;Acc:HGNC:17111]	protein_coding	GO:0006508,GO:0008233,GO:0008237,GO:0004222	100518181.0	ADAMTS19
ADAMTS2	208.661	-1.43706	1.43706	0.471053	-3.05074	0.00228279	0.00731346	ADAM metallopeptidase with thrombospondin type 1 motif 2 [Source:HGNC Symbol;Acc:HGNC:218]	protein_coding	GO:0008270,GO:0006508,GO:0008233,GO:0008237,GO:0004222,GO:0062023,GO:0007229,GO:0007283,GO:0016485,GO:0030199,GO:0030324,GO:0043588,GO:0031012	100521434.0	ADAMTS2
ADAMTS20	12.2721	1.10651	1.10651	0.44827	2.46841	0.0135715	0.0299642	ADAM metallopeptidase with thrombospondin type 1 motif 20 [Source:HGNC Symbol;Acc:HGNC:17178]	protein_coding	GO:0008270,GO:0006508,GO:0008237,GO:0004222,GO:0007229,GO:0004175,GO:0009967,GO:0030198,GO:0043066,GO:0045636,GO:0048070,GO:0005615	100049661.0	ADAMTS20
ADAMTS3	74.5191	1.05271	1.05271	0.370228	2.84342	0.00446323	0.0124853	ADAM metallopeptidase with thrombospondin type 1 motif 3 [Source:HGNC Symbol;Acc:HGNC:219]	protein_coding	GO:0006508,GO:0008233,GO:0008237,GO:0004222,GO:0007229,GO:0005615,GO:0001701,GO:0004175,GO:0016485,GO:0010573,GO:0032964,GO:1900748	100524818.0	ADAMTS3
ADAMTS4	18.322	-3.12555	3.12555	0.620185	-5.03971	4.66242e-07	2.00077e-05	ADAM metallopeptidase with thrombospondin type 1 motif 4 [Source:HGNC Symbol;Acc:HGNC:220]	protein_coding	GO:0006508,GO:0008237,GO:0004222,GO:0002020,GO:0005615,GO:0016607	100157276.0	ADAMTS4
ADAMTS5	182.482	-0.00566177	0.00566177	0.378707	-0.0149503	0.988072	0.990575	ADAM metallopeptidase with thrombospondin type 1 motif 5 [Source:HGNC Symbol;Acc:HGNC:221]	protein_coding	GO:0008270,GO:0006508,GO:0008237,GO:0004222,GO:0062023,GO:0008201,GO:0050840,GO:0042742,GO:0120163,GO:0005615	100522952.0	ADAMTS5
ADAMTS6	176.487	1.27006	1.27006	0.370111	3.43157	0.000600109	0.00267396	ADAM metallopeptidase with thrombospondin type 1 motif 6 [Source:HGNC Symbol;Acc:HGNC:222]	protein_coding	GO:0008233,GO:0006508,GO:0008237,GO:0004222,GO:0007229,GO:0003279,GO:0007507,GO:0035904,GO:0060976	100513765.0	ADAMTS6
ADAMTS7	84.0342	-2.56264	2.56264	0.929692	-2.75644	0.0058434	0.0153486	ADAM metallopeptidase with thrombospondin type 1 motif 7 [Source:HGNC Symbol;Acc:HGNC:223]	protein_coding	GO:0006508,GO:0008233,GO:0008237,GO:0004222,GO:0032331,GO:0051603,GO:0071347,GO:0071356,GO:0071773,GO:0009986	100154398.0	ADAMTS7
ADAMTS8	15.5708	-1.75457	1.75457	0.658094	-2.66614	0.00767285	0.0190729	ADAM metallopeptidase with thrombospondin type 1 motif 8 [Source:HGNC Symbol;Acc:HGNC:224]	protein_coding	GO:0008270,GO:0006508,GO:0008237,GO:0004222,GO:0062023	100518855.0	ADAMTS8
ADAMTS9	290.698	-0.158809	0.158809	0.363514	-0.436873	0.662203	0.715107	ADAM metallopeptidase with thrombospondin type 1 motif 9 [Source:HGNC Symbol;Acc:HGNC:13202]	protein_coding	GO:0008270,GO:0006508,GO:0008237,GO:0004222,GO:0062023	100520218.0	ADAMTS9
ADAMTSL1	151.736	-1.48831	1.48831	0.421672	-3.52955	0.000416269	0.00203643	ADAMTS like 1 [Source:HGNC Symbol;Acc:HGNC:14632]	protein_coding	GO:0008233,GO:0006508	102160697.0	ADAMTSL1
ADAMTSL2	48.5581	-2.46974	2.46974	1.70861	-1.44547	0.148326	0.205026	ADAMTS like 2 [Source:HGNC Symbol;Acc:HGNC:14631]	protein_coding	GO:0008233,GO:0006508,GO:0050436,GO:0030198,GO:0030512,GO:0060481,GO:0005576,GO:0031012	100628047.0	ADAMTSL2
ADAMTSL3	128.327	-0.892287	0.892287	0.310928	-2.86975	0.00410796	0.0116922	ADAMTS like 3 [Source:HGNC Symbol;Acc:HGNC:14633]	protein_coding	GO:0008233,GO:0006508,GO:0043231	100157238.0	ADAMTSL3
ADAMTSL4	117.298	-2.27192	2.27192	0.635708	-3.57383	0.000351791	0.00179127	ADAMTS like 4 [Source:HGNC Symbol;Acc:HGNC:19706]	protein_coding	GO:0008233,GO:0006508	100514576.0	ADAMTSL4
ADAMTSL5	9.51655	-1.49215	1.49215	0.684423	-2.18015	0.0292463	0.0545121	ADAMTS like 5 [Source:HGNC Symbol;Acc:HGNC:27912]	protein_coding	GO:0005515,GO:0031012,GO:0005576	100512586.0	ADAMTSL5
ADAP1	39.6001	-2.4458	2.4458	1.37518	-1.77853	NA	NA	ArfGAP with dual PH domains 1 [Source:NCBI gene;Acc:397453]	protein_coding	GO:0005096,GO:0043547,GO:1902936,GO:0005886,GO:0046872,GO:0043087,GO:0005634,GO:0005737,GO:0005829	397453.0	ADAP1
ADAP2	225.999	-0.50237	0.50237	0.290193	-1.73116	0.0834238	0.127089	ArfGAP with dual PH domains 2 [Source:HGNC Symbol;Acc:HGNC:16487]	protein_coding	GO:0005096,GO:0043547,GO:1902936,GO:0005886,GO:0046872	100337675.0	ADAP2
ADAR	950.975	-0.965901	0.965901	0.475163	-2.03278	0.0420749	0.0726596	adenosine deaminase RNA specific [Source:HGNC Symbol;Acc:HGNC:225]	protein_coding	GO:0003723,GO:0006396,GO:0004000,GO:0003726,GO:0005634,GO:0005737,GO:0005730,GO:0003725,GO:0008251,GO:0006382,GO:0009615,GO:0044387,GO:0035196,GO:0005654,GO:0045070,GO:0001649,GO:0043066,GO:0030218,GO:0002244,GO:0002566,GO:0060216,GO:0060339,GO:0061484,GO:1900369,GO:0016553,GO:0031054,GO:0035280,GO:0035455,GO:0098586,GO:0044530	100523784.0	ADAR
ADARB1	129.839	-2.5502	2.5502	0.98854	-2.57976	0.00988687	0.023317	adenosine deaminase RNA specific B1 [Source:HGNC Symbol;Acc:HGNC:226]	protein_coding	GO:0003723,GO:0006396,GO:0004000	100154277.0	ADARB1
ADARB2	20.6388	-1.79329	1.79329	0.760899	-2.3568	0.0184331	0.0377921	adenosine deaminase RNA specific B2 (inactive) [Source:HGNC Symbol;Acc:HGNC:227]	protein_coding	GO:0003723,GO:0006396,GO:0004000,GO:0005634,GO:0005737,GO:0005730,GO:0003725,GO:0003726,GO:0008251,GO:0006382	100521919.0	ADARB2
ADAT1	34.6977	0.0838768	0.0838768	0.40411	0.20756	0.835573	0.865523	adenosine deaminase tRNA specific 1 [Source:HGNC Symbol;Acc:HGNC:228]	protein_coding	GO:0003723,GO:0006396,GO:0004000	100521793.0	ADAT1
ADAT2	75.9607	0.769832	0.769832	0.410771	1.87411	0.0609149	0.097941	adenosine deaminase tRNA specific 2 [Source:HGNC Symbol;Acc:HGNC:21172]	protein_coding	GO:0008270,GO:0003824,GO:0016787,GO:0008251,GO:0002100,GO:0052717,GO:0052718	100154785.0	ADAT2
ADAT3	26.4142	-1.39356	1.39356	1.18733	-1.1737	0.240516	0.306798	adenosine deaminase tRNA specific 3 [Source:HGNC Symbol;Acc:HGNC:25151]	protein_coding	GO:0003824,GO:0052717,GO:0002100,GO:0052718	102159223.0	ADAT3
ADCK1	74.4365	-0.0367746	0.0367746	0.370399	-0.0992837	0.920913	0.936558	aarF domain containing kinase 1 [Source:HGNC Symbol;Acc:HGNC:19038]	protein_coding	GO:0005524,GO:0006468,GO:0004672	100154765.0	ADCK1
ADCK2	65.5274	-2.31564	2.31564	0.606009	-3.82113	0.000132841	0.000902092	aarF domain containing kinase 2 [Source:HGNC Symbol;Acc:HGNC:19039]	protein_coding	GO:0016020,GO:0016021,GO:0016301,GO:0016310	100514083.0	ADCK2
ADCK5	108.098	-2.24103	2.24103	1.6704	-1.34161	NA	NA	aarF domain containing kinase 5 [Source:HGNC Symbol;Acc:HGNC:21738]	protein_coding	GO:0016301,GO:0016310	100156475.0	ADCK5
ADCY1	1.47536	-4.29816	4.29816	1.36004	-3.16031	0.00157602	0.005474	adenylate cyclase 1 [Source:HGNC Symbol;Acc:HGNC:232]	protein_coding	GO:0005886,GO:0035556,GO:0016849,GO:0009190,GO:0004016,GO:0006171,GO:0000166,GO:0005524,GO:0016020,GO:0016021,GO:0005887,GO:0046872,GO:0016829,GO:0007189,GO:0007409,GO:0007616,GO:0032793,GO:0042752,GO:0050804,GO:0150076,GO:1900273,GO:2000300,GO:0005737,GO:0014069,GO:0098685,GO:0098686,GO:0098978,GO:0099061	100624934.0	ADCY1
ADCY10	10.1791	0.842541	0.842541	0.707668	1.19059	0.233815	0.299592	adenylate cyclase 10 [Source:HGNC Symbol;Acc:HGNC:21285]	protein_coding	GO:0035556,GO:0016849,GO:0009190,GO:0005737,GO:0005576,GO:0004016,GO:0071890,GO:0003351,GO:0006171,GO:0071241,GO:0005634,GO:0015630,GO:0016020,GO:0016324,GO:0031514,GO:0048471	100157188.0	ADCY10
ADCY2	46.3225	-0.746164	0.746164	0.255928	-2.91553	0.00355086	0.010405	adenylate cyclase 2 [Source:HGNC Symbol;Acc:HGNC:233]	protein_coding	GO:0005886,GO:0035556,GO:0016849,GO:0009190,GO:0004016,GO:0006171,GO:0000166,GO:0005524,GO:0016020,GO:0016021,GO:0005887,GO:0046872,GO:0016829,GO:0007189,GO:0005737	100517503.0	ADCY2
ADCY3	79.6533	-2.2539	2.2539	1.04074	-2.16567	0.0303367	0.056058	adenylate cyclase 3 [Source:HGNC Symbol;Acc:HGNC:234]	protein_coding	GO:0005886,GO:0035556,GO:0016849,GO:0009190,GO:0004016,GO:0006171,GO:0004045,GO:0000166,GO:0005524,GO:0016020,GO:0016021,GO:0005887,GO:0046872,GO:0016829,GO:0007189,GO:0007338,GO:0007340,GO:0007608,GO:0008355,GO:0030317,GO:1904322,GO:0005929	100514402.0	ADCY3
ADCY4	106.49	-2.08018	2.08018	0.689138	-3.01853	0.00254007	0.00794476	adenylate cyclase 4 [Source:HGNC Symbol;Acc:HGNC:235]	protein_coding	GO:0005886,GO:0035556,GO:0016849,GO:0009190,GO:0004016,GO:0006171,GO:0000166,GO:0005524,GO:0016020,GO:0016021,GO:0005887,GO:0046872,GO:0016829,GO:0007189,GO:0005080,GO:0007188,GO:0005737,GO:0030425	100152067.0	ADCY4
ADCY5	40.925	-3.03786	3.03786	0.832065	-3.65099	0.00026123	0.00145097	adenylate cyclase 5 [Source:HGNC Symbol;Acc:HGNC:236]	protein_coding	GO:0005886,GO:0035556,GO:0016849,GO:0009190,GO:0004016,GO:0006171,GO:0000166,GO:0005524,GO:0016020,GO:0016021,GO:0005887,GO:0046872,GO:0016829,GO:0007189,GO:0008179,GO:0046982,GO:0097110,GO:0001973,GO:0007191,GO:0007195,GO:0007204,GO:0007626,GO:0050885,GO:0061178,GO:1904322,GO:0005929,GO:0045111	100155970.0	ADCY5
ADCY6	147.666	-2.66452	2.66452	0.774692	-3.43946	0.000582874	0.00261715	adenylate cyclase 6 [Source:HGNC Symbol;Acc:HGNC:237]	protein_coding	GO:0005886,GO:0035556,GO:0016849,GO:0009190,GO:0004016,GO:0006171,GO:0000166,GO:0005524,GO:0016020,GO:0016021,GO:0005887,GO:0046872,GO:0016829,GO:0007189,GO:0005080,GO:0007212,GO:0071380,GO:0071870,GO:0097746,GO:1904322	100522613.0	ADCY6
ADCY7	855.368	-1.56946	1.56946	0.589634	-2.66175	0.00777351	0.0192411	adenylate cyclase 7 [Source:HGNC Symbol;Acc:HGNC:238]	protein_coding	GO:0005886,GO:0035556,GO:0016849,GO:0009190,GO:0004016,GO:0006171,GO:0000166,GO:0005524,GO:0016020,GO:0016021,GO:0005887,GO:0046872,GO:0016829,GO:0007189,GO:0002819,GO:0071285,GO:0071361,GO:1900016	100620994.0	ADCY7
ADCY8	0.901286	-2.13925	2.13925	1.42079	-1.50567	0.132151	0.185978	adenylate cyclase 8 [Source:HGNC Symbol;Acc:HGNC:239]	protein_coding	GO:0005886,GO:0035556,GO:0016849,GO:0009190,GO:0004016,GO:0006171,GO:0000166,GO:0005524,GO:0016020,GO:0016021,GO:0005887,GO:0046872,GO:0016829,GO:0007189,GO:0008294,GO:0007613,GO:0007616,GO:0007626,GO:0010255,GO:0031915,GO:0032793,GO:0035774,GO:0042593,GO:0050804,GO:0051480,GO:0071315,GO:0080135,GO:0150076,GO:1900273,GO:1900454,GO:0014069,GO:0016323,GO:0016324,GO:0030424,GO:0030425,GO:0032809,GO:…	100622999.0	ADCY8
ADCY9	180.083	-1.81458	1.81458	0.430182	-4.21816	2.46309e-05	0.000290013	adenylate cyclase 9 [Source:HGNC Symbol;Acc:HGNC:240]	protein_coding	GO:0035556,GO:0016849,GO:0009190,GO:0000166,GO:0016020,GO:0016021,GO:0016829,GO:0005887,GO:0007189,GO:0004016,GO:0001701,GO:0006171,GO:0071880	100625423.0	ADCY9
ADCYAP1	0.522367	-1.06443	1.06443	1.92719	-0.552324	0.580726	NA	adenylate cyclase activating polypeptide 1 [Source:HGNC Symbol;Acc:HGNC:241]	protein_coding	GO:0005576,GO:0007186,GO:0005179,GO:0030073,GO:0016521,GO:0031858,GO:0045944,GO:0007218,GO:0070374,GO:0007189,GO:0043005,GO:0043547,GO:0031175,GO:0032880,GO:0005184,GO:0043204,GO:0005102,GO:0051428,GO:0008277,GO:0010628,GO:0019933,GO:0045786,GO:0045860,GO:0071651,GO:0120162	414283.0	ADCYAP1
ADCYAP1R1	54.1575	-1.82704	1.82704	0.656368	-2.78356	0.00537665	0.0143825	ADCYAP receptor type I [Source:HGNC Symbol;Acc:HGNC:242]	protein_coding	GO:0016020,GO:0016021,GO:0004930,GO:0007186,GO:0004888,GO:0007166,GO:0004999,GO:0007165,GO:0043005,GO:0008528,GO:0017046	100511793.0	ADCYAP1R1
ADD1	782.118	-1.39667	1.39667	0.613686	-2.27586	NA	NA	adducin 1 [Source:HGNC Symbol;Acc:HGNC:243]	protein_coding	GO:0005856,GO:0051015,GO:0051017,GO:0005913,GO:0014069,GO:0051016,GO:0030507,GO:1903142,GO:1903393,GO:0044853	100517353.0	ADD1
ADD2	23.838	-1.36971	1.36971	0.502495	-2.72582	0.00641425	0.016522	adducin 2 [Source:HGNC Symbol;Acc:HGNC:244]	protein_coding	GO:0005856,GO:0051015,GO:0051017,GO:0014069,GO:0051016,GO:0030507,GO:0044853,GO:0003779,GO:0005200,GO:0019901,GO:0042803,GO:0046982,GO:0007416,GO:0030097,GO:0032092,GO:0050900,GO:0050901,GO:0065003,GO:0008290,GO:0016020,GO:0031410	100624449.0	ADD2
ADD3	1247.75	1.49782	1.49782	0.397114	3.77176	0.000162101	0.00103424	adducin 3 [Source:HGNC Symbol;Acc:HGNC:245]	protein_coding	GO:0005856,GO:0051015,GO:0051017,GO:0014069,GO:0051016,GO:0030507,GO:0044853,GO:0005200,GO:0000794,GO:0005654,GO:0005737,GO:0005886,GO:0005903,GO:0005911,GO:0005938,GO:0016020	100155574.0	ADD3
ADGB	55.4655	2.00058	2.00058	0.466629	4.2873	1.80862e-05	0.000240678	androglobin, transcript variant X2	protein_coding	NA	NA	ADGB
ADGRA1	0.950204	-2.92594	2.92594	2.21637	-1.32015	0.186785	0.248147	adhesion G protein-coupled receptor A1 [Source:HGNC Symbol;Acc:HGNC:13838]	protein_coding	GO:0016021,GO:0004930,GO:0007186,GO:0004888,GO:0007166,GO:0016020,GO:0014069,GO:0098978	100623440.0	ADGRA1
ADGRA2	402.251	-2.58338	2.58338	0.856914	-3.01474	0.00257196	0.00801134	adhesion G protein-coupled receptor A2 [Source:HGNC Symbol;Acc:HGNC:17849]	protein_coding	GO:0016020,GO:0016021,GO:0005515,GO:0004930,GO:0007186,GO:0004888,GO:0007166,GO:0005886,GO:0007417,GO:0043542,GO:0002040,GO:0090263,GO:0001525,GO:0009986,GO:0045765,GO:1990909,GO:0010595,GO:0090210,GO:1900747,GO:0050920,GO:0007165	100524344.0	ADGRA2
ADGRA3	79.3509	-0.202484	0.202484	0.271198	-0.74663	0.455287	0.524364	adhesion G protein-coupled receptor A3 [Source:HGNC Symbol;Acc:HGNC:13839]	protein_coding	GO:0016020,GO:0016021,GO:0005515,GO:0004930,GO:0007186,GO:0004888,GO:0007166,GO:0007165,GO:0009897	100516144.0	ADGRA3
ADGRB1	25.6973	-2.35606	2.35606	1.44842	-1.62665	0.103812	0.152349	adhesion G protein-coupled receptor B1 [Source:HGNC Symbol;Acc:HGNC:943]	protein_coding	GO:0016020,GO:0016021,GO:0004930,GO:0007186,GO:0004888,GO:0007166,GO:0016525,GO:0007165,GO:0005887,GO:0030425,GO:0007189,GO:0014069,GO:0043652,GO:0001530,GO:0001786,GO:0030165,GO:0006910,GO:0006911,GO:0010596,GO:0031397,GO:0042177,GO:0043277,GO:0048167,GO:0050829,GO:0051965,GO:1901741,GO:1903428,GO:0001891,GO:0005615,GO:0005886,GO:0005925,GO:0048471	110260204.0	ADGRB1
ADGRB2	21.5627	-1.26595	1.26595	1.3743	-0.921155	0.35697	0.427769	adhesion G protein-coupled receptor B2 [Source:HGNC Symbol;Acc:HGNC:944]	protein_coding	GO:0016020,GO:0016021,GO:0004930,GO:0007186,GO:0004888,GO:0007166,GO:0016525,GO:0007165,GO:0005887,GO:0007189,GO:0007422,GO:0033173,GO:0051965,GO:0005813,GO:0005886	100520965.0	ADGRB2
ADGRB3	1.03937	1.73542	1.73542	1.37874	1.2587	0.20814	0.271653	adhesion G protein-coupled receptor B3 [Source:HGNC Symbol;Acc:HGNC:945]	protein_coding	GO:0016020,GO:0016021,GO:0004930,GO:0007186,GO:0004888,GO:0007166,GO:0016525,GO:0007165,GO:0005887,GO:0043547,GO:0007189,GO:0098794,GO:0043083,GO:0005096,GO:0007520,GO:0016322,GO:0048814,GO:0051965,GO:0061743,GO:0099558,GO:0005886	100736796.0	ADGRB3
ADGRD1	42.9848	0.203947	0.203947	0.451352	0.451859	0.651371	0.706462	adhesion G protein-coupled receptor D1 [Source:HGNC Symbol;Acc:HGNC:19893]	protein_coding	GO:0016021,GO:0004930,GO:0007186,GO:0004888,GO:0007166,GO:0016020,GO:0005887,GO:0007189	100736874.0	ADGRD1
ADGRE1	71.7274	2.40443	2.40443	0.66668	3.60658	0.000310264	0.00163092	adhesion G protein-coupled receptor E1, transcript variant X23	protein_coding	NA	NA	ADGRE1
ADGRE3	30.0334	1.02437	1.02437	0.520208	1.96916	0.0489352	0.0821468	adhesion G protein-coupled receptor E3 [Source:HGNC Symbol;Acc:HGNC:23647]	protein_coding	GO:0016021,GO:0005509,GO:0004930,GO:0007186,GO:0004888,GO:0007166,GO:0016020,GO:0005887,GO:0007189	100516246.0	ADGRE3
ADGRE5	728.951	-1.35667	1.35667	0.530751	-2.55613	0.0105844	0.0246239	adhesion G protein-coupled receptor E5 [Source:HGNC Symbol;Acc:HGNC:1711]	protein_coding	GO:0016021,GO:0005509,GO:0004930,GO:0007186,GO:0004888,GO:0007166,GO:0016020,GO:0005887,GO:0007189	396964.0	ADGRE5
ADGRF2	27.9504	1.24893	1.24893	0.399023	3.12997	0.00174823	0.00594806	adhesion G protein-coupled receptor F2	protein_coding	NA	NA	ADGRF2
ADGRF3	0.883696	-1.19118	1.19118	1.44779	-0.822762	0.410643	0.48128	adhesion G protein-coupled receptor F3 [Source:HGNC Symbol;Acc:HGNC:18989]	protein_coding	GO:0016020,GO:0016021,GO:0004930,GO:0007186,GO:0004888,GO:0007166,GO:0007165	100512530.0	ADGRF3
ADGRF4	0.193264	-0.546823	0.546823	3.16075	-0.173004	0.862648	NA	adhesion G protein-coupled receptor F4 [Source:HGNC Symbol;Acc:HGNC:19011]	protein_coding	GO:0016020,GO:0016021,GO:0004930,GO:0007186,GO:0004888,GO:0007166,GO:0016020,GO:0016021,GO:0004930,GO:0007186,GO:0004888,GO:0007166	100620961.0	ADGRF4
ADGRF5	355.081	-0.101529	0.101529	0.263252	-0.385673	0.699739	0.749281	adhesion G protein-coupled receptor F5 [Source:HGNC Symbol;Acc:HGNC:19030]	protein_coding	GO:0016020,GO:0016021,GO:0004930,GO:0007186,GO:0004888,GO:0007166	100152930.0	ADGRF5
ADGRG1	119.62	-2.17865	2.17865	0.579775	-3.75775	0.000171446	0.00107507	adhesion G protein-coupled receptor G1 [Source:HGNC Symbol;Acc:HGNC:4512]	protein_coding	GO:0016021,GO:0004930,GO:0007186,GO:0004888,GO:0007166,GO:0016020,GO:0005887,GO:0008201,GO:0007189,GO:0005518,GO:0050840,GO:0001525,GO:0007155,GO:0007266,GO:0007420,GO:0008285,GO:0010573,GO:0016477,GO:0021796,GO:0021801,GO:0021819,GO:0035025,GO:0045785,GO:0070528,GO:0072520,GO:2000179,GO:2001223,GO:0097451	100515029.0	ADGRG1
ADGRG2	4.46314	0.599038	0.599038	0.766726	0.781294	0.434629	0.504412	adhesion G protein-coupled receptor G2 [Source:HGNC Symbol;Acc:HGNC:4516]	protein_coding	GO:0016021,GO:0004930,GO:0007186,GO:0004888,GO:0007166,GO:0005886,GO:0005829,GO:0016020,GO:0005887,GO:0007189	100157214.0	ADGRG2
ADGRG3	5.51655	-1.46888	1.46888	0.811518	-1.81004	0.0702888	0.110311	adhesion G protein-coupled receptor G3 [Source:HGNC Symbol;Acc:HGNC:13728]	protein_coding	GO:0016021,GO:0004930,GO:0007186,GO:0004888,GO:0007166,GO:0016020,GO:0005887,GO:0007189,GO:0030183,GO:0030334,GO:0032792,GO:1901223,GO:0005886	100514842.0	ADGRG3
ADGRG5	124.793	-1.4223	1.4223	0.663235	-2.14448	0.0319942	0.0584352	adhesion G protein-coupled receptor G5 [Source:HGNC Symbol;Acc:HGNC:19010]	protein_coding	GO:0016021,GO:0004930,GO:0007186,GO:0004888,GO:0007166,GO:0016020,GO:0005887,GO:0007189	100621610.0	ADGRG5
ADGRG6	266.334	1.47493	1.47493	0.492948	2.99206	0.00277101	0.00853592	adhesion G protein-coupled receptor G6 [Source:HGNC Symbol;Acc:HGNC:13841]	protein_coding	GO:0016021,GO:0004930,GO:0007186,GO:0004888,GO:0007166,GO:0016020,GO:0005887,GO:0007189,GO:0043236,GO:0022011,GO:0060347	100511292.0	ADGRG6
ADGRG7	0.151068	0.607319	0.607319	3.16075	0.192144	0.847629	NA	adhesion G protein-coupled receptor G7 [Source:HGNC Symbol;Acc:HGNC:19241]	protein_coding	GO:0016021,GO:0004930,GO:0007186,GO:0004888,GO:0007166,GO:0016020,GO:0005887,GO:0007189	102160124.0	ADGRG7
ADGRL1	268.731	-2.40821	2.40821	0.644967	-3.73385	0.000188575	0.00114568	adhesion G protein-coupled receptor L1 [Source:HGNC Symbol;Acc:HGNC:20973]	protein_coding	GO:0016020,GO:0016021,GO:0030246,GO:0004930,GO:0007186,GO:0004888,GO:0007166,GO:0007165,GO:0005887,GO:0045202,GO:0007189,GO:0042734,GO:0030424,GO:0016524,GO:0007157,GO:0051965,GO:0014069	100514215.0	ADGRL1
ADGRL2	455.362	0.693866	0.693866	0.479549	1.44692	0.147921	0.204584	adhesion G protein-coupled receptor L2 [Source:HGNC Symbol;Acc:HGNC:18582]	protein_coding	GO:0016020,GO:0016021,GO:0030246,GO:0004930,GO:0007186,GO:0004888,GO:0007166,GO:0007165,GO:0005887,GO:0007189,GO:0043005,GO:0007420	100524685.0	ADGRL2
ADGRL3	164.876	0.389453	0.389453	0.442846	0.879434	0.379166	0.45009	adhesion G protein-coupled receptor L3 [Source:HGNC Symbol;Acc:HGNC:20974]	protein_coding	GO:0016020,GO:0016021,GO:0004930,GO:0007186,GO:0004888,GO:0007166,GO:0007165,GO:0005887,GO:0005911,GO:0007189,GO:0007420,GO:0030424,GO:0007416,GO:0098742	100624115.0	ADGRL3
ADGRL4	73.1594	2.10737	2.10737	0.643452	3.2751	0.00105623	0.00407589	adhesion G protein-coupled receptor L4 [Source:HGNC Symbol;Acc:HGNC:20822]	protein_coding	GO:0016021,GO:0005509,GO:0004930,GO:0007186,GO:0004888,GO:0007166,GO:0016020,GO:0005887,GO:0007189	100525348.0	ADGRL4
ADGRV1	173.295	1.50513	1.50513	0.530778	2.8357	0.00457248	0.0126987	adhesion G protein-coupled receptor V1 [Source:HGNC Symbol;Acc:HGNC:17416]	protein_coding	GO:0016021,GO:0004930,GO:0007186,GO:0007154,GO:0004888,GO:0007166,GO:0007194,GO:0016020,GO:0005509,GO:0007605,GO:0045494,GO:0048496,GO:0050877,GO:0050953,GO:0005737,GO:0009986,GO:0043235	100519889.0	ADGRV1
ADH1C	0.897931	0.612583	0.612583	2.36729	0.25877	0.795813	0.832143	alcohol dehydrogenase 1C (class I), gamma polypeptide	protein_coding	NA	NA	ADH1C
ADH4	0.293532	-1.12389	1.12389	2.47453	-0.454185	0.649696	NA	alcohol dehydrogenase 4 (class II), pi polypeptide [Source:NCBI gene;Acc:100513366]	protein_coding	GO:0055114,GO:0016491,GO:0008270,GO:0004024,GO:0035276,GO:0006069,GO:0005829,GO:0046872,GO:0051903,GO:0046294,GO:0003960,GO:0004022,GO:0004032,GO:0004745,GO:0005503,GO:0016620,GO:0019115,GO:0019841,GO:0051287,GO:0001523,GO:0006066,GO:0006067,GO:0006081,GO:0010430,GO:0042572,GO:0046164,GO:1901661,GO:0005634	100513366.0	ADH4
ADH5	296.094	1.10719	1.10719	0.355706	3.11266	0.0018541	0.00623592	alcohol dehydrogenase 5 (class III), chi polypeptide [Source:NCBI gene;Acc:100513555]	protein_coding	GO:0055114,GO:0016491,GO:0008270,GO:0006069,GO:0051903,GO:0005829,GO:0046872,GO:0004024,GO:0046294	100513555.0	ADH5
ADHFE1	22.0457	-0.523327	0.523327	0.354033	-1.47819	0.139358	0.194402	alcohol dehydrogenase, iron containing 1	protein_coding	NA	NA	ADHFE1
ADI1	95.0726	-1.72267	1.72267	0.861615	-1.99935	NA	NA	acireductone dioxygenase 1 [Source:NCBI gene;Acc:100626434]	protein_coding	GO:0055114,GO:0016491,GO:0019509,GO:0010309,GO:0016020,GO:0005634,GO:0005737,GO:0005886,GO:0046872,GO:0051213,GO:0008652,GO:0009086,GO:0005506,GO:0006555	100626434.0	ADI1
ADIG	5.51593	0.917369	0.917369	0.874324	1.04923	0.294072	0.363747	adipogenin [Source:HGNC Symbol;Acc:HGNC:28606]	protein_coding	GO:0045444,GO:0016020,GO:0016021,GO:0005634,GO:0045600,GO:0050872,GO:0007283,GO:0050873,GO:0005737,GO:0005811	641357.0	ADIG
ADIPOQ	163.109	-0.471538	0.471538	0.514625	-0.916275	0.359523	0.43043	adiponectin, C1Q and collagen domain containing [Source:NCBI gene;Acc:397660]	protein_coding	GO:0005515,GO:0005576,GO:0007165,GO:0005581,GO:0005783,GO:0048471,GO:0005179,GO:0005615,GO:0043123,GO:0045892,GO:0009986,GO:0035690,GO:0030336,GO:0051260,GO:0050728,GO:0043407,GO:0006006,GO:0010642,GO:0001934,GO:0032869,GO:0006635,GO:0046326,GO:0045599,GO:0005102,GO:0050765,GO:0042593,GO:0043124,GO:0071944,GO:0072659,GO:0009749,GO:0009967,GO:0010739,GO:0010745,GO:0010804,GO:0010875,GO:0010906,GO:…	397660.0	ADIPOQ
ADIPOR1	145.206	-1.00636	1.00636	0.410886	-2.44925	0.0143155	0.0311378	adiponectin receptor 1, transcript variant X1	protein_coding	NA	NA	ADIPOR1
ADIPOR2	299.656	-0.314308	0.314308	0.214312	-1.46659	0.142488	0.197973	adiponectin receptor 2 [Source:HGNC Symbol;Acc:HGNC:24041]	protein_coding	GO:0016021,GO:0016020,GO:0005886,GO:0038023,GO:0033211,GO:0042802,GO:0046982,GO:0055100,GO:0097003,GO:0042593,GO:0061042,GO:0120162,GO:0031226	404694.0	ADIPOR2
ADIRF	8.96632	-2.611	2.611	0.752949	-3.4677	0.000524939	0.00241954	adipogenesis regulatory factor [Source:NCBI gene;Acc:100154721]	protein_coding	GO:0005634,GO:0045600,GO:0045944,GO:0071478,GO:0072719,GO:2001023,GO:0005654,GO:0005829	100154721.0	ADIRF
ADK	91.2801	1.35845	1.35845	0.468174	2.90159	0.00371271	0.0107817	adenosine kinase [Source:HGNC Symbol;Acc:HGNC:257]	protein_coding	GO:0016773,GO:0004001,GO:0006166,GO:0005634,GO:0005829,GO:0005654,GO:0006175,GO:0006167,GO:0016301,GO:0016310	100154626.0	ADK
ADM	43.0468	-1.40236	1.40236	0.693795	-2.02129	0.0432499	0.0743372	adrenomedullin [Source:NCBI gene;Acc:397195]	protein_coding	GO:0005576,GO:0005179,GO:0007165,GO:0031700,GO:0001570,GO:0001843,GO:0002031,GO:0003073,GO:0007189,GO:0007507,GO:0008284,GO:0010460,GO:0031623,GO:0035809,GO:0043116,GO:0045766,GO:0045906,GO:0048589,GO:0060670,GO:0060712,GO:0097084,GO:0097647,GO:1990410,GO:2001214,GO:0005615,GO:0005737	397195.0	ADM
ADM2	31.5106	-2.4795	2.4795	1.65203	-1.50088	0.133386	0.187504	adrenomedullin 2	protein_coding	NA	NA	ADM2
ADM5	10.4028	-2.05211	2.05211	0.829488	-2.47394	0.0133631	0.0296451	adrenomedullin 5 (putative)	protein_coding	NA	NA	ADM5
ADNP	1394.17	1.14261	1.14261	0.281166	4.06384	4.82716e-05	0.000453645	activity dependent neuroprotector homeobox [Source:HGNC Symbol;Acc:HGNC:15766]	protein_coding	GO:0003676,GO:0003677,GO:0005634,GO:0003682,GO:0043524,GO:0005615	100141411.0	ADNP
ADNP2	232.142	0.560359	0.560359	0.197286	2.84034	0.00450655	0.0125756	ADNP homeobox 2 [Source:HGNC Symbol;Acc:HGNC:23803]	protein_coding	GO:0003676,GO:0003677,GO:0030307,GO:0060548,GO:0034599,GO:0030182,GO:0071300	100522237.0	ADNP2
ADO	227.953	0.420538	0.420538	0.343623	1.22384	0.221014	0.285879	2-aminoethanethiol dioxygenase [Source:HGNC Symbol;Acc:HGNC:23506]	protein_coding	GO:0055114,GO:0016702,GO:0051213	100153304.0	ADO
ADORA1	10.1462	-1.51424	1.51424	0.832485	-1.81894	0.0689202	0.108522	adenosine A1 receptor [Source:HGNC Symbol;Acc:HGNC:262]	protein_coding	GO:0016021,GO:0004930,GO:0007186,GO:0001609,GO:0001973,GO:0016020,GO:0007165,GO:0005886,GO:0002686,GO:0003093,GO:0050728,GO:0051930,GO:0060079,GO:0070256,GO:0097756,GO:1900453,GO:0043197,GO:0045202	606743.0	ADORA1
ADORA2A	11.9619	-1.2594	1.2594	1.3937	-0.903639	0.366187	0.437343	adenosine A2a receptor [Source:HGNC Symbol;Acc:HGNC:263]	protein_coding	GO:0016021,GO:0004930,GO:0007186,GO:0001609,GO:0001973,GO:0016020,GO:0007165,GO:0005886,GO:0098794,GO:0019899,GO:0042802,GO:0001963,GO:0001975,GO:0007189,GO:0007626,GO:0032230,GO:0042755,GO:0046636,GO:0050728,GO:0060080,GO:2001235,GO:0005887	503661.0	ADORA2A
ADORA2B	46.0961	-1.88821	1.88821	0.525477	-3.59333	0.000326473	0.00170002	adenosine A2b receptor [Source:HGNC Symbol;Acc:HGNC:264]	protein_coding	GO:0016021,GO:0004930,GO:0007186,GO:0001609,GO:0001973,GO:0016020,GO:0007165,GO:0005886,GO:0002882,GO:0007189,GO:0010575,GO:0010753,GO:0031284,GO:0031668,GO:0032722,GO:0032755,GO:0043306,GO:0060087,GO:2000300,GO:0045202,GO:0098685,GO:0098978	606745.0	ADORA2B
ADORA3	53.4491	-2.945	2.945	0.776577	-3.79228	0.00014927	0.000980145	transmembrane and immunoglobulin domain containing 3 [Source:NCBI gene;Acc:104564308]	protein_coding	GO:0016020,GO:0016021,GO:0004930,GO:0007186,GO:0008285,GO:0032088,GO:0030336,GO:0001609,GO:0001973,GO:0007165,GO:0005886,GO:0016020,GO:0016021,GO:0004930,GO:0007186,GO:0008285,GO:0032088,GO:0030336,GO:0001609,GO:0001973,GO:0007165,GO:0005886	606753.0	ADORA3
ADPGK	186.378	-0.847262	0.847262	0.290357	-2.918	0.00352283	0.0103356	ADP dependent glucokinase [Source:HGNC Symbol;Acc:HGNC:25250]	protein_coding	GO:0005975,GO:0016773,GO:0006006,GO:0043843,GO:0005783,GO:0016310	100623786.0	ADPGK
ADPRH	624.021	0.64089	0.64089	0.305846	2.09547	0.0361295	0.0643582	ADP-ribosylarginine hydrolase [Source:HGNC Symbol;Acc:HGNC:269]	protein_coding	GO:0000287,GO:0003875,GO:0051725,GO:0016787,GO:0005623,GO:0005096,GO:0017137,GO:0006886,GO:0090630,GO:0006464,GO:0030955	100153158.0	ADPRH
ADPRHL1	0.805322	-0.587964	0.587964	3.06201	-0.192019	0.847727	0.875885	ADP-ribosylhydrolase like 1, transcript variant X1	protein_coding	NA	NA	ADPRHL1
ADPRHL2	60.249	-1.71743	1.71743	0.877747	-1.95663	NA	NA	ADP-ribosylhydrolase like 2 [Source:HGNC Symbol;Acc:HGNC:21304]	protein_coding	GO:0005634,GO:0016787,GO:0005739,GO:0000287,GO:0004553,GO:0004649,GO:0061463,GO:0140292,GO:0006281,GO:0071451,GO:0140290,GO:0005654,GO:0005737,GO:0016604,GO:0090734	100525405.0	ADPRHL2
ADPRM	177.831	1.72056	1.72056	0.408396	4.21296	2.52046e-05	0.000295547	ADP-ribose/CDP-alcohol diphosphatase, manganese dependent [Source:HGNC Symbol;Acc:HGNC:30925]	protein_coding	GO:0016787	100519388.0	ADPRM
ADRA1A	56.152	0.50503	0.50503	0.48584	1.0395	0.298573	0.368611	adrenoceptor alpha 1A [Source:HGNC Symbol;Acc:HGNC:277]	protein_coding	GO:0016021,GO:0004930,GO:0007186,GO:0006937,GO:0004937,GO:0019229,GO:0055117,GO:0004935,GO:0016020,GO:0007165,GO:0005886,GO:0071875,GO:0005887,GO:0007200,GO:0007204,GO:0007188,GO:0045907,GO:0071880,GO:0045987,GO:0001994,GO:0046982,GO:0001985,GO:0001996,GO:0001997,GO:0007512,GO:0010507,GO:0010613,GO:0035265,GO:0043410,GO:0061049,GO:0097195,GO:0150099,GO:1903997,GO:0005634,GO:0005737,GO:0031965	100144471.0	ADRA1A
ADRA1B	8.25891	-1.81371	1.81371	0.789925	-2.29605	0.0216729	0.0428912	adrenoceptor alpha 1B [Source:HGNC Symbol;Acc:HGNC:278]	protein_coding	GO:0016021,GO:0004930,GO:0007186,GO:0006937,GO:0004937,GO:0019229,GO:0055117,GO:0004935,GO:0016020,GO:0007165,GO:0005886,GO:0005887,GO:0007200,GO:0007204,GO:0042593,GO:0007188,GO:0045907,GO:0071880,GO:0045987,GO:0046982,GO:0001994,GO:0043410,GO:0005634,GO:0005737,GO:0031965	100519931.0	ADRA1B
ADRA1D	2.24315	-2.808	2.808	1.30357	-2.15409	0.0312333	0.0572839	adrenoceptor alpha 1D [Source:NCBI gene;Acc:552898]	protein_coding	GO:0016021,GO:0004930,GO:0007186,GO:0004937,GO:0004935,GO:0016020,GO:0007165,GO:0005886,GO:0005887,GO:0007200,GO:0007204,GO:0007188,GO:0045907,GO:0071880,GO:0045987,GO:0001994,GO:0042802	552898.0	ADRA1D
ADRA2A	142.555	-2.50343	2.50343	1.17567	-2.12936	0.0332241	0.0602526	adrenoceptor alpha 2A [Source:NCBI gene;Acc:399501]	protein_coding	GO:0016021,GO:0004930,GO:0007186,GO:0019229,GO:0004935,GO:0030168,GO:0004938,GO:0006940,GO:0016020,GO:0007165,GO:0005886,GO:0005887,GO:0007188,GO:0071880,GO:0019901,GO:0031696,GO:0031996,GO:0032795,GO:0042802,GO:0042803,GO:0046982,GO:0051379,GO:0051380,GO:0001819,GO:0030335,GO:0032147,GO:0032148,GO:0032870,GO:0035624,GO:0042593,GO:0043406,GO:0043410,GO:0045741,GO:0046676,GO:0050995,GO:0051044,GO:…	399501.0	ADRA2A
ADRA2B	5.47697	-2.35894	2.35894	0.925392	-2.54913	0.0107994	0.0250584	adrenoceptor alpha 2B [Source:NCBI gene;Acc:641353]	protein_coding	GO:0016021,GO:0004930,GO:0007186,GO:0019229,GO:0004935,GO:0030168,GO:0004938,GO:0006940,GO:0016020,GO:0007165,GO:0005886,GO:0005887,GO:0007188,GO:0071880,GO:0051379,GO:0032148,GO:0035624,GO:0043410,GO:0045666,GO:0071875,GO:0009986	641353.0	ADRA2B
ADRA2C	6.60237	-3.04566	3.04566	1.30835	-2.32786	0.0199193	0.0401401	adrenoceptor alpha 2C [Source:HGNC Symbol;Acc:HGNC:283]	protein_coding	GO:0016021,GO:0004930,GO:0007186,GO:0019229,GO:0004935,GO:0030168,GO:0004938,GO:0006940,GO:0016020,GO:0007165,GO:0005886,GO:0005887,GO:0007188,GO:0071880,GO:0031694,GO:0042802,GO:0042803,GO:0046982,GO:0051379,GO:0032148,GO:0035624,GO:0043410,GO:0045666,GO:0071875,GO:0005737	733706.0	ADRA2C
ADRB1	32.3256	-2.56225	2.56225	1.64023	-1.56213	0.118257	0.169753	adrenoceptor beta 1 [Source:NCBI gene;Acc:397355]	protein_coding	GO:0016021,GO:0004930,GO:0007186,GO:0004935,GO:0007189,GO:0004940,GO:0045823,GO:0016020,GO:0007165,GO:0005886,GO:0005887,GO:0060078,GO:0007188,GO:0071880,GO:0051379,GO:0051380,GO:0002025,GO:0005088,GO:0030165,GO:0031694,GO:0046982,GO:0099579,GO:0001996,GO:0001997,GO:0002024,GO:0009409,GO:0031649,GO:0040015,GO:0042596,GO:0043547,GO:0050873,GO:0120162,GO:0005769,GO:0098685	397355.0	ADRB1
ADRB2	36.8338	-1.15458	1.15458	0.337749	-3.41844	0.00062981	0.00276982	adrenoceptor beta 2 [Source:HGNC Symbol;Acc:HGNC:286]	protein_coding	GO:0016021,GO:0004930,GO:0007186,GO:0004935,GO:0097746,GO:0007189,GO:0006940,GO:0004941,GO:0016020,GO:0007165,GO:0005886,GO:0005887,GO:0007188,GO:0071880,GO:0051379,GO:0002025,GO:0001540,GO:0008179,GO:0015459,GO:0019899,GO:0042803,GO:0044877,GO:0051380,GO:0001993,GO:0002024,GO:0002028,GO:0002032,GO:0006898,GO:0007190,GO:0009409,GO:0010739,GO:0030501,GO:0031398,GO:0031649,GO:0040015,GO:0043410,GO:…	397357.0	ADRB2
ADRB3	4.78987	-0.0240959	0.0240959	0.798815	-0.0301646	0.975936	0.980893	adrenoceptor beta 3, transcript variant X1	protein_coding	NA	NA	ADRB3
ADRM1	173.642	-1.51945	1.51945	0.964828	-1.57484	NA	NA	adhesion regulating molecule 1 [Source:HGNC Symbol;Acc:HGNC:15759]	protein_coding	GO:0005634,GO:0005737,GO:0006511,GO:0043130,GO:0070628,GO:0061133,GO:0010950,GO:0008541,GO:0002020,GO:0006368,GO:0043248,GO:0000502,GO:0005654,GO:0005829,GO:0005886	110257483.0	ADRM1
ADSL	124.996	-0.28153	0.28153	0.422982	-0.665584	0.505677	0.573104	adenylosuccinate lyase [Source:NCBI gene;Acc:100170844]	protein_coding	GO:0003824,GO:0004018,GO:0009152,GO:0016829,GO:0006164,GO:0044208,GO:0006189,GO:0070626,GO:0006167,GO:0051262,GO:0005829	100170844.0	ADSL
ADSS	250.379	1.61106	1.61106	0.406978	3.95859	7.5393e-05	0.000619693	adenylosuccinate synthase [Source:NCBI gene;Acc:100048942]	protein_coding	GO:0005525,GO:0006164,GO:0004019,GO:0000166,GO:0005737,GO:0046872,GO:0000287,GO:0016874,GO:0044208,GO:0006167	100048942.0	ADSS
ADSSL1	13.8143	-1.85734	1.85734	1.17385	-1.58226	0.11359	0.16398	adenylosuccinate synthase like 1 [Source:HGNC Symbol;Acc:HGNC:20093]	protein_coding	GO:0005525,GO:0005737,GO:0006164,GO:0004019,GO:0006167,GO:0000166,GO:0046872,GO:0000287,GO:0016874,GO:0006163,GO:0044208,GO:0046040	100048943.0	ADSSL1
ADTRP	0.967165	2.41335	2.41335	1.2531	1.9259	0.0541167	0.0889581	androgen dependent TFPI regulating protein [Source:HGNC Symbol;Acc:HGNC:21214]	protein_coding	GO:0016021,GO:0016020,GO:0016787,GO:0001934,GO:0002042,GO:0002686,GO:0003332,GO:0010628,GO:0030195,GO:0042758,GO:0043491,GO:0050709,GO:0071383,GO:0140052,GO:1903038,GO:2000402,GO:0005901,GO:0009986	100152943.0	ADTRP
AEBP1	499.262	-2.64474	2.64474	1.18338	-2.23491	0.0254234	0.0487099	AE binding protein 1 [Source:HGNC Symbol;Acc:HGNC:303]	protein_coding	GO:0008270,GO:0006508,GO:0004181,GO:0005615,GO:0003714,GO:0016485,GO:0006518,GO:0000977,GO:0001227,GO:0004180,GO:0005518,GO:0000122,GO:0006355,GO:1904026	733628.0	AEBP1
AEBP2	393.452	1.09467	1.09467	0.353566	3.09608	0.00196095	0.0065092	AE binding protein 2 [Source:HGNC Symbol;Acc:HGNC:24051]	protein_coding	GO:0003676	100522805.0	AEBP2
AEN	143.498	-1.10863	1.10863	0.52321	-2.1189	0.0340987	0.0614786	apoptosis enhancing nuclease [Source:HGNC Symbol;Acc:HGNC:25722]	protein_coding	GO:0003676,GO:0005634,GO:0045071,GO:0051607,GO:0000738,GO:0006401,GO:0004527,GO:0042771,GO:0010212,GO:0005654,GO:0005730,GO:0031965	100522657.0	AEN
AES	679.444	-1.71541	1.71541	0.69621	-2.46393	NA	NA	amino-terminal enhancer of split	protein_coding	NA	NA	AES
AFAP1	109.695	-2.55236	2.55236	1.08749	-2.34702	0.0189241	0.0385987	actin filament associated protein 1 [Source:NCBI gene;Acc:100522448]	protein_coding	GO:0009966,GO:0051493,GO:0005829,GO:0017124,GO:0042169,GO:0005925,GO:0015629	100522448.0	AFAP1
AFAP1L1	70.381	-3.03087	3.03087	1.1856	-2.55641	0.010576	0.0246162	actin filament associated protein 1 like 1 [Source:NCBI gene;Acc:100513463]	protein_coding	GO:0005829,GO:0017124	100513463.0	AFAP1L1
AFAP1L2	43.5011	-1.66905	1.66905	0.659265	-2.53169	0.0113514	0.026097	actin filament associated protein 1 like 2	protein_coding	NA	NA	AFAP1L2
AFDN	406.953	-1.73422	1.73422	0.589738	-2.94066	0.0032751	0.00974362	afadin, adherens junction formation factor [Source:HGNC Symbol;Acc:HGNC:7137]	protein_coding	GO:0005515,GO:0007165,GO:0050839,GO:0021537,GO:0021987,GO:0032880,GO:0034334,GO:0044331,GO:0046931,GO:0048854,GO:0048872,GO:0060019,GO:0060563,GO:0061951,GO:0070445,GO:1902414,GO:0005654,GO:0005737,GO:0005829,GO:0005886,GO:0005911,GO:0005912,GO:0005913,GO:0016607,GO:0030054,GO:0043296,GO:0045177,GO:0046930	100514741.0	AFDN
AFF1	769.337	-0.404721	0.404721	0.223771	-1.80864	0.0705076	0.11063	AF4/FMR2 family member 1 [Source:HGNC Symbol;Acc:HGNC:7135]	protein_coding	GO:0005634,GO:0003700,GO:0003690,GO:0006355,GO:0008023,GO:0032783	100739621.0	AFF1
AFF2	376.824	2.7886	2.7886	0.482187	5.78323	7.32811e-09	8.62551e-07	AF4/FMR2 family member 2 [Source:HGNC Symbol;Acc:HGNC:3776]	protein_coding	GO:0005634,GO:0016607,GO:0006355,GO:0043484,GO:0002151,GO:0007611,GO:0010468,GO:0010629,GO:0035063	100512515.0	AFF2
AFF3	2201.4	0.0466494	0.0466494	0.258332	0.18058	0.856698	0.883039	AF4/FMR2 family member 3, transcript variant X1	protein_coding	NA	NA	AFF3
AFF4	1084.47	1.26402	1.26402	0.316267	3.9967	6.42303e-05	0.000552213	AF4/FMR2 family member 4 [Source:HGNC Symbol;Acc:HGNC:17869]	protein_coding	GO:0005634,GO:0003700,GO:0003690,GO:0006355,GO:0008023,GO:0007286,GO:0001650,GO:0032783,GO:0035327	100524487.0	AFF4
AFG1L	109.635	1.96271	1.96271	0.397861	4.93316	8.09102e-07	2.94815e-05	AFG1 like ATPase [Source:HGNC Symbol;Acc:HGNC:16411]	protein_coding	GO:0005524,GO:0005737,GO:0005739,GO:0016887,GO:0006123,GO:0007005,GO:0035694,GO:0031966	100155926.0	AFG1L
AFG3L2	243.576	-0.756897	0.756897	0.409233	-1.84955	0.0643784	0.102584	AFG3 like matrix AAA peptidase subunit 2	protein_coding	NA	NA	AFG3L2
AFMID	230.815	-0.219517	0.219517	0.43951	-0.499458	0.617457	0.676789	arylformamidase [Source:HGNC Symbol;Acc:HGNC:20910]	protein_coding	GO:0016787,GO:0019441,GO:0004061,GO:0005634,GO:0005737,GO:0005829,GO:0006569,GO:0034354,GO:0009056,GO:0009435	110255955.0	AFMID
AFTPH	987.907	1.85484	1.85484	0.406469	4.56331	5.03544e-06	0.000101185	aftiphilin [Source:HGNC Symbol;Acc:HGNC:25951]	protein_coding	GO:0005737,GO:0030121,GO:0046907,GO:0030276,GO:0005634,GO:0005794,GO:0005829,GO:0032588,GO:0043231	100518778.0	AFTPH
AGA	70.9531	0.213223	0.213223	0.300382	0.70984	0.477803	0.546198	aspartylglucosaminidase [Source:HGNC Symbol;Acc:HGNC:318]	protein_coding	GO:0016787,GO:0005737,GO:0005764,GO:0006517,GO:0003948,GO:0005615,GO:0005783	100152203.0	AGA
AGAP1	253.127	-2.59207	2.59207	0.490278	-5.28693	1.24385e-07	7.32378e-06	ArfGAP with GTPase domain, ankyrin repeat and PH domain 1 [Source:HGNC Symbol;Acc:HGNC:16922]	protein_coding	GO:0016020,GO:0005515,GO:0007165,GO:0005525,GO:0003924,GO:0005096,GO:0000166,GO:0046872,GO:0043547,GO:0005634	100620812.0	AGAP1
AGAP2	439.694	-1.60783	1.60783	0.874653	-1.83824	0.0660266	0.104695	ArfGAP with GTPase domain, ankyrin repeat and PH domain 2 [Source:HGNC Symbol;Acc:HGNC:16921]	protein_coding	GO:0005515,GO:0005525,GO:0003924,GO:0005096,GO:0005634,GO:0046872,GO:0043547,GO:0033601,GO:0043066,GO:0045944,GO:0046427,GO:0060749,GO:0005730,GO:0005739	100622675.0	AGAP2
AGAP3	154.278	-2.31083	2.31083	1.27182	-1.81695	0.0692252	0.108895	ArfGAP with GTPase domain, ankyrin repeat and PH domain 3 [Source:HGNC Symbol;Acc:HGNC:16923]	protein_coding	GO:0016020,GO:0007165,GO:0005525,GO:0003924,GO:0005096,GO:0000166,GO:0046872,GO:0043547,GO:0005515,GO:0005634,GO:0043161	100625238.0	AGAP3
AGBL1	0.33259	1.59888	1.59888	1.94389	0.822515	0.410784	NA	ATP/GTP binding protein like 1	protein_coding	NA	NA	AGBL1
AGBL2	22.324	0.410667	0.410667	0.405821	1.01194	0.311566	0.381676	ATP/GTP binding protein like 2 [Source:HGNC Symbol;Acc:HGNC:26296]	protein_coding	GO:0008270,GO:0006508,GO:0004181,GO:0005829,GO:0036064,GO:0005814,GO:0035610,GO:0004180	100514151.0	AGBL2
AGBL3	27.6091	1.20167	1.20167	0.88143	1.36332	0.172783	0.233044	ATP/GTP binding protein like 3	protein_coding	NA	NA	AGBL3
AGBL4	5.7288	0.346639	0.346639	0.539317	0.642737	0.520395	0.586555	ATP/GTP binding protein like 4 [Source:HGNC Symbol;Acc:HGNC:25892]	protein_coding	GO:0008270,GO:0006508,GO:0004181,GO:0005794,GO:0005829,GO:0036064,GO:0051607,GO:0005814,GO:0015631,GO:0035608,GO:0035609,GO:0035610,GO:0003677,GO:0045892	110261423.0	AGBL4
AGBL5	73.5755	-1.62578	1.62578	0.768482	-2.11558	0.0343808	0.0618777	ATP/GTP binding protein like 5 [Source:HGNC Symbol;Acc:HGNC:26147]	protein_coding	GO:0008270,GO:0006508,GO:0004181,GO:0004180	100523841.0	AGBL5
AGER	10.6255	-1.51271	1.51271	1.12856	-1.34038	0.18012	0.240797	advanced glycosylation end-product specific receptor [Source:HGNC Symbol;Acc:HGNC:320]	protein_coding	GO:0016020,GO:0016021,GO:0001540,GO:0038023,GO:0042802,GO:0044548,GO:0044877,GO:0001666,GO:0001774,GO:0001914,GO:0001934,GO:0006954,GO:0007611,GO:0010255,GO:0014002,GO:0031175,GO:0032693,GO:0032735,GO:0034116,GO:0042104,GO:0042535,GO:0043507,GO:0045056,GO:0045080,GO:0045410,GO:0046330,GO:0048143,GO:0050725,GO:0050727,GO:0050930,GO:0051092,GO:0051101,GO:0070374,GO:0071639,GO:0072657,GO:0090647,GO:…	396591.0	AGER
AGFG1	512.68	1.40167	1.40167	0.418349	3.35047	0.00080674	0.00332775	ArfGAP with FG repeats 1 [Source:HGNC Symbol;Acc:HGNC:5175]	protein_coding	GO:0005096,GO:0046872,GO:0043547,GO:0043231,GO:0031410,GO:0001675,GO:0007289,GO:0045109,GO:0042995,GO:0043025	100514990.0	AGFG1
AGFG2	159.89	-1.06756	1.06756	0.368063	-2.90048	0.00372595	0.0108135	ArfGAP with FG repeats 2 [Source:HGNC Symbol;Acc:HGNC:5177]	protein_coding	GO:0005096,GO:0046872,GO:0043547	100514569.0	AGFG2
AGGF1	700.93	1.50274	1.50274	0.345078	4.35478	1.332e-05	0.000195638	angiogenic factor with G-patch and FHA domains 1	protein_coding	NA	NA	AGGF1
AGK	133.501	0.287533	0.287533	0.240086	1.19763	0.231062	0.296598	acylglycerol kinase [Source:HGNC Symbol;Acc:HGNC:21869]	protein_coding	GO:0016301,GO:0003951,GO:0016310,GO:0031966,GO:0005743,GO:0004143,GO:0031305,GO:0005758,GO:0043231,GO:0016020,GO:0005739,GO:0046513,GO:0046834,GO:0001727,GO:0001729,GO:0047620,GO:0045039,GO:0042721	100233170.0	AGK
AGMAT	0.23954	-1.70096	1.70096	3.16075	-0.538153	0.590472	NA	agmatinase [Source:HGNC Symbol;Acc:HGNC:18407]	protein_coding	GO:0046872,GO:0016813,GO:0016787,GO:0008783,GO:0033389	100519548.0	AGMAT
AGMO	4.64434	2.49364	2.49364	0.868463	2.87132	0.00408759	0.0116635	alkylglycerol monooxygenase [Source:HGNC Symbol;Acc:HGNC:33784]	protein_coding	GO:0055114,GO:0016491,GO:0005506,GO:0008610,GO:0016020,GO:0016021,GO:0005783,GO:0050479,GO:0006643,GO:0046485,GO:0004497	100513371.0	AGMO
AGO1	749.459	0.571685	0.571685	0.15842	3.60867	0.000307769	0.00162267	argonaute RISC component 1 [Source:HGNC Symbol;Acc:HGNC:3262]	protein_coding	GO:0005515,GO:0003676,GO:0031047,GO:0072091,GO:0005737,GO:0003723,GO:0000932,GO:0006417,GO:0035198,GO:0035278,GO:0016442,GO:0090502,GO:0035279,GO:0005515,GO:0003676,GO:0031047,GO:0072091,GO:0005737,GO:0003723,GO:0000932,GO:0006417,GO:0035198,GO:0035278,GO:0016442,GO:0090502,GO:0035279	100499509.0	AGO1
AGO2	380.751	-1.31806	1.31806	0.77529	-1.70008	NA	NA	argonaute RISC catalytic component 2 [Source:NCBI gene;Acc:100155245]	protein_coding	GO:0005515,GO:0003676,GO:0006355,GO:0070551,GO:0031047,GO:0016442,GO:0005634,GO:0005737,GO:0016787,GO:0046872,GO:0003723,GO:0090502,GO:0004518,GO:0000932,GO:0006417,GO:0000340,GO:0004519,GO:0016891,GO:0035197,GO:0035198,GO:0031054,GO:0035278,GO:0035279,GO:0045947,GO:0005845,GO:1990904,GO:0005829,GO:0009791,GO:0010586,GO:0010628,GO:0035196,GO:0000993,GO:0001047,GO:0003725,GO:0003727,GO:0003729,GO:…	100155245.0	AGO2
AGO3	634.831	1.81229	1.81229	0.478692	3.78592	0.000153139	0.000995336	argonaute 3, RISC catalytic component, transcript variant X1	protein_coding	NA	NA	AGO3
AGO4	809.778	1.29845	1.29845	0.376508	3.44865	0.000563393	0.00255382	argonaute RISC component 4 [Source:HGNC Symbol;Acc:HGNC:18424]	protein_coding	GO:0005515,GO:0003676,GO:0005737,GO:0003723,GO:0000932,GO:0006417,GO:0035198,GO:0031047,GO:0035278,GO:0016442	100499507.0	AGO4
AGPAT1	90.0104	-1.96044	1.96044	1.20457	-1.62751	NA	NA	1-acylglycerol-3-phosphate O-acyltransferase 1 [Source:NCBI gene;Acc:613128]	protein_coding	GO:0016746,GO:0005783,GO:0006654,GO:0003841,GO:0001819,GO:0016020,GO:0008654,GO:0016021,GO:0016740,GO:0006629	613128.0	AGPAT1
AGPAT2	18.3495	-2.24964	2.24964	1.34532	-1.6722	0.0944853	0.140662	1-acylglycerol-3-phosphate O-acyltransferase 2 [Source:NCBI gene;Acc:100170768]	protein_coding	GO:0016020,GO:0008654,GO:0016746,GO:0003841,GO:0016021,GO:0016740,GO:0005783,GO:0006629,GO:0006654,GO:0001819	100170768.0	AGPAT2
AGPAT3	259.204	-1.748	1.748	0.693299	-2.52128	0.0116929	0.0267311	1-acylglycerol-3-phosphate O-acyltransferase 3 [Source:HGNC Symbol;Acc:HGNC:326]	protein_coding	GO:0016746,GO:0016020,GO:0016021,GO:0016740,GO:0005783,GO:0003841,GO:0042171,GO:0005635,GO:0005789	100233171.0	AGPAT3
AGPAT4	34.8896	-1.81562	1.81562	0.845301	-2.1479	NA	NA	1-acylglycerol-3-phosphate O-acyltransferase 4 [Source:HGNC Symbol;Acc:HGNC:20885]	protein_coding	GO:0016020,GO:0016021,GO:0016740,GO:0016746,GO:0005741,GO:0003841,GO:0005783,GO:0042171,GO:0006644	100156632.0	AGPAT4
AGPAT5	255.069	1.43432	1.43432	0.46793	3.06525	0.00217491	0.00703907	1-acylglycerol-3-phosphate O-acyltransferase 5 [Source:HGNC Symbol;Acc:HGNC:20886]	protein_coding	GO:0016746,GO:0005739,GO:0016740,GO:0005783,GO:0036149,GO:0003841,GO:0002244,GO:0006639,GO:0005635,GO:0005789	100233172.0	AGPAT5
AGPS	699.102	1.83733	1.83733	0.482972	3.80423	0.000142249	0.000948791	alkylglycerone phosphate synthase [Source:HGNC Symbol;Acc:HGNC:327]	protein_coding	GO:0055114,GO:0016491,GO:0003824,GO:0050660,GO:0071949,GO:0008610,GO:0008609,GO:0016740,GO:0006629,GO:0008611,GO:0005777,GO:0005730	100627169.0	AGPS
AGRN	308.266	-2.92666	2.92666	1.2473	-2.34639	0.018956	0.0386417	agrin [Source:HGNC Symbol;Acc:HGNC:329]	protein_coding	GO:0005515,GO:0005509,GO:0043236,GO:0007213,GO:0043113,GO:0007528,GO:0008045,GO:0008582,GO:0009887,GO:0009888,GO:0016358,GO:0005604,GO:0005829,GO:0005886,GO:0062023	100621139.0	AGRN
AGT	60.5508	-1.47978	1.47978	0.695706	-2.12702	0.0334185	0.0605043	angiotensinogen [Source:HGNC Symbol;Acc:HGNC:333]	protein_coding	GO:0005615,GO:0003081,GO:0004867,GO:0010951,GO:0031702,GO:0031703,GO:0001822,GO:0003014,GO:0007186,GO:0008217,GO:0010536,GO:0010595,GO:0010873,GO:0014068,GO:0032270,GO:0045742,GO:0045893,GO:0050731,GO:0051387,GO:0061098,GO:0090190,GO:1901201,GO:1903598,GO:1903779,GO:2001238	100157073.0	AGT
AGTPBP1	71.8718	1.94036	1.94036	0.565151	3.43334	0.000596185	0.00266262	ATP/GTP binding protein 1 [Source:HGNC Symbol;Acc:HGNC:17258]	protein_coding	GO:0008270,GO:0006508,GO:0004181,GO:0015631,GO:0001754,GO:0007005,GO:0007628,GO:0021549,GO:0021680,GO:0021702,GO:0021772,GO:0035609,GO:0035610,GO:0042133,GO:0050905,GO:0060041,GO:0005634,GO:0005730,GO:0005737,GO:0005739,GO:0005829,GO:0043231	100518857.0	AGTPBP1
AGTR1	51.1105	2.06456	2.06456	0.720681	2.86473	0.00417367	0.0118451	angiotensin II receptor type 1 [Source:HGNC Symbol;Acc:HGNC:336]	protein_coding	GO:0016021,GO:0004930,GO:0007186,GO:0019229,GO:0004945,GO:0016020,GO:0005886,GO:0007165,GO:0006954,GO:0007204,GO:0038166,GO:0001596,GO:0086097	100519976.0	AGTR1
AGTR2	0.337119	-1.12389	1.12389	3.16075	-0.355578	0.722157	NA	angiotensin II receptor type 2 [Source:HGNC Symbol;Acc:HGNC:338]	protein_coding	GO:0016021,GO:0042981,GO:0004930,GO:0007186,GO:0006954,GO:0097746,GO:0004945,GO:0005886,GO:0007165,GO:0038166,GO:0097755,GO:0001991,GO:0002033,GO:0002035,GO:0007166,GO:0007199,GO:0010459,GO:0032516,GO:0035556,GO:0035566,GO:0035640,GO:0042311,GO:0045893,GO:0051000,GO:0051387,GO:0072300,GO:0090190,GO:2001238	733586.0	AGTR2
AGTRAP	76.9518	-1.64357	1.64357	0.504686	-3.25661	0.0011275	0.0042766	angiotensin II receptor associated protein, transcript variant X2	protein_coding	NA	NA	AGTRAP
AGXT	1.61208	-3.77331	3.77331	1.22235	-3.08693	0.00202235	0.00666799	alanine--glyoxylate and serine--pyruvate aminotransferase [Source:HGNC Symbol;Acc:HGNC:341]	protein_coding	GO:0003824,GO:0005777,GO:0004760,GO:0008453,GO:0008483,GO:0016597,GO:0030170,GO:0042802,GO:0042803,GO:0043621,GO:0007219,GO:0009436,GO:0019265,GO:0019448,GO:0042853,GO:0046487,GO:0046724,GO:0005782,GO:0043231	100517616.0	AGXT
AGXT2	0.354301	-2.25486	2.25486	2.36028	-0.955334	0.339409	NA	alanine--glyoxylate aminotransferase 2 [Source:NCBI gene;Acc:100513890]	protein_coding	GO:0003824,GO:0030170,GO:0008483,GO:0008453,GO:0009436,GO:0019265,GO:0019481,GO:0045429,GO:0005739	100513890.0	AGXT2
AHCTF1	1389.12	1.98242	1.98242	0.397537	4.98675	6.14049e-07	2.45892e-05	AT-hook containing transcription factor 1 [Source:HGNC Symbol;Acc:HGNC:24618]	protein_coding	GO:0003700,GO:0006355,GO:0032465,GO:0051292,GO:0000777,GO:0000785,GO:0005634,GO:0005643,GO:0005737,GO:0016363,GO:0031080,GO:0031965	100511581.0	AHCTF1
AHCY	260.907	-0.108331	0.108331	0.431853	-0.250851	0.801929	0.837432	adenosylhomocysteinase [Source:NCBI gene;Acc:497050]	protein_coding	GO:0004013,GO:0005829,GO:0033353	497050.0	AHCY
AHCYL1	632.111	0.598238	0.598238	0.246611	2.42584	0.015273	0.0327703	adenosylhomocysteinase like 1 [Source:HGNC Symbol;Acc:HGNC:344]	protein_coding	GO:0004013,GO:0005829,GO:0016787,GO:0033353,GO:0042802,GO:0006378,GO:0006611,GO:0010765,GO:0031440,GO:0032412,GO:0038166,GO:0042045,GO:0044070,GO:0051592,GO:0043231	100512899.0	AHCYL1
AHCYL2	549.058	0.690423	0.690423	0.204137	3.38215	0.000719197	0.0030468	adenosylhomocysteinase like 2 [Source:HGNC Symbol;Acc:HGNC:22204]	protein_coding	GO:0004013,GO:0005829,GO:0033353,GO:0043005,GO:0043231	100514931.0	AHCYL2
AHDC1	298.586	-2.28502	2.28502	1.06607	-2.14341	NA	NA	AT-hook DNA binding motif containing 1	protein_coding	NA	NA	AHDC1
AHI1	993.793	1.87811	1.87811	0.464513	4.04319	5.2729e-05	0.000481867	Abelson helper integration site 1 [Source:HGNC Symbol;Acc:HGNC:21575]	protein_coding	GO:0005515,GO:0005813,GO:0016192,GO:0005929,GO:0036064,GO:0005912,GO:0043066,GO:0045944,GO:0005814,GO:0005911,GO:0050795,GO:0001738,GO:0001947,GO:0002092,GO:0007169,GO:0007417,GO:0010842,GO:0030862,GO:0030902,GO:0034613,GO:0035844,GO:0035845,GO:0039008,GO:0039023,GO:0060271,GO:0065001,GO:0070121,GO:0070986,GO:0071599,GO:0097730	100514806.0	AHI1
AHNAK	6867.31	0.000811079	0.000811079	0.268652	0.00301907	0.997591	0.998245	AHNAK nucleoprotein	protein_coding	NA	NA	AHNAK
AHNAK2	91.2775	-3.09094	3.09094	0.710782	-4.34864	1.36981e-05	0.000199752	AHNAK nucleoprotein 2	protein_coding	NA	NA	AHNAK2
AHR	319.252	1.11368	1.11368	0.433107	2.57138	0.0101294	0.0237562	aryl hydrocarbon receptor [Source:NCBI gene;Acc:396654]	protein_coding	GO:0005515,GO:0003700,GO:0006355,GO:0046983,GO:0006805,GO:0009410,GO:0034751,GO:0003677,GO:0045944,GO:0005634	396654.0	AHR
AHRR	10.9256	-1.86707	1.86707	0.836706	-2.23146	0.0256508	0.0490532	aryl-hydrocarbon receptor repressor, transcript variant X2	protein_coding	NA	NA	AHRR
AHSA1	295.737	0.204844	0.204844	0.208783	0.981133	0.326527	0.397032	activator of HSP90 ATPase activity 1 [Source:HGNC Symbol;Acc:HGNC:1189]	protein_coding	GO:0051087,GO:0001671,GO:0051879,GO:0032781,GO:0005829	100626607.0	AHSA1
AHSA2	147.445	1.81594	1.81594	0.421423	4.30906	1.63947e-05	0.000225024	activator of HSP90 ATPase homolog 2, transcript variant X2	protein_coding	NA	NA	AHSA2
AHSP	0.888209	0.588748	0.588748	1.5881	0.370725	0.710843	0.758946	alpha hemoglobin stabilizing protein [Source:HGNC Symbol;Acc:HGNC:18075]	protein_coding	GO:0006457,GO:0030492,GO:0030218,GO:0050821,GO:0005737	102164536.0	AHSP
AICDA	73.9762	3.50121	3.50121	0.707934	4.94567	7.58818e-07	2.8218e-05	activation induced cytidine deaminase [Source:HGNC Symbol;Acc:HGNC:13203]	protein_coding	GO:0008270,GO:0003824,GO:0016787,GO:0005634,GO:0005737,GO:0032991,GO:0031625,GO:0004126,GO:0042802,GO:0045190,GO:0071222,GO:0042742,GO:0009972,GO:0016445,GO:0016446,GO:0033262,GO:0080111,GO:0090310,GO:0003723,GO:0051607,GO:0000932,GO:0016554,GO:0010529,GO:0047844,GO:0045869,GO:0070383	100526050.0	AICDA
AIDA	338.776	0.727984	0.727984	0.281712	2.58414	0.00976211	0.0230801	axin interactor, dorsalization associated [Source:HGNC Symbol;Acc:HGNC:25761]	protein_coding	GO:0016020,GO:0035091,GO:0048264,GO:0005737,GO:0019904,GO:0043254,GO:0043508,GO:0043496,GO:0046329	100518326.0	AIDA
AIF1	311.866	1.05597	1.05597	0.410368	2.57322	0.0100756	0.0236486	allograft inflammatory factor 1 [Source:HGNC Symbol;Acc:HGNC:352]	protein_coding	GO:0005509,GO:0051015,GO:0051017,GO:0005884,GO:0032587,GO:0097178,GO:0042995,GO:0006911,GO:0008284,GO:0016601,GO:0030041,GO:0030046,GO:0030335,GO:0034599,GO:0042102,GO:0048661,GO:0048662,GO:0050921,GO:0051764,GO:0071346,GO:0071672,GO:0071673,GO:0071677,GO:0090026,GO:0090197,GO:0090271,GO:1900087,GO:2000406,GO:2000778,GO:0001726,GO:0001891,GO:0005634,GO:0005737,GO:0005829,GO:0030027,GO:0048471	397271.0	AIF1
AIF1L	8.50838	-2.16653	2.16653	0.550951	-3.93234	8.41232e-05	0.00066539	allograft inflammatory factor 1 like [Source:HGNC Symbol;Acc:HGNC:28904]	protein_coding	GO:0051015,GO:0005509,GO:0005884,GO:0005925,GO:0015629,GO:0016020,GO:0016021,GO:0051017,GO:0032587,GO:0097178,GO:0042995	100624075.0	AIF1L
AIFM1	206.622	0.282168	0.282168	0.242133	1.16534	0.24388	0.310478	apoptosis inducing factor mitochondria associated 1 [Source:HGNC Symbol;Acc:HGNC:8768]	protein_coding	GO:0055114,GO:0016491,GO:0046983,GO:0050660,GO:0003677,GO:0016174,GO:0016651,GO:0071949,GO:0006915,GO:0006919,GO:0010942,GO:0051402,GO:0070059,GO:1902510,GO:0005634,GO:0005737,GO:0005739,GO:0005758,GO:0005829	100524062.0	AIFM1
AIFM2	41.3772	-1.97419	1.97419	0.99438	-1.98535	0.047106	0.0796108	apoptosis inducing factor mitochondria associated 2 [Source:HGNC Symbol;Acc:HGNC:21411]	protein_coding	GO:0055114,GO:0016491,GO:0005737,GO:0005739,GO:0050660,GO:0043065,GO:0022904,GO:0004174,GO:0003677,GO:0008637,GO:0005741,GO:0005811,GO:0005829	100153541.0	AIFM2
AIFM3	4.51608	-2.16007	2.16007	1.31835	-1.63846	0.101326	0.149177	apoptosis inducing factor mitochondria associated 3 [Source:HGNC Symbol;Acc:HGNC:26398]	protein_coding	GO:0055114,GO:0016491,GO:0050660,GO:0051537,GO:0005739,GO:0005829,GO:0005783,GO:0097194,GO:0005743	100525540.0	AIFM3
AIG1	45.2699	1.45699	1.45699	0.498708	2.92152	0.00348326	0.0102343	androgen induced 1 [Source:HGNC Symbol;Acc:HGNC:21607]	protein_coding	GO:0016021,GO:0016020,GO:0016787,GO:0042758	100151943.0	AIG1
AIMP1	484.001	2.07655	2.07655	0.427151	4.86138	1.16568e-06	3.72364e-05	aminoacyl tRNA synthetase complex interacting multifunctional protein 1 [Source:HGNC Symbol;Acc:HGNC:10648]	protein_coding	GO:0000049,GO:0009986,GO:0005829,GO:0051020,GO:0042803,GO:0001937,GO:0007267,GO:0050900,GO:0017101,GO:0003723	100135670.0	AIMP1
AIMP2	37.0529	-1.05985	1.05985	1.38466	-0.765423	NA	NA	aminoacyl tRNA synthetase complex interacting multifunctional protein 2 [Source:NCBI gene;Acc:100514707]	protein_coding	GO:0017101,GO:0060090,GO:0008285,GO:0031398,GO:0060510,GO:0065003,GO:1903632,GO:0005634,GO:0005829	100514707.0	AIMP2
AIP	169.482	-1.92139	1.92139	1.23851	-1.55138	NA	NA	aryl hydrocarbon receptor interacting protein [Source:HGNC Symbol;Acc:HGNC:358]	protein_coding	GO:0005515,GO:0003755,GO:1903506,GO:0000413,GO:0003712,GO:0017162,GO:0036004,GO:0051082,GO:0006626,GO:0006805,GO:0022417,GO:0005829,GO:0005886,GO:0016020,GO:0034751	100511065.0	AIP
AIPL1	5.26297	-1.01368	1.01368	0.801046	-1.26545	0.205712	0.268928	aryl hydrocarbon receptor interacting protein like 1 [Source:HGNC Symbol;Acc:HGNC:359]	protein_coding	GO:0005515,GO:0007601,GO:0003755,GO:0000413,GO:0001918,GO:0001895,GO:0007603,GO:0018343,GO:0022400,GO:0043066,GO:0001917,GO:0005634,GO:0005654,GO:0005737,GO:0005829	100524458.0	AIPL1
AIRE	3.64546	-5.62271	5.62271	1.30469	-4.30963	1.6353e-05	0.000225024	autoimmune regulator [Source:HGNC Symbol;Acc:HGNC:360]	protein_coding	GO:0003677,GO:0005634,GO:0005737,GO:0045182,GO:0006959,GO:0045944,GO:0046872,GO:0042393,GO:0000977,GO:0044212,GO:0003682,GO:0006417,GO:0008270,GO:0042802,GO:0002458,GO:0002509,GO:0006355,GO:0032602,GO:0045060,GO:0045893,GO:0097536,GO:2000410,GO:0016604	100621659.0	AIRE
AJAP1	0.33989	-2.20723	2.20723	3.14264	-0.702348	0.482462	NA	adherens junctions associated protein 1 [Source:HGNC Symbol;Acc:HGNC:30801]	protein_coding	GO:0016020,GO:0016021,GO:0005913,GO:0008013,GO:0009898,GO:0044214,GO:0044291,GO:0044877,GO:0001953,GO:0030860,GO:0061045,GO:0009986,GO:0016323	110261085.0	AJAP1
AJUBA	43.553	-2.04434	2.04434	1.01218	-2.01974	0.0434108	0.0745418	ajuba LIM protein [Source:HGNC Symbol;Acc:HGNC:20250]	protein_coding	GO:0046872,GO:0005634,GO:0003714,GO:0005667,GO:0005911,GO:0005912,GO:0000932,GO:0007010,GO:0001666,GO:0035331,GO:2000637	100626166.0	AJUBA
AK1	16.5554	-2.72912	2.72912	1.17532	-2.32203	0.0202314	0.0406448	adenylate kinase 1 [Source:HGNC Symbol;Acc:HGNC:361]	protein_coding	GO:0005524,GO:0006139,GO:0005737,GO:0019205,GO:0004017,GO:0004550,GO:0046034,GO:0009142,GO:0000166,GO:0016301,GO:0016310,GO:0016740,GO:0006172,GO:0046033,GO:0046940,GO:0006165,GO:0007050,GO:0001520,GO:0005829,GO:0005886,GO:0036126	100521423.0	AK1
AK2	276.823	0.0111408	0.0111408	0.222171	0.0501453	0.960007	0.968161	adenylate kinase 2, transcript variant X3	protein_coding	NA	NA	AK2
AK3	232.664	1.72234	1.72234	0.533821	3.22644	0.00125339	0.00461454	adenylate kinase 3 [Source:HGNC Symbol;Acc:HGNC:17376]	protein_coding	GO:0005524,GO:0006139,GO:0019205,GO:0004017,GO:0000166,GO:0016301,GO:0016310,GO:0016740,GO:0005739,GO:0005525,GO:0005759,GO:0006172,GO:0046033,GO:0046940,GO:0016776,GO:0046899,GO:0046039,GO:0046041,GO:0046051	100155691.0	AK3
AK4	66.5291	0.500217	0.500217	0.380557	1.31443	0.188701	0.250301	adenylate kinase 4 [Source:HGNC Symbol;Acc:HGNC:363]	protein_coding	GO:0005524,GO:0006139,GO:0005739,GO:0019205,GO:0004017,GO:0016776,GO:0000166,GO:0016301,GO:0016310,GO:0016740,GO:0005525,GO:0005759,GO:0004550,GO:0006172,GO:0046033,GO:0046034,GO:0046940,GO:0046899,GO:0002082,GO:0006165,GO:0009142,GO:0046039,GO:0071456,GO:2001169	733667.0	AK4
AK5	23.0861	0.378116	0.378116	0.321544	1.17594	0.239619	0.305929	adenylate kinase 5 [Source:HGNC Symbol;Acc:HGNC:365]	protein_coding	GO:0005524,GO:0006139,GO:0005737,GO:0019205,GO:0004017,GO:0046034,GO:0004550,GO:0006165,GO:0009142,GO:0005815,GO:0005829,GO:0016301,GO:0016310,GO:0016740,GO:0046940	733697.0	AK5
AK6	30.0443	2.07295	2.07295	0.742417	2.79216	0.0052357	0.0140981	adenylate kinase 6 [Source:HGNC Symbol;Acc:HGNC:49151]	protein_coding	GO:0005524,GO:0004017,GO:0000166,GO:0016301,GO:0016310,GO:0005634,GO:0005737,GO:0016740,GO:0005654,GO:0046940,GO:0016887,GO:0015030,GO:0005829	106504175.0	AK6
AK7	4.2152	1.39903	1.39903	0.830548	1.68446	0.0920919	0.137732	adenylate kinase 7 [Source:HGNC Symbol;Acc:HGNC:20091]	protein_coding	GO:0005524,GO:0006139,GO:0019205,GO:0004017,GO:0004127,GO:0016301,GO:0016310,GO:0046940,GO:0004550,GO:0006165,GO:0009142	100152573.0	AK7
AK8	4.44778	-2.51959	2.51959	1.1075	-2.27503	0.0229039	0.0447678	adenylate kinase 8 [Source:HGNC Symbol;Acc:HGNC:26526]	protein_coding	GO:0005524,GO:0006139,GO:0019205,GO:0004017,GO:0016301,GO:0016310,GO:0016740,GO:0046940,GO:0004127,GO:0004550,GO:0006165,GO:0009142,GO:0021591,GO:0005930,GO:0036126	102167403.0	AK8
AKAIN1	15.1882	0.836592	0.836592	0.558912	1.49682	0.13444	0.188761	A-kinase anchor inhibitor 1, transcript variant X1	protein_coding	NA	NA	AKAIN1
AKAP1	69.672	-1.92126	1.92126	0.956157	-2.00935	NA	NA	A-kinase anchoring protein 1 [Source:NCBI gene;Acc:100533549]	protein_coding	GO:0003676,GO:0003723,GO:0005739,GO:0034237,GO:0010738,GO:0016020,GO:0016021	100533549.0	AKAP1
AKAP10	154.881	-0.928282	0.928282	0.289879	-3.20231	0.00136329	0.00491466	A-kinase anchoring protein 10 [Source:NCBI gene;Acc:397262]	protein_coding	GO:0051018,GO:0016301,GO:0016310,GO:0005886,GO:0005739,GO:0008104	397262.0	AKAP10
AKAP11	1018.99	0.576376	0.576376	0.123985	4.64876	3.33933e-06	7.63651e-05	A-kinase anchoring protein 11 [Source:HGNC Symbol;Acc:HGNC:369]	protein_coding	NA	100736642.0	AKAP11
AKAP12	392.586	-0.696978	0.696978	0.444247	-1.5689	0.116672	0.167783	A-kinase anchoring protein 12 [Source:HGNC Symbol;Acc:HGNC:370]	protein_coding	GO:0007165,GO:0006605,GO:0051018,GO:0010739,GO:0090036,GO:0005623	100152595.0	AKAP12
AKAP13	4110.58	0.224755	0.224755	0.197684	1.13694	0.255563	0.32287	A-kinase anchoring protein 13, transcript variant X2	protein_coding	NA	NA	AKAP13
AKAP14	0.972543	0.788785	0.788785	1.58103	0.498906	0.617846	0.677007	A-kinase anchoring protein 14, transcript variant X2	protein_coding	NA	NA	AKAP14
AKAP17A	1130.52	-1.62794	1.62794	1.03596	-1.57143	0.116082	0.167153	A-kinase anchoring protein 17A [Source:HGNC Symbol;Acc:HGNC:18783]	protein_coding	GO:0043484,GO:0051018,GO:0005634,GO:0005829,GO:0016607,GO:0016301,GO:0016310	110258188.0	AKAP17A
AKAP17B	16.783	-0.255311	0.255311	0.402273	-0.63467	0.525644	0.59177	A kinase (PRKA) anchor protein 17B, transcript variant X2	protein_coding	NA	NA	AKAP17B
AKAP2	794.484	-0.0981868	0.0981868	0.330505	-0.297081	0.766405	0.807317	A-kinase anchoring protein 2, transcript variant X4	protein_coding	NA	NA	AKAP2
AKAP3	75.9276	0.208339	0.208339	0.410864	0.507076	0.612102	0.671954	A-kinase anchoring protein 3 [Source:HGNC Symbol;Acc:HGNC:373]	protein_coding	GO:0016301,GO:0016310,GO:0005737,GO:0051018,GO:0031514,GO:0001835,GO:0007178,GO:0008104,GO:0001669,GO:0035686,GO:0097228	100337663.0	AKAP3
AKAP5	224.918	1.94543	1.94543	0.430504	4.51895	6.2146e-06	0.00011669	A-kinase anchoring protein 5 [Source:HGNC Symbol;Acc:HGNC:375]	protein_coding	GO:0007165,GO:0006605,GO:0005886,GO:0060076,GO:0050811,GO:0034237,GO:0014069,GO:0043197,GO:0032590,GO:0031698,GO:0005737,GO:0008179,GO:0017124,GO:0030346,GO:0035254,GO:0097110,GO:0007193,GO:0007194,GO:0010738,GO:0045762,GO:1903078,GO:1903538,GO:0009898,GO:0045121	100153460.0	AKAP5
AKAP6	180.918	0.800251	0.800251	0.294497	2.71735	0.00658065	0.0168321	A-kinase anchoring protein 6 [Source:HGNC Symbol;Acc:HGNC:376]	protein_coding	GO:0016301,GO:0016310,GO:0044325,GO:0051018,GO:0048471,GO:0016529,GO:0060306,GO:0071320,GO:1901381,GO:1902261,GO:0005635,GO:0031965,GO:0034704	100155181.0	AKAP6
AKAP7	137.716	1.17565	1.17565	0.407507	2.88499	0.00391427	0.0112637	A-kinase anchoring protein 7 [Source:HGNC Symbol;Acc:HGNC:377]	protein_coding	GO:0005829,GO:0034237,GO:0019901,GO:0051018,GO:0010738,GO:0050804,GO:0005634,GO:0005737,GO:0032991,GO:0098686	100523651.0	AKAP7
AKAP8L	692.256	0.309975	0.309975	0.205126	1.51115	0.130751	0.184218	A-kinase anchoring protein 8 like [Source:HGNC Symbol;Acc:HGNC:29857]	protein_coding	GO:0003677,GO:0005634,GO:0016363,GO:0034237,GO:0005521,GO:0042826,GO:0006397,GO:0007076,GO:0010793,GO:0031065,GO:0033127,GO:0044839,GO:0045944,GO:0051081,GO:0000785,GO:0005737,GO:0016607,GO:1990904,GO:0016301,GO:0016310	100518955.0	AKAP8L
AKAP9	2944.41	2.1203	2.1203	0.425478	4.98334	6.24949e-07	2.47028e-05	A-kinase anchoring protein 9 [Source:HGNC Symbol;Acc:HGNC:379]	protein_coding	GO:0003677,GO:0007165,GO:0060090,GO:0005794,GO:0005813,GO:0005801,GO:0015459,GO:0060307,GO:0034237,GO:0033138,GO:0051661,GO:1901018,GO:1903358,GO:0005795,GO:0097060	396908.0	AKAP9
AKIP1	63.0253	-1.83331	1.83331	0.96162	-1.90648	NA	NA	A-kinase interacting protein 1 [Source:HGNC Symbol;Acc:HGNC:1170]	protein_coding	GO:1901222,GO:0005654,GO:0034446	100517841.0	AKIP1
AKIRIN1	304.496	0.960113	0.960113	0.357466	2.68589	0.00723379	0.0181892	akirin 1 [Source:NCBI gene;Acc:100144621]	protein_coding	GO:0010592,GO:0010759,GO:0014839,GO:0045663,GO:1902723,GO:1902725,GO:0005634,GO:0005654,GO:0031965	100144621.0	AKIRIN1
AKIRIN2	308.841	0.740779	0.740779	0.282668	2.62067	0.00877584	0.0211448	akirin 2 [Source:HGNC Symbol;Acc:HGNC:21407]	protein_coding	GO:0005634,GO:0019899,GO:0005654,GO:0045944,GO:0032496,GO:0032755,GO:0009792	100519991.0	AKIRIN2
AKNA	1095.04	-1.68732	1.68732	0.969401	-1.74058	NA	NA	AT-hook transcription factor [Source:HGNC Symbol;Acc:HGNC:24108]	protein_coding	GO:0045944,GO:0000978,GO:0001228,GO:0001837,GO:0021849,GO:0050727,GO:0060232,GO:0060234,GO:0001650,GO:0005654,GO:0005813,GO:0005814,GO:0005829,GO:0005874,GO:0043231	100152364.0	AKNA
AKNAD1	0.486632	2.17152	2.17152	3.08318	0.704314	0.481237	NA	AKNA domain containing 1	protein_coding	NA	NA	AKNAD1
AKR1A1	225.171	-1.42869	1.42869	0.616763	-2.31643	0.0205348	0.0410956	aldo-keto reductase family 1 member A1 [Source:HGNC Symbol;Acc:HGNC:380]	protein_coding	GO:0055114,GO:0016491,GO:0005829,GO:0004032,GO:0008106,GO:0047939,GO:0047941,GO:0019853,GO:0042840,GO:0044597,GO:0044598,GO:0046185,GO:0110095,GO:0016324,GO:0045202,GO:0016020,GO:0005737,GO:0005886,GO:0019726,GO:0047655	396924.0	AKR1A1
AKR1B1	241.801	-1.2338	1.2338	0.532537	-2.31684	NA	NA	aldo-keto reductase family 1 member B [Source:HGNC Symbol;Acc:HGNC:381]	protein_coding	GO:0055114,GO:0016491,GO:0005829,GO:0004032,GO:0008106,GO:0005654,GO:0043066,GO:0003091,GO:0035809,GO:0072205,GO:0001758,GO:0043795,GO:0001523,GO:0044597,GO:0044598,GO:0071475	396816.0	AKR1B1
AKR1C1	1.78099	0.386749	0.386749	1.33241	0.290261	0.771616	0.812001	aldo-keto reductase family 1, member C1, transcript variant X1	protein_coding	NA	NA	AKR1C1
AKR1CL1	23.243	-0.422386	0.422386	0.547706	-0.771191	0.440593	0.510004	aldo-keto reductase family 1, member C-like 1	protein_coding	NA	NA	AKR1CL1
AKR1D1	8.86154	0.960078	0.960078	0.712778	1.34695	0.177995	0.238537	aldo-keto reductase family 1 member D1 [Source:HGNC Symbol;Acc:HGNC:388]	protein_coding	GO:0055114,GO:0016491,GO:0005829,GO:0004032,GO:0008106,GO:0008202,GO:0016229,GO:0047086,GO:0006699,GO:0006707,GO:0007586,GO:0008207,GO:0008209	100520813.0	AKR1D1
AKR1E2	14.6336	-1.89998	1.89998	0.459016	-4.13926	3.48432e-05	0.000365717	aldo-keto reductase family 1 member E2 [Source:HGNC Symbol;Acc:HGNC:23437]	protein_coding	GO:0055114,GO:0016491,GO:0005829,GO:0004032,GO:0008106,GO:0050571,GO:0005654,GO:0005794	733633.0	AKR1E2
AKR7A2	70.1709	-1.85637	1.85637	1.16001	-1.6003	0.109531	0.159348	aldo-keto reductase family 7 member A2 [Source:NCBI gene;Acc:100511331]	protein_coding	GO:0055114,GO:0016491	100511331.0	AKR7A2
AKT1	830.31	-2.04308	2.04308	1.21569	-1.68059	NA	NA	AKT serine/threonine kinase 1, transcript variant X2	protein_coding	NA	NA	AKT1
AKT1S1	95.1136	-2.00137	2.00137	0.768922	-2.60282	0.00924601	0.0220835	AKT1 substrate 1 [Source:HGNC Symbol;Acc:HGNC:28426]	protein_coding	GO:0032007,GO:0048011,GO:0005737,GO:0006469,GO:0031931,GO:0005829,GO:0045792	100519715.0	AKT1S1
AKT2	694.977	-1.31841	1.31841	0.658623	-2.00176	NA	NA	AKT serine/threonine kinase 2 [Source:HGNC Symbol;Acc:HGNC:392]	protein_coding	GO:0005524,GO:0004674,GO:0006468,GO:0004672,GO:0000166,GO:0016301,GO:0016310,GO:0016740,GO:0018105,GO:0035556	100127478.0	AKT2
AKT3	633.871	1.01499	1.01499	0.31817	3.19007	0.00142237	0.00507714	AKT serine/threonine kinase 3 [Source:HGNC Symbol;Acc:HGNC:393]	protein_coding	GO:0005524,GO:0004674,GO:0006468,GO:0004672,GO:0035556,GO:0000166,GO:0016301,GO:0016310,GO:0016740,GO:0018105,GO:0045766,GO:0048854,GO:0048873,GO:0032008,GO:0045793,GO:1905653	100513811.0	AKT3
AKTIP	91.0983	1.54603	1.54603	0.420832	3.67374	0.000239027	0.00135566	AKT interacting protein [Source:HGNC Symbol;Acc:HGNC:16710]	protein_coding	GO:0005634,GO:0061631,GO:0005829,GO:0016567,GO:0006974,GO:0001934,GO:0007032,GO:0007040,GO:0008333,GO:0032092,GO:0045022,GO:0005886,GO:0030897,GO:0070695	100627614.0	AKTIP
ALAD	49.8294	-1.64278	1.64278	0.940376	-1.74693	0.0806487	0.123522	aminolevulinate dehydratase [Source:HGNC Symbol;Acc:HGNC:395]	protein_coding	GO:0003824,GO:0046872,GO:0033014,GO:0004655,GO:0005829,GO:0016829,GO:0008270,GO:0006779,GO:0006783,GO:0042802,GO:0051260,GO:0071353,GO:1901799	100621486.0	ALAD
ALAS1	137.357	-0.552066	0.552066	0.475858	-1.16015	0.245989	0.312715	aminolevulinate, delta-, synthase 1 pseudogene [Source:NCBI gene;Acc:100307125]	protein_coding	GO:0003824,GO:0009058,GO:0016740,GO:0005759,GO:0030170,GO:0003870,GO:0006778,GO:0033014,GO:0016746,GO:0005739,GO:0042802,GO:0006782,GO:0006783,GO:0005654,GO:0005829	100307125.0	ALAS1
ALAS2	28.3189	-1.4893	1.4893	0.922206	-1.61493	0.106327	0.1554	5'-aminolevulinate synthase 2 [Source:HGNC Symbol;Acc:HGNC:397]	protein_coding	GO:0003824,GO:0009058,GO:0016740,GO:0005759,GO:0030170,GO:0003870,GO:0006778,GO:0033014,GO:0016746,GO:0005739,GO:0006782,GO:0006783,GO:0001666,GO:0006879,GO:0030218,GO:0042541,GO:0005743	100518817.0	ALAS2
ALCAM	294.78	2.02458	2.02458	0.444196	4.55784	5.16828e-06	0.000103127	activated leukocyte cell adhesion molecule [Source:HGNC Symbol;Acc:HGNC:400]	protein_coding	GO:0016020,GO:0016021,GO:0042802,GO:0007157,GO:0007411,GO:0008045,GO:0001772,GO:0009897,GO:0030424,GO:0031226,GO:0042101,GO:0043025	397269.0	ALCAM
ALDH16A1	419.797	-1.5244	1.5244	0.747781	-2.03857	NA	NA	aldehyde dehydrogenase 16 family member A1 [Source:HGNC Symbol;Acc:HGNC:28114]	protein_coding	GO:0055114,GO:0016491,GO:0016620	100514292.0	ALDH16A1
ALDH18A1	226.19	0.0809707	0.0809707	0.133514	0.606457	0.544211	0.609494	aldehyde dehydrogenase 18 family member A1 [Source:HGNC Symbol;Acc:HGNC:9722]	protein_coding	GO:0055114,GO:0016491,GO:0003824,GO:0005737,GO:0016620,GO:0004350,GO:0006561,GO:0004349,GO:0000166,GO:0005524,GO:0016301,GO:0016310,GO:0005739,GO:0016740,GO:0008652,GO:0055129,GO:0042802,GO:0006536,GO:0006592,GO:0019240,GO:0005829	100151977.0	ALDH18A1
ALDH1A1	114.053	1.9868	1.9868	0.475582	4.17762	2.94573e-05	0.000327873	aldehyde dehydrogenase 1 family member A1 [Source:HGNC Symbol;Acc:HGNC:402]	protein_coding	GO:0055114,GO:0016491,GO:0016620,GO:0004029,GO:0018479,GO:0005829	100517137.0	ALDH1A1
ALDH1A2	32.4978	-0.581577	0.581577	0.538506	-1.07998	0.28015	0.349012	aldehyde dehydrogenase 1 family member A2 [Source:HGNC Symbol;Acc:HGNC:15472]	protein_coding	GO:0055114,GO:0016491,GO:0016620,GO:0005737,GO:0008285,GO:0051289,GO:0010628,GO:0008284,GO:0009952,GO:0009954,GO:0030326,GO:0001568,GO:0030182,GO:0030324,GO:0035115,GO:0048566,GO:0043065,GO:0071300,GO:0021915,GO:0001758,GO:0043010,GO:0003007,GO:0031016,GO:0042573,GO:0030900,GO:0031076,GO:0030902,GO:0048738,GO:0060324,GO:0048384,GO:0042904,GO:0001936,GO:0009855,GO:0014032,GO:0016331,GO:0035799,GO:…	100737077.0	ALDH1A2
ALDH1A3	24.6209	0.0803295	0.0803295	0.285922	0.280949	0.77875	0.817779	aldehyde dehydrogenase 1 family member A3 [Source:HGNC Symbol;Acc:HGNC:409]	protein_coding	GO:0055114,GO:0016491,GO:0016620,GO:0005737,GO:0042803,GO:0051289,GO:0005634,GO:0005886,GO:0005829,GO:0050885,GO:0042472,GO:0043065,GO:0007626,GO:0001758,GO:0042573,GO:0060324,GO:0048048,GO:0042574,GO:0002138,GO:0002072,GO:0021768,GO:0060013,GO:0060166,GO:0004029,GO:0004030,GO:0070324,GO:0070403,GO:0031076,GO:0043584,GO:0070384	102162530.0	ALDH1A3
ALDH1B1	44.1335	0.0391757	0.0391757	0.324231	0.120827	0.903828	0.922212	aldehyde dehydrogenase 1 family member B1 [Source:HGNC Symbol;Acc:HGNC:407]	protein_coding	GO:0055114,GO:0016491,GO:0016620,GO:0004029,GO:0005654,GO:0005739,GO:0043231	100156278.0	ALDH1B1
ALDH1L1	23.851	-2.5986	2.5986	1.12074	-2.31865	0.0204142	0.0409175	aldehyde dehydrogenase 1 family member L1 [Source:HGNC Symbol;Acc:HGNC:3978]	protein_coding	GO:0055114,GO:0016491,GO:0003824,GO:0005737,GO:0016620,GO:0016742,GO:0009058,GO:0006730,GO:0016155,GO:0009258,GO:0004029	100622210.0	ALDH1L1
ALDH1L2	420.965	1.16801	1.16801	0.428863	2.7235	0.00645949	0.0165877	aldehyde dehydrogenase 1 family member L2 [Source:HGNC Symbol;Acc:HGNC:26777]	protein_coding	GO:0055114,GO:0016491,GO:0003824,GO:0016620,GO:0016742,GO:0009058,GO:0004029,GO:0016155,GO:0005634,GO:0005739	100151976.0	ALDH1L2
ALDH2	108.894	-0.324878	0.324878	0.384649	-0.844609	0.398329	0.469551	aldehyde dehydrogenase 2 family member [Source:NCBI gene;Acc:733685]	protein_coding	GO:0055114,GO:0016491,GO:0016620,GO:0005739,GO:0005759,GO:0004029,GO:0043878,GO:0006068	733685.0	ALDH2
ALDH3A1	0.559271	-1.05832	1.05832	2.36444	-0.4476	0.654442	NA	aldehyde dehydrogenase 3 family member A1 [Source:HGNC Symbol;Acc:HGNC:405]	protein_coding	GO:0055114,GO:0016491,GO:0016620,GO:0006081,GO:0004028,GO:0004029,GO:0008106,GO:0018479,GO:0005737,GO:0005783,GO:0005829,GO:0005886,GO:0016021	100526075.0	ALDH3A1
ALDH3A2	325.276	-1.55628	1.55628	0.614784	-2.53143	0.0113599	0.0261065	aldehyde dehydrogenase 3 family member A2 [Source:HGNC Symbol;Acc:HGNC:403]	protein_coding	GO:0055114,GO:0016491,GO:0016620,GO:0006081,GO:0016020,GO:0016021,GO:0004028,GO:0004029,GO:0042803,GO:0046577,GO:0050061,GO:0052814,GO:0007417,GO:0007422,GO:0008544,GO:0033306,GO:0046458,GO:0005783,GO:0043231	100525303.0	ALDH3A2
ALDH3B1	23.1673	-3.26119	3.26119	0.975111	-3.34443	0.000824524	0.00338432	aldehyde dehydrogenase 3 family member B1, transcript variant X3	protein_coding	NA	NA	ALDH3B1
ALDH4A1	115.544	-1.98055	1.98055	1.05405	-1.87899	NA	NA	aldehyde dehydrogenase 4 family member A1 [Source:NCBI gene;Acc:100820830]	protein_coding	GO:0055114,GO:0016491,GO:0016620,GO:0003842,GO:0010133,GO:0006560	100820830.0	ALDH4A1
ALDH5A1	54.7507	-0.402393	0.402393	0.453261	-0.887775	0.374662	0.445634	aldehyde dehydrogenase 5 family member A1 [Source:NCBI gene;Acc:100157072]	protein_coding	GO:0055114,GO:0016491,GO:0016620,GO:0009013,GO:0009450,GO:0005739,GO:0004777	100157072.0	ALDH5A1
ALDH6A1	132.849	0.6945	0.6945	0.295438	2.35075	0.0187357	0.0383021	aldehyde dehydrogenase 6 family member A1 [Source:HGNC Symbol;Acc:HGNC:7179]	protein_coding	GO:0055114,GO:0016491,GO:0016620,GO:0004491,GO:0005739,GO:0018478,GO:0006210,GO:0006573,GO:0006574,GO:0050873,GO:0005654	100153301.0	ALDH6A1
ALDH7A1	340.534	0.38313	0.38313	0.309225	1.239	0.215344	0.279469	aldehyde dehydrogenase 7 family member A1 [Source:HGNC Symbol;Acc:HGNC:877]	protein_coding	GO:0055114,GO:0016491,GO:0016620,GO:0005739,GO:0005829	106504110.0	ALDH7A1
ALDH8A1	0.217457	1.07528	1.07528	3.14147	0.342285	0.732136	NA	aldehyde dehydrogenase 8 family member A1 [Source:HGNC Symbol;Acc:HGNC:15471]	protein_coding	GO:0055114,GO:0016491,GO:0001758,GO:0042904,GO:0042573,GO:0042574,GO:0016620	100738255.0	ALDH8A1
ALDH9A1	527.697	0.683027	0.683027	0.226141	3.02036	0.00252477	0.00790907	aldehyde dehydrogenase 9 family member A1, transcript variant X2	protein_coding	NA	NA	ALDH9A1
ALDOA	1239.46	-1.58538	1.58538	1.04461	-1.51768	NA	NA	aldolase, fructose-bisphosphate A, transcript variant X3	protein_coding	NA	NA	ALDOA
ALDOC	80.8734	-1.7519	1.7519	0.789173	-2.21992	0.0264239	0.0501994	aldolase, fructose-bisphosphate C [Source:HGNC Symbol;Acc:HGNC:418]	protein_coding	GO:0003824,GO:0006096,GO:0004332,GO:0005829,GO:0030388,GO:0016829,GO:0008092,GO:0030855	100512013.0	ALDOC
ALG1	63.225	-1.41561	1.41561	0.455124	-3.1104	0.00186837	0.00627355	ALG1, chitobiosyldiphosphodolichol beta-mannosyltransferase, transcript variant X1	protein_coding	NA	NA	ALG1
ALG10	56.5913	1.31398	1.31398	0.601183	2.18566	0.0288403	0.0539294	ALG10, alpha-1,2-glucosyltransferase, transcript variant X2	protein_coding	NA	NA	ALG10
ALG11	112.652	1.20421	1.20421	0.455379	2.6444	0.00818355	0.0200501	ALG11 alpha-1,2-mannosyltransferase [Source:HGNC Symbol;Acc:HGNC:32456]	protein_coding	GO:0005789,GO:0004377,GO:0016020,GO:0016021,GO:0006487,GO:0097502,GO:0006490	100152645.0	ALG11
ALG12	122.41	-2.25554	2.25554	1.44277	-1.56334	NA	NA	ALG12 alpha-1,6-mannosyltransferase [Source:HGNC Symbol;Acc:HGNC:19358]	protein_coding	GO:0016757,GO:0005788,GO:0006488,GO:0052824,GO:0016020,GO:0016021,GO:0005783,GO:0005789,GO:0006487,GO:0097502,GO:0000030	100520494.0	ALG12
ALG13	415.363	1.8106	1.8106	0.45745	3.95803	7.5569e-05	0.000620537	ALG13, UDP-N-acetylglucosaminyltransferase subunit	protein_coding	NA	NA	ALG13
ALG14	116.822	0.812193	0.812193	0.382469	2.12355	0.0337075	0.0609021	ALG14 UDP-N-acetylglucosaminyltransferase subunit [Source:HGNC Symbol;Acc:HGNC:28287]	protein_coding	GO:0006488,GO:0016740,GO:0004577,GO:0043541	100157203.0	ALG14
ALG2	116.953	1.20966	1.20966	0.388904	3.11043	0.00186816	0.00627355	ALG2 alpha-1,3/1,6-mannosyltransferase [Source:HGNC Symbol;Acc:HGNC:23159]	protein_coding	GO:0006486,GO:0004378,GO:0016740,GO:0016757,GO:0097502,GO:0005783,GO:0006490,GO:0000033,GO:0046982,GO:0047485,GO:0048306,GO:0006488,GO:0033577,GO:0051592,GO:0005634,GO:0005737,GO:0005829,GO:0015629,GO:0016020,GO:0048471	100113423.0	ALG2
ALG3	41.0301	-1.51952	1.51952	0.663649	-2.28964	0.0220421	0.043507	ALG3 alpha-1,3- mannosyltransferase [Source:HGNC Symbol;Acc:HGNC:23056]	protein_coding	GO:0030176,GO:0000030,GO:0016020,GO:0016021,GO:0016740,GO:0005783,GO:0016757,GO:0006486,GO:0005789,GO:0097502,GO:0000033,GO:0052925,GO:0004860,GO:0006469,GO:0030176,GO:0000030,GO:0016020,GO:0016021,GO:0016740,GO:0005783,GO:0016757,GO:0006486,GO:0005789,GO:0097502,GO:0000033,GO:0052925,GO:0004860,GO:0006469	100627022.0	ALG3
ALG5	99.702	2.02627	2.02627	0.502834	4.0297	5.58491e-05	0.000499173	ALG5 dolichyl-phosphate beta-glucosyltransferase [Source:NCBI gene;Acc:100154411]	protein_coding	GO:0005789,GO:0006487,GO:0007368	100154411.0	ALG5
ALG6	64.3499	2.13453	2.13453	0.635055	3.36118	0.0007761	0.00323213	ALG6 alpha-1,3-glucosyltransferase [Source:HGNC Symbol;Acc:HGNC:23157]	protein_coding	GO:0005783,GO:0016758,GO:0005789,GO:0006488,GO:0042281,GO:0016020,GO:0016021,GO:0016740,GO:0016757,GO:0006486,GO:0006487,GO:0006490,GO:0046527	100521457.0	ALG6
ALG8	66.9746	1.43992	1.43992	0.475171	3.03031	0.00244299	0.00769859	ALG8 alpha-1,3-glucosyltransferase [Source:HGNC Symbol;Acc:HGNC:23161]	protein_coding	GO:0005783,GO:0016758,GO:0005789,GO:0042283,GO:0006490,GO:0016020,GO:0016021,GO:0016740,GO:0016757,GO:0006486,GO:0006487,GO:0097502,GO:0042281,GO:0018279,GO:0000033	100511030.0	ALG8
ALG9	243.776	1.32248	1.32248	0.337295	3.92084	8.82414e-05	0.000684363	ALG9, alpha-1,2-mannosyltransferase, transcript variant X2	protein_coding	NA	NA	ALG9
ALK	3.18959	-1.97714	1.97714	0.875125	-2.25927	0.0238666	0.0463063	ALK receptor tyrosine kinase	protein_coding	NA	NA	ALK
ALKAL1	0.140131	0.607319	0.607319	3.16075	0.192144	0.847629	NA	ALK and LTK ligand 1 [Source:HGNC Symbol;Acc:HGNC:33775]	protein_coding	GO:0030971,GO:0030298,GO:0061098,GO:0010976,GO:0070374,GO:0070378	110260296.0	ALKAL1
ALKAL2	0.731742	-1.83736	1.83736	1.45817	-1.26004	0.207654	0.271118	ALK and LTK ligand 2 [Source:HGNC Symbol;Acc:HGNC:27683]	protein_coding	GO:0030971,GO:0030298,GO:0061098,GO:0010976,GO:0070374,GO:0070378	100516260.0	ALKAL2
ALKBH1	120.871	1.22416	1.22416	0.411952	2.9716	0.00296252	0.00901089	alkB homolog 1, histone H2A dioxygenase [Source:HGNC Symbol;Acc:HGNC:17911]	protein_coding	GO:0055114,GO:0016491,GO:0005739,GO:0005719,GO:0050918,GO:0000049,GO:0008198,GO:0016706,GO:0035516,GO:0042056,GO:0070579,GO:0140078,GO:1990984,GO:0001701,GO:0001764,GO:0001890,GO:0002101,GO:0006281,GO:0006307,GO:0006446,GO:0006448,GO:0010468,GO:0030154,GO:0031175,GO:0035511,GO:0042245,GO:0043524,GO:0048589,GO:0070129,GO:0070989,GO:0080111,GO:1990983	100623752.0	ALKBH1
ALKBH2	15.0422	-1.00472	1.00472	0.479054	-2.0973	0.0359672	0.0641573	alkB homolog 2, alpha-ketoglutarate dependent dioxygenase [Source:HGNC Symbol;Acc:HGNC:32487]	protein_coding	GO:0055114,GO:0016491,GO:0005634,GO:0008198,GO:0006307,GO:0043734,GO:0016706,GO:0051747,GO:0035511,GO:0005654,GO:0015630	100520333.0	ALKBH2
ALKBH3	68.2299	0.313192	0.313192	0.255972	1.22354	0.221125	0.285955	alkB homolog 3, alpha-ketoglutaratedependent dioxygenase, transcript variant X2	protein_coding	NA	NA	ALKBH3
ALKBH4	58.272	-2.5244	2.5244	1.10807	-2.27819	0.0227154	0.0444908	alkB homolog 4, lysine demethylase [Source:HGNC Symbol;Acc:HGNC:21900]	protein_coding	GO:0070988,GO:0003779,GO:0016491,GO:0030496,GO:0031032,GO:0032451,GO:0070989,GO:0016706,GO:0006482,GO:0036090,GO:0070938	100520070.0	ALKBH4
ALKBH5	305.98	-1.93661	1.93661	1.09095	-1.77516	NA	NA	alkB homolog 5, RNA demethylase [Source:HGNC Symbol;Acc:HGNC:25996]	protein_coding	GO:0006397,GO:0035515,GO:0035553,GO:0005634,GO:0016706,GO:1990931,GO:0001666,GO:0006406,GO:0007283,GO:0043488,GO:0005654,GO:0005794,GO:0005829,GO:0016607	100622998.0	ALKBH5
ALKBH6	60.4681	-1.8502	1.8502	0.914863	-2.02238	NA	NA	alkB homolog 6 [Source:HGNC Symbol;Acc:HGNC:28243]	protein_coding	GO:0055114,GO:0016491,GO:0051213,GO:0005634,GO:0005654,GO:0005925	100523906.0	ALKBH6
ALKBH7	29.0016	-2.19309	2.19309	1.14855	-1.90944	NA	NA	alkB homolog 7 [Source:HGNC Symbol;Acc:HGNC:21306]	protein_coding	GO:0006974,GO:0005759,GO:1902445,GO:0055114,GO:0051213,GO:0006631,GO:0010883	100517144.0	ALKBH7
ALKBH8	80.0175	1.65993	1.65993	0.584607	2.83939	0.00451996	0.0125991	alkB homolog 8, tRNA methyltransferase [Source:HGNC Symbol;Acc:HGNC:25189]	protein_coding	GO:0055114,GO:0016491,GO:0003676,GO:0008168,GO:0016706,GO:0016300,GO:0002098,GO:0030488,GO:0003723,GO:0000049,GO:0005506,GO:0008270,GO:0006974,GO:0005634,GO:0005654,GO:0005829,GO:0016604	100626321.0	ALKBH8
ALMS1	883.14	1.89595	1.89595	0.396786	4.77827	1.76813e-06	4.99814e-05	ALMS1 centrosome and basal body associated protein [Source:HGNC Symbol;Acc:HGNC:428]	protein_coding	GO:0016197,GO:0051492,GO:0005623,GO:0005829,GO:0005813,GO:0008017,GO:0005814,GO:0046599	100516187.0	ALMS1
ALOX12	16.1057	-2.51384	2.51384	0.795414	-3.16042	0.00157541	0.005474	arachidonate 12-lipoxygenase, 12S type, transcript variant X2	protein_coding	NA	NA	ALOX12
ALOX12B	0.602534	-3.02013	3.02013	2.88064	-1.04842	0.294443	NA	arachidonate 12-lipoxygenase, 12R type [Source:HGNC Symbol;Acc:HGNC:430]	protein_coding	GO:0055114,GO:0005515,GO:0046872,GO:0005506,GO:0016702,GO:0016491,GO:0051213,GO:0003824,GO:0004052,GO:1990136,GO:0006497,GO:0006665,GO:0010628,GO:0019369,GO:0019372,GO:0043410,GO:0043651,GO:0046513,GO:0061436,GO:0070257	100526246.0	ALOX12B
ALOX15	3.09662	0.0375631	0.0375631	1.00995	0.0371931	0.970331	0.975948	arachidonate 15-lipoxygenase [Source:HGNC Symbol;Acc:HGNC:433]	protein_coding	GO:0055114,GO:0005515,GO:0046872,GO:0005506,GO:0016702,GO:0016491,GO:0051213,GO:0004052,GO:0005546,GO:0050473,GO:0001503,GO:0002820,GO:0006646,GO:0010811,GO:0019369,GO:0019372,GO:0030282,GO:0030838,GO:0034976,GO:0035358,GO:0035963,GO:0042060,GO:0043277,GO:0070374,GO:0071277,GO:1901074,GO:2001303,GO:0005737,GO:0005811,GO:0005829,GO:0005886,GO:0016020,GO:0031234,GO:0055114,GO:0005515,GO:0046872,GO:…	396971.0	ALOX15
ALOX5	29.002	-1.52535	1.52535	0.292197	-5.22029	1.78644e-07	9.67732e-06	arachidonate 5-lipoxygenase [Source:HGNC Symbol;Acc:HGNC:435]	protein_coding	GO:0055114,GO:0005515,GO:0046872,GO:0005506,GO:0016702,GO:0016491,GO:0051213,GO:0004051,GO:0002540,GO:0006691,GO:0006954,GO:0019370,GO:0005634,GO:0005635,GO:0005641,GO:0005654,GO:0005737,GO:0005829,GO:0016363,GO:0031965	100156205.0	ALOX5
ALOX5AP	76.5314	-0.952605	0.952605	0.331705	-2.87184	0.00408084	0.0116489	arachidonate 5-lipoxygenase activating protein [Source:HGNC Symbol;Acc:HGNC:436]	protein_coding	GO:0016021,GO:0008047,GO:0006691,GO:0016020,GO:0004364,GO:0004464,GO:0004602,GO:0019370,GO:0043085,GO:0098869,GO:0005635,GO:0005783,GO:0002540,GO:0005634	397392.0	ALOX5AP
ALPK1	154.833	1.25215	1.25215	0.394042	3.17772	0.00148441	0.00524198	alpha kinase 1 [Source:HGNC Symbol;Acc:HGNC:20917]	protein_coding	GO:0005524,GO:0004674,GO:0006468	100514116.0	ALPK1
ALPK2	229.917	-0.0431695	0.0431695	0.356601	-0.121058	0.903645	0.922091	alpha kinase 2 [Source:HGNC Symbol;Acc:HGNC:20565]	protein_coding	GO:0005524,GO:0004674,GO:0006468	100152584.0	ALPK2
ALPK3	3.48932	-1.58697	1.58697	1.12869	-1.40602	0.159717	0.21835	alpha kinase 3	protein_coding	NA	NA	ALPK3
ALPL	11.9525	-2.58843	2.58843	0.690232	-3.75009	0.000176768	0.00109687	alkaline phosphatase, biomineralization associated [Source:HGNC Symbol;Acc:HGNC:438]	protein_coding	GO:0003824,GO:0016791,GO:0016787,GO:0016311,GO:0004035	100170147.0	ALPL
ALS2	388.726	1.06357	1.06357	0.224253	4.74272	2.1087e-06	5.65774e-05	alsin Rho guanine nucleotide exchange factor ALS2 [Source:HGNC Symbol;Acc:HGNC:443]	protein_coding	GO:0005089,GO:0035023,GO:0071902,GO:0005085,GO:0017112,GO:0017137,GO:0030676,GO:0042803,GO:0043539,GO:0001662,GO:0001881,GO:0006979,GO:0007032,GO:0007528,GO:0007626,GO:0008104,GO:0016050,GO:0016197,GO:0035249,GO:0043087,GO:0043547,GO:0045860,GO:0048812,GO:0051036,GO:0001726,GO:0005737,GO:0005769,GO:0005813,GO:0005829,GO:0014069,GO:0030027,GO:0030425,GO:0031982,GO:0032991,GO:0043197	100626864.0	ALS2
ALS2CL	32.5847	-2.15131	2.15131	0.874883	-2.45897	0.0139338	0.0305595	ALS2 C-terminal like [Source:HGNC Symbol;Acc:HGNC:20605]	protein_coding	GO:0042802,GO:0007032	102164483.0	ALS2CL
ALX1	23.533	0.446263	0.446263	0.512063	0.8715	0.383481	0.454682	ALX homeobox 1 [Source:HGNC Symbol;Acc:HGNC:1494]	protein_coding	GO:0003677,GO:0003700,GO:0043565,GO:0006355,GO:0001755,GO:0005634,GO:0001228,GO:0045944,GO:0007275,GO:0000977,GO:0000981,GO:0045892,GO:0046982,GO:0000122,GO:0001843,GO:0009952,GO:0010718,GO:0014031,GO:0030326,GO:0045893,GO:0048704,GO:0060021,GO:0005654,GO:0005667,GO:0005794,GO:0016604	100525700.0	ALX1
ALX3	12.5154	-1.47063	1.47063	0.880179	-1.67083	0.0947557	0.141005	ALX homeobox 3 [Source:HGNC Symbol;Acc:HGNC:449]	protein_coding	GO:0003677,GO:0043565,GO:0006355,GO:0048701,GO:0005634,GO:0000977,GO:0000981,GO:0006357,GO:0007389,GO:0035115,GO:0035116,GO:0042981,GO:0048704	100512714.0	ALX3
ALYREF	266.686	-1.06889	1.06889	1.08593	-0.984312	NA	NA	Aly/REF export factor [Source:HGNC Symbol;Acc:HGNC:19071]	protein_coding	GO:0003676,GO:0016607,GO:0003723	100620496.0	ALYREF
AMACR	22.7556	-0.353759	0.353759	0.338249	-1.04585	0.295629	0.365483	alpha-methylacyl-CoA racemase	protein_coding	NA	NA	AMACR
AMBN	44.3044	0.10261	0.10261	0.382031	0.26859	0.788245	0.825563	ameloblastin [Source:NCBI gene;Acc:397102]	protein_coding	GO:0042475,GO:0030345,GO:0005576,GO:0007165,GO:0008083,GO:0007155,GO:0031214	397102.0	AMBN
AMBRA1	365.262	-1.36815	1.36815	0.469147	-2.91624	0.00354275	0.0103855	autophagy and beclin 1 regulator 1 [Source:HGNC Symbol;Acc:HGNC:25990]	protein_coding	GO:0005515,GO:0006914,GO:0031625,GO:0051020,GO:0000045,GO:0000422,GO:0000423,GO:0008285,GO:0021915,GO:0043524,GO:0043552,GO:0098780,GO:0005737,GO:0005739,GO:0005829,GO:0005930,GO:0045335	100519700.0	AMBRA1
AMCF-II	0.878558	1.48937	1.48937	1.61585	0.921726	0.356671	0.427448	alveolar macrophage-derived chemotactic factor-II [Source:NCBI gene;Acc:396900]	protein_coding	GO:0006955,GO:0005576,GO:0006935,GO:0008009,GO:0006952,GO:0005615,GO:0006954,GO:0030593,GO:0070098,GO:0005125,GO:0071222,GO:0030595,GO:0061844,GO:0042119	396900.0	AMCF-II
AMD1	552.483	2.20544	2.20544	0.605293	3.64359	0.000268865	0.00148008	adenosylmethionine decarboxylase 1 [Source:HGNC Symbol;Acc:HGNC:457]	protein_coding	GO:0004014,GO:0006597,GO:0008295,GO:0005829,GO:0016829,GO:0016831,GO:0006596,GO:0019810,GO:0006557	100155925.0	AMD1
AMDHD1	5.74296	-1.27567	1.27567	0.677515	-1.88287	0.0597185	0.0964419	amidohydrolase domain containing 1 [Source:HGNC Symbol;Acc:HGNC:28577]	protein_coding	GO:0005737,GO:0016810,GO:0016812,GO:0019556,GO:0050480,GO:0006548	100151804.0	AMDHD1
AMDHD2	193.59	-1.83232	1.83232	1.55234	-1.18036	NA	NA	amidohydrolase domain containing 2, transcript variant X3	protein_coding	NA	NA	AMDHD2
AMER1	279.507	0.130712	0.130712	0.19684	0.66405	0.506658	0.573979	APC membrane recruitment protein 1 [Source:HGNC Symbol;Acc:HGNC:26837]	protein_coding	GO:0005886,GO:0005546,GO:0008013,GO:0060828,GO:1904713,GO:0001822,GO:0031398,GO:0060348,GO:0060612,GO:0072161,GO:0090090,GO:0090263,GO:1903364,GO:0016604,GO:0043231	100512031.0	AMER1
AMER2	68.6637	0.706117	0.706117	0.394122	1.79162	0.0731936	0.114141	APC membrane recruitment protein 2 [Source:HGNC Symbol;Acc:HGNC:26360]	protein_coding	GO:0005886,GO:0005546,GO:0008013,GO:0060828,GO:0090090	100624576.0	AMER2
AMFR	375.179	-0.309723	0.309723	0.146433	-2.11512	0.0344196	0.0619318	autocrine motility factor receptor [Source:HGNC Symbol;Acc:HGNC:463]	protein_coding	GO:0005515,GO:0016020,GO:0016021,GO:0005829,GO:0005783,GO:0006511,GO:0070936,GO:0061630,GO:0030968,GO:0016567,GO:0000151,GO:0004842,GO:0030674,GO:0034450,GO:0038023,GO:0042802,GO:0051087,GO:1904288,GO:1990381,GO:0000209,GO:0030433,GO:0032092,GO:0051259,GO:0051865,GO:0090090,GO:0005789,GO:0005794,GO:0030176,GO:0032991,GO:0036513,GO:0048471	100516197.0	AMFR
AMH	7.9589	-1.39613	1.39613	1.32182	-1.05622	0.290867	0.360252	anti-Mullerian hormone [Source:HGNC Symbol;Acc:HGNC:464]	protein_coding	GO:0008270,GO:0003676,GO:0005634,GO:0008083,GO:0008406,GO:0046872,GO:0071013,GO:0005686,GO:0000245,GO:0071004,GO:0005576,GO:0005615,GO:0007165,GO:0005102,GO:0001655,GO:0001880,GO:0010628,GO:0008270,GO:0003676,GO:0005634,GO:0008083,GO:0008406,GO:0046872,GO:0071013,GO:0005686,GO:0000245,GO:0071004,GO:0005576,GO:0005615,GO:0007165,GO:0005102,GO:0001655,GO:0001880,GO:0010628	397578.0	AMH
AMHR2	12.6886	-1.90288	1.90288	0.880608	-2.16087	0.0307052	0.0565629	anti-Mullerian hormone receptor type 2 [Source:HGNC Symbol;Acc:HGNC:465]	protein_coding	GO:0016020,GO:0005524,GO:0006468,GO:0004672,GO:0004675,GO:0007178,GO:0000166,GO:0004674,GO:0016301,GO:0016310,GO:0016021,GO:0005886,GO:0016740,GO:0046872,GO:0043235,GO:0007179,GO:0071363,GO:0005024	100154297.0	AMHR2
AMIGO1	42.5503	-1.35917	1.35917	0.475723	-2.85705	0.00427592	0.0120847	adhesion molecule with Ig like domain 1 [Source:HGNC Symbol;Acc:HGNC:20824]	protein_coding	GO:0005515,GO:0007155,GO:0005887,GO:0007413,GO:0042552,GO:0030425,GO:0008076,GO:0015459,GO:0051965,GO:1901381,GO:0032809,GO:0016020,GO:0016021,GO:0007420	100514767.0	AMIGO1
AMIGO2	153.788	0.30097	0.30097	0.213812	1.40764	0.159238	0.21782	adhesion molecule with Ig like domain 2 [Source:HGNC Symbol;Acc:HGNC:24073]	protein_coding	GO:0005515,GO:0043066,GO:0016020,GO:0016021,GO:0007420,GO:0051965	100152349.0	AMIGO2
AMMECR1	148.856	1.63906	1.63906	0.330749	4.95558	7.21132e-07	2.72518e-05	Alport syndrome, mental retardation, midface hypoplasia and elliptocytosis chromosomal region gene 1 [Source:HGNC Symbol;Acc:HGNC:467]	protein_coding	GO:0005634	100520351.0	AMMECR1
AMMECR1L	413.348	0.58426	0.58426	0.14816	3.94343	8.03242e-05	0.000643845	AMMECR1 like [Source:HGNC Symbol;Acc:HGNC:28658]	protein_coding	NA	100625170.0	AMMECR1L
AMN	1.50663	-2.05019	2.05019	1.51853	-1.35011	0.17698	0.237423	amnion associated transmembrane protein [Source:HGNC Symbol;Acc:HGNC:14604]	protein_coding	GO:0016020,GO:0016021,GO:0005886,GO:0005768,GO:0015031,GO:0005905,GO:0010008,GO:0016324,GO:0005102,GO:0006898,GO:0007588,GO:0008104,GO:0015889,GO:0043001,GO:0005615,GO:0030139,GO:0045177	100157003.0	AMN
AMN1	85.4124	1.27018	1.27018	0.487077	2.60775	0.00911393	0.0218339	antagonist of mitotic exit network 1 homolog [Source:HGNC Symbol;Acc:HGNC:27281]	protein_coding	GO:0005515,GO:0006511,GO:0019005,GO:0016567,GO:0004842,GO:0031146	110260713.0	AMN1
AMOT	114.639	0.151427	0.151427	0.305643	0.495437	0.620292	0.679212	angiomotin [Source:HGNC Symbol;Acc:HGNC:17810]	protein_coding	GO:0001525,GO:0035329,GO:0030036,GO:0031410,GO:0038023,GO:0030027,GO:0030334,GO:0005923,GO:0043532,GO:0001570,GO:0001701,GO:0001702,GO:0003365,GO:0006935,GO:0016525,GO:0034260,GO:0034613,GO:0040019,GO:0042074,GO:0043534,GO:0048514,GO:0051056,GO:0001726,GO:0005634,GO:0005884,GO:0008180,GO:0009897,GO:0030054,GO:0030139	100158213.0	AMOT
AMOTL1	82.2766	-1.87104	1.87104	0.6032	-3.10185	0.00192313	0.0064091	angiomotin like 1 [Source:HGNC Symbol;Acc:HGNC:17811]	protein_coding	GO:0001525,GO:0035329,GO:0030036,GO:0031410,GO:0030334,GO:0005923,GO:0003365,GO:0042802,GO:0043536,GO:0008180,GO:0016324,GO:0030027	100513610.0	AMOTL1
AMOTL2	233.663	-1.84177	1.84177	0.727258	-2.53249	0.0113255	0.0260501	angiomotin like 2 [Source:HGNC Symbol;Acc:HGNC:17812]	protein_coding	GO:0042802,GO:0016324,GO:0005923,GO:0031410,GO:0001525,GO:0035329,GO:0030036,GO:0030334,GO:0008150,GO:0003365	100523696.0	AMOTL2
AMPD1	3.76329	2.82499	2.82499	0.937033	3.01482	0.00257132	0.00801134	adenosine monophosphate deaminase 1 [Source:HGNC Symbol;Acc:HGNC:468]	protein_coding	GO:0019239,GO:0003876,GO:0032264,GO:0009168,GO:0016787,GO:0046872,GO:0005829,GO:0006188,GO:0046033	100101472.0	AMPD1
AMPD2	228.003	-2.04531	2.04531	1.18528	-1.7256	NA	NA	adenosine monophosphate deaminase 2 [Source:HGNC Symbol;Acc:HGNC:469]	protein_coding	GO:0019239,GO:0003876,GO:0032264,GO:0009168,GO:0016787,GO:0046872,GO:0005829,GO:0006188,GO:0046033	110260356.0	AMPD2
AMPD3	108.825	0.259226	0.259226	0.399729	0.648504	0.516659	0.582806	adenosine monophosphate deaminase 3 [Source:HGNC Symbol;Acc:HGNC:470]	protein_coding	GO:0019239,GO:0003876,GO:0032264,GO:0009168,GO:0016787,GO:0046872,GO:0005829,GO:0006188,GO:0046033,GO:0034101,GO:0046031,GO:0046034,GO:0046039,GO:0097009	100620914.0	AMPD3
AMPH	1.98495	-1.13633	1.13633	0.877589	-1.29484	0.195376	0.257448	amphiphysin [Source:NCBI gene;Acc:100626324]	protein_coding	GO:0005515,GO:0005737,GO:0005886,GO:0005543,GO:0008021,GO:0048488,GO:0031256	100626324.0	AMPH
AMT	5.66025	-2.2779	2.2779	0.808013	-2.81914	0.00481522	0.0132309	aminomethyltransferase [Source:HGNC Symbol;Acc:HGNC:473]	protein_coding	GO:0005515,GO:0006546,GO:0004047,GO:0016740,GO:0005739,GO:0008483,GO:0032259,GO:0008168,GO:0019464,GO:0005654	396679.0	AMT
AMY2	10.9316	2.13746	2.13746	0.939709	2.2746	0.02293	0.0448063	amylase, alpha 2B (pancreatic), transcript variant X6	protein_coding	NA	NA	AMY2
AMZ1	1.24907	-3.38019	3.38019	1.39973	-2.41489	0.0157401	0.0335152	archaelysin family metallopeptidase 1 [Source:NCBI gene;Acc:100337670]	protein_coding	GO:0008270,GO:0008237,GO:0006508,GO:0008233	100337670.0	AMZ1
AMZ2	155.543	1.11977	1.11977	0.282357	3.96579	7.31547e-05	0.000604895	archaelysin family metallopeptidase 2 [Source:HGNC Symbol;Acc:HGNC:28041]	protein_coding	GO:0008270,GO:0008237,GO:0006508,GO:0008233	100626953.0	AMZ2
ANAPC1	833.393	0.694108	0.694108	0.192084	3.61357	0.000302011	0.00160192	anaphase promoting complex subunit 1 [Source:HGNC Symbol;Acc:HGNC:19988]	protein_coding	GO:0005680,GO:0070979,GO:0031145,GO:0007091,GO:0005634	100519830.0	ANAPC1
ANAPC10	80.8579	1.9728	1.9728	0.524076	3.76434	0.00016699	0.00105691	anaphase promoting complex subunit 10, transcript variant X5	protein_coding	NA	NA	ANAPC10
ANAPC11	61.9829	-1.75291	1.75291	1.27906	-1.37047	0.17054	0.230652	anaphase promoting complex subunit 11	protein_coding	NA	NA	ANAPC11
ANAPC13	167.949	1.70664	1.70664	0.346764	4.92163	8.58261e-07	3.03415e-05	anaphase promoting complex subunit 13 [Source:HGNC Symbol;Acc:HGNC:24540]	protein_coding	GO:0005680,GO:0070979	100415776.0	ANAPC13
ANAPC15	85.494	-0.644236	0.644236	0.507854	-1.26855	0.204603	0.267626	anaphase promoting complex subunit 15 [Source:HGNC Symbol;Acc:HGNC:24531]	protein_coding	GO:0090266,GO:0005680	100520682.0	ANAPC15
ANAPC16	240.143	1.26602	1.26602	0.41059	3.08343	0.00204633	0.00672681	anaphase promoting complex subunit 16 [Source:HGNC Symbol;Acc:HGNC:26976]	protein_coding	GO:0016567,GO:0005680,GO:0005829,GO:0000776	100155019.0	ANAPC16
ANAPC2	195.935	-1.94886	1.94886	1.4366	-1.35658	NA	NA	anaphase promoting complex subunit 2 [Source:HGNC Symbol;Acc:HGNC:19989]	protein_coding	GO:0031625,GO:0006511,GO:0005680,GO:0031915,GO:0070979,GO:0090129	100621019.0	ANAPC2
ANAPC4	244.745	1.85707	1.85707	0.426044	4.35888	1.30729e-05	0.000193309	anaphase promoting complex subunit 4 [Source:HGNC Symbol;Acc:HGNC:19990]	protein_coding	GO:0005515,GO:0005680,GO:0031145,GO:0030071,GO:0016567,GO:0007049,GO:0051301,GO:0070979,GO:0061630,GO:0045842,GO:0034399,GO:0019903,GO:0005634	100518619.0	ANAPC4
ANAPC5	159.071	0.696391	0.696391	0.237107	2.93704	0.00331363	0.00983416	anaphase promoting complex subunit 5 [Source:HGNC Symbol;Acc:HGNC:15713]	protein_coding	GO:0005515,GO:0005680,GO:0070979,GO:0061630,GO:0031145,GO:0045842,GO:0019903,GO:0005634	100152087.0	ANAPC5
ANAPC7	377.042	1.40181	1.40181	0.350025	4.00489	6.20472e-05	0.000538688	anaphase promoting complex subunit 7 [Source:HGNC Symbol;Acc:HGNC:17380]	protein_coding	GO:0005515,GO:0019903,GO:0070979,GO:0005634,GO:0005680	100155743.0	ANAPC7
ANG	13.9495	-1.07288	1.07288	0.465833	-2.30313	0.0212714	0.0422548	angiogenin, transcript variant X1	protein_coding	NA	NA	ANG
ANGEL1	115.099	-1.11363	1.11363	0.514707	-2.16361	0.0304943	0.0562688	angel homolog 1 [Source:HGNC Symbol;Acc:HGNC:19961]	protein_coding	GO:0005634,GO:0019904,GO:0048471,GO:0005801,GO:0008190,GO:0005783,GO:0005829,GO:0090503,GO:0000175,GO:0008150	100154390.0	ANGEL1
ANGEL2	448.437	1.60696	1.60696	0.434935	3.69472	0.000220132	0.00127696	angel homolog 2 [Source:HGNC Symbol;Acc:HGNC:30534]	protein_coding	GO:0090503,GO:0003730,GO:0070935,GO:0000175,GO:0045930,GO:0005737,GO:0015030	100523200.0	ANGEL2
ANGPT1	21.1302	1.54328	1.54328	0.553797	2.78673	0.00532433	0.0142693	angiopoietin 1 [Source:HGNC Symbol;Acc:HGNC:484]	protein_coding	GO:0001525,GO:0030971,GO:0048014,GO:0005886,GO:0005615,GO:0070374,GO:0045121,GO:0043066,GO:0002092,GO:0005902,GO:0043116,GO:0043536,GO:0051897,GO:0014842,GO:0050918,GO:0002040,GO:2000352,GO:0034394,GO:0001701,GO:0010595,GO:0050731,GO:0007162,GO:0045785,GO:0031398,GO:0030097,GO:0043524,GO:0001933,GO:0007171,GO:0043122,GO:0005102,GO:0002740,GO:0007169,GO:0014068,GO:0031589,GO:0032680,GO:0033138,GO:…	397009.0	ANGPT1
ANGPT2	280.501	0.5252	0.5252	0.351197	1.49546	0.134795	0.189056	angiopoietin 2 [Source:HGNC Symbol;Acc:HGNC:485]	protein_coding	GO:0030971,GO:0005615,GO:0043537,GO:0001525,GO:0048014,GO:0010812,GO:0016525,GO:0048514,GO:0050928	396730.0	ANGPT2
ANGPT4	20.4405	-2.47345	2.47345	0.453762	-5.45098	5.00924e-08	3.71701e-06	angiopoietin 4 [Source:HGNC Symbol;Acc:HGNC:487]	protein_coding	GO:0001525,GO:0030971,GO:0007171,GO:0030297,GO:0007219,GO:0010595,GO:0016525,GO:0043066,GO:0043536,GO:0043537,GO:0045766,GO:0050731,GO:0071456,GO:0005615	100515978.0	ANGPT4
ANGPTL1	30.6792	2.20036	2.20036	0.603742	3.64454	0.000267873	0.00147579	angiopoietin like 1 [Source:HGNC Symbol;Acc:HGNC:489]	protein_coding	GO:0005102,GO:0007169,GO:0005615	100126165.0	ANGPTL1
ANGPTL2	244.618	-1.70407	1.70407	0.482277	-3.53338	0.000410284	0.00201702	angiopoietin like 2 [Source:HGNC Symbol;Acc:HGNC:490]	protein_coding	NA	100126164.0	ANGPTL2
ANGPTL4	223.698	-2.10779	2.10779	0.97396	-2.16415	0.0304532	0.0562069	angiopoietin like 4 [Source:NCBI gene;Acc:397628]	protein_coding	GO:0005615,GO:0043066,GO:0001525,GO:0005576,GO:0006629,GO:0004857,GO:0042802,GO:0043335,GO:0051005,GO:0070328,GO:2000352	397628.0	ANGPTL4
ANGPTL6	4.44594	-2.35804	2.35804	0.782899	-3.01193	0.00259592	0.00806983	angiopoietin like 6 [Source:HGNC Symbol;Acc:HGNC:23140]	protein_coding	GO:0030141	100126233.0	ANGPTL6
ANGPTL7	0.649596	-0.590688	0.590688	1.94838	-0.30317	0.761761	0.803435	angiopoietin like 7 [Source:NCBI gene;Acc:100217376]	protein_coding	NA	100217376.0	ANGPTL7
ANK1	9.49658	-0.660069	0.660069	0.979247	-0.674059	0.500274	0.568102	ankyrin 1 [Source:HGNC Symbol;Acc:HGNC:492]	protein_coding	GO:0005515,GO:0016020,GO:0005737,GO:0044325,GO:0072659,GO:0043194,GO:0008093,GO:0019899,GO:0019903,GO:0030507,GO:0051117,GO:0006888,GO:0005886,GO:0009898,GO:0014731	100157679.0	ANK1
ANK2	236.861	0.730779	0.730779	0.326192	2.24034	0.0250691	0.0482191	ankyrin 2	protein_coding	NA	NA	ANK2
ANK3	263.71	0.873209	0.873209	0.278851	3.13145	0.00173944	0.00592866	ankyrin 3	protein_coding	NA	NA	ANK3
ANKAR	0.218411	1.08093	1.08093	3.14113	0.34412	0.730756	NA	ankyrin and armadillo repeat containing [Source:HGNC Symbol;Acc:HGNC:26350]	protein_coding	GO:0005515	100624643.0	ANKAR
ANKDD1A	33.972	-1.35565	1.35565	0.407304	-3.32835	0.000873621	0.00354399	ankyrin repeat and death domain containing 1A [Source:HGNC Symbol;Acc:HGNC:28002]	protein_coding	GO:0005515,GO:0007165	100515000.0	ANKDD1A
ANKDD1B	5.20811	0.236407	0.236407	0.616317	0.383581	0.701289	0.750659	ankyrin repeat and death domain containing 1B [Source:HGNC Symbol;Acc:HGNC:32525]	protein_coding	GO:0005515,GO:0007165	100518825.0	ANKDD1B
ANKEF1	0.251521	0.0302496	0.0302496	3.16075	0.00957041	0.992364	NA	ankyrin repeat and EF-hand domain containing 1 [Source:HGNC Symbol;Acc:HGNC:15803]	protein_coding	GO:0005515	100517504.0	ANKEF1
ANKFN1	0.325459	-1.12389	1.12389	2.42264	-0.463914	0.642709	NA	ankyrin repeat and fibronectin type III domain containing 1 [Source:HGNC Symbol;Acc:HGNC:26766]	protein_coding	GO:0005515	100525181.0	ANKFN1
ANKFY1	591.898	-0.753823	0.753823	0.282684	-2.66666	0.00766092	0.0190514	ankyrin repeat and FYVE domain containing 1 [Source:HGNC Symbol;Acc:HGNC:20763]	protein_coding	GO:0005515,GO:0046872,GO:0005829,GO:0000166,GO:0005524,GO:0016740,GO:0006511,GO:0061631,GO:0000209,GO:0005515,GO:0046872,GO:0005829,GO:0000166,GO:0005524,GO:0016740,GO:0006511,GO:0061631,GO:0000209	100522641.0	ANKFY1
ANKH	166.188	-0.896113	0.896113	0.349449	-2.56436	0.0103366	0.0241617	ANKH inorganic pyrophosphate transport regulator [Source:HGNC Symbol;Acc:HGNC:15492]	protein_coding	GO:0016021,GO:0015114,GO:0035435,GO:0016020,GO:1904669,GO:0005315,GO:0030504,GO:0030500,GO:0030505,GO:0005886,GO:0005887	100624458.0	ANKH
ANKHD1	1654.22	1.11896	1.11896	0.233716	4.78767	1.68733e-06	4.79827e-05	eukaryotic translation initiation factor 4E binding protein 3 [Source:NCBI gene;Acc:100529254]	protein_coding	GO:0005515,GO:0003676,GO:0003723,GO:0005737,GO:0045087,GO:0008190,GO:0045947,GO:0005515,GO:0003676,GO:0003723,GO:0005737,GO:0045087,GO:0008190,GO:0045947	100512270.0	ANKHD1
ANKIB1	593.841	1.19519	1.19519	0.332966	3.58954	0.000331259	0.00171554	ankyrin repeat and IBR domain containing 1 [Source:HGNC Symbol;Acc:HGNC:22215]	protein_coding	GO:0005515,GO:0016567,GO:0004842,GO:0005737,GO:0016740,GO:0046872,GO:0006511,GO:0061630,GO:0032436,GO:0000209,GO:0000151,GO:0031624	100517844.0	ANKIB1
ANKLE1	34.4094	0.0941399	0.0941399	0.961316	0.0979282	NA	NA	ankyrin repeat and LEM domain containing 1 [Source:HGNC Symbol;Acc:HGNC:26812]	protein_coding	GO:0005515,GO:0004519,GO:0090305,GO:0045950,GO:1905453,GO:1905456	100620785.0	ANKLE1
ANKLE2	308.065	-0.1288	0.1288	0.275552	-0.467424	0.640196	0.696835	ankyrin repeat and LEM domain containing 2 [Source:HGNC Symbol;Acc:HGNC:29101]	protein_coding	GO:0035307,GO:0051721,GO:0007084,GO:0016020,GO:0016021,GO:0005783,GO:0042326,GO:0007417,GO:0043066,GO:0030176	100624394.0	ANKLE2
ANKMY1	13.3104	-2.95772	2.95772	0.891306	-3.31841	0.000905305	0.00364244	ankyrin repeat and MYND domain containing 1	protein_coding	NA	NA	ANKMY1
ANKMY2	198.438	1.62057	1.62057	0.508503	3.18695	0.00143784	0.00511482	ankyrin repeat and MYND domain containing 2 [Source:HGNC Symbol;Acc:HGNC:25370]	protein_coding	GO:0005515,GO:0046872,GO:0019899	100627896.0	ANKMY2
ANKRA2	60.6237	0.740683	0.740683	0.384839	1.92466	0.054272	0.0891723	ankyrin repeat family A member 2 [Source:HGNC Symbol;Acc:HGNC:13208]	protein_coding	GO:0005515,GO:0005634,GO:0019901,GO:0031625,GO:0042826,GO:0050750,GO:0043254,GO:0005737,GO:0005829,GO:0016020,GO:0032991,GO:1990393	100515129.0	ANKRA2
ANKRD1	18.8991	1.48056	1.48056	0.52494	2.82044	0.00479585	0.0131879	ankyrin repeat domain 1 [Source:HGNC Symbol;Acc:HGNC:15819]	protein_coding	GO:0005515,GO:0005634,GO:1903508,GO:0006357,GO:0061629,GO:0003779,GO:0031432,GO:0005737,GO:0048471	396959.0	ANKRD1
ANKRD10	710.954	-0.985968	0.985968	0.357742	-2.75608	0.00584981	0.015357	ankyrin repeat domain 10 [Source:HGNC Symbol;Acc:HGNC:20265]	protein_coding	GO:0005515	100154231.0	ANKRD10
ANKRD11	1699.76	-2.06105	2.06105	1.25297	-1.64494	NA	NA	ankyrin repeat domain 11 [Source:HGNC Symbol;Acc:HGNC:21316]	protein_coding	GO:0005515,GO:0005634,GO:0005654,GO:0005886,GO:0001894,GO:0048705,GO:0001701,GO:0035264,GO:0005829,GO:0060323,GO:0060348,GO:0042475,GO:0060325	100627188.0	ANKRD11
ANKRD12	2229.1	2.0129	2.0129	0.385537	5.22102	1.77944e-07	9.67619e-06	ankyrin repeat domain 12 [Source:HGNC Symbol;Acc:HGNC:29135]	protein_coding	GO:0005515	100519490.0	ANKRD12
ANKRD13A	1119.2	0.410479	0.410479	0.109654	3.74342	0.000181535	0.00111432	ankyrin repeat domain 13A [Source:HGNC Symbol;Acc:HGNC:21268]	protein_coding	GO:0005515,GO:0005737,GO:0048471,GO:0005770,GO:0005886,GO:0140036,GO:0002091,GO:1905667	100522465.0	ANKRD13A
ANKRD13B	16.2295	-2.02414	2.02414	1.11938	-1.80826	0.0705659	0.110702	ankyrin repeat domain 13B [Source:HGNC Symbol;Acc:HGNC:26363]	protein_coding	GO:0005515,GO:0140036,GO:0002091,GO:0005737,GO:0005769,GO:0005770,GO:0005886,GO:0043231,GO:0048471	100520696.0	ANKRD13B
ANKRD13C	172.458	1.18945	1.18945	0.338635	3.51248	0.000443952	0.00214072	ankyrin repeat domain 13C [Source:HGNC Symbol;Acc:HGNC:25374]	protein_coding	GO:0005515,GO:0005783,GO:0005102,GO:0006621,GO:0010869,GO:2000209,GO:0048471	100515670.0	ANKRD13C
ANKRD13D	86.2913	-1.8033	1.8033	1.25594	-1.43582	0.151055	0.208152	ankyrin repeat domain 13D [Source:HGNC Symbol;Acc:HGNC:27880]	protein_coding	GO:0005515,GO:0005737,GO:0005886,GO:0048471,GO:0140036,GO:0002091	100515297.0	ANKRD13D
ANKRD16	45.6237	-1.55893	1.55893	0.739158	-2.10906	NA	NA	ankyrin repeat domain 16 [Source:HGNC Symbol;Acc:HGNC:23471]	protein_coding	GO:0005515,GO:0006400,GO:0005634,GO:0005737	100622390.0	ANKRD16
ANKRD17	2077.46	1.33942	1.33942	0.28727	4.66258	3.12263e-06	7.26931e-05	ankyrin repeat domain 17 [Source:HGNC Symbol;Acc:HGNC:23575]	protein_coding	GO:0005515,GO:0003676,GO:0003723,GO:0005634,GO:0005737,GO:0045087,GO:0003682,GO:0001955,GO:0006275,GO:0042742,GO:0043123,GO:0045787,GO:0051151,GO:1900087,GO:1900245,GO:1900246,GO:0000785,GO:0031965	100520501.0	ANKRD17
ANKRD22	26.3849	2.43428	2.43428	0.539273	4.514	6.36165e-06	0.0001181	ankyrin repeat domain 22 [Source:HGNC Symbol;Acc:HGNC:28321]	protein_coding	GO:0005515,GO:0016020,GO:0016021	100152630.0	ANKRD22
ANKRD23	15.7677	-2.07167	2.07167	1.01491	-2.04123	0.0412275	0.0715628	ankyrin repeat domain 23 [Source:NCBI gene;Acc:100525457]	pseudogene	NA	100525457.0	ANKRD23
ANKRD24	68.4437	-1.89018	1.89018	0.483989	-3.90543	9.40582e-05	0.000718524	ankyrin repeat domain 24 [Source:HGNC Symbol;Acc:HGNC:29424]	protein_coding	GO:0005515	100525327.0	ANKRD24
ANKRD27	332.222	0.190455	0.190455	0.208	0.915648	0.359852	0.430752	ankyrin repeat domain 27 [Source:HGNC Symbol;Acc:HGNC:25310]	protein_coding	GO:0005515,GO:0005886,GO:0005769,GO:0005829,GO:0017137,GO:0000149,GO:0005085,GO:0043005,GO:0048812,GO:0030133,GO:0005770,GO:0045022,GO:1990126,GO:0097422	100524146.0	ANKRD27
ANKRD28	189.364	1.4769	1.4769	0.413041	3.57568	0.000349314	0.00178184	ankyrin repeat domain 28 [Source:HGNC Symbol;Acc:HGNC:29024]	protein_coding	GO:0005515	100152333.0	ANKRD28
ANKRD29	95.0394	0.0201983	0.0201983	0.298891	0.0675775	0.946122	0.957004	ankyrin repeat domain 29 [Source:HGNC Symbol;Acc:HGNC:27110]	protein_coding	GO:0005515	100739254.0	ANKRD29
ANKRD31	1.83911	2.75145	2.75145	1.14807	2.39658	0.0165488	0.0347797	ankyrin repeat domain 31 [Source:HGNC Symbol;Acc:HGNC:26853]	protein_coding	GO:0005515	100627989.0	ANKRD31
ANKRD33B	215.714	-0.186477	0.186477	0.313878	-0.594106	0.552441	0.616821	ankyrin repeat domain 33B [Source:HGNC Symbol;Acc:HGNC:35240]	protein_coding	GO:0005515	100523704.0	ANKRD33B
ANKRD34A	1.521	-2.40285	2.40285	1.18776	-2.02301	0.043072	0.0740999	ankyrin repeat domain 34A [Source:HGNC Symbol;Acc:HGNC:27639]	protein_coding	GO:0005515	102165219.0	ANKRD34A
ANKRD34B	0.512357	2.25647	2.25647	3.02983	0.744752	0.456422	NA	ankyrin repeat domain 34B [Source:HGNC Symbol;Acc:HGNC:33736]	protein_coding	GO:0005515	100513200.0	ANKRD34B
ANKRD35	5.38208	-0.698921	0.698921	0.80603	-0.867114	0.385879	0.456727	ankyrin repeat domain 35 [Source:HGNC Symbol;Acc:HGNC:26323]	protein_coding	GO:0005515	100511691.0	ANKRD35
ANKRD37	18.7138	1.62795	1.62795	0.664479	2.44996	0.0142872	0.0310953	ankyrin repeat domain 37 [Source:HGNC Symbol;Acc:HGNC:29593]	protein_coding	GO:0005515,GO:0005634,GO:0005737,GO:0005829,GO:0005739	100153642.0	ANKRD37
ANKRD39	42.7539	-2.48586	2.48586	1.15316	-2.15569	0.031108	0.0571202	ankyrin repeat domain 39 [Source:HGNC Symbol;Acc:HGNC:28640]	protein_coding	GO:0005515	100525640.0	ANKRD39
ANKRD40	267.941	0.608287	0.608287	0.205308	2.96279	0.0030486	0.00921319	ankyrin repeat domain 40 [Source:HGNC Symbol;Acc:HGNC:28233]	protein_coding	GO:0005515	100512492.0	ANKRD40
ANKRD42	363.164	1.0508	1.0508	0.303246	3.46517	0.00052989	0.00243684	ankyrin repeat domain 42 [Source:HGNC Symbol;Acc:HGNC:26752]	protein_coding	GO:0005515	100516028.0	ANKRD42
ANKRD44	1902.75	0.986463	0.986463	0.235473	4.18928	2.79841e-05	0.000318187	ankyrin repeat domain 44 [Source:HGNC Symbol;Acc:HGNC:25259]	protein_coding	GO:0005515	100620944.0	ANKRD44
ANKRD46	80.0981	1.44042	1.44042	0.414923	3.47155	0.000517464	0.00239323	ankyrin repeat domain 46 [Source:HGNC Symbol;Acc:HGNC:27229]	protein_coding	GO:0005515,GO:0016020,GO:0016021	100152758.0	ANKRD46
ANKRD49	97.8097	0.708986	0.708986	0.309891	2.28786	0.0221457	0.0436451	ankyrin repeat domain 49 [Source:HGNC Symbol;Acc:HGNC:25970]	protein_coding	GO:0005515,GO:0045893	100516989.0	ANKRD49
ANKRD50	147.69	1.5421	1.5421	0.470202	3.27965	0.00103937	0.0040217	ankyrin repeat domain 50 [Source:HGNC Symbol;Acc:HGNC:29223]	protein_coding	GO:0005515,GO:0005623,GO:1990126	100625549.0	ANKRD50
ANKRD52	325.856	-1.34	1.34	0.767576	-1.74575	NA	NA	ankyrin repeat domain 52 [Source:HGNC Symbol;Acc:HGNC:26614]	protein_coding	GO:0005515	100519313.0	ANKRD52
ANKRD53	1.07217	-3.85597	3.85597	2.10764	-1.82952	0.0673217	0.106428	ankyrin repeat domain 53 [Source:HGNC Symbol;Acc:HGNC:25691]	protein_coding	GO:0005515,GO:0007080,GO:0031116,GO:0060236,GO:1902412,GO:0000922,GO:0005819	100739578.0	ANKRD53
ANKRD54	54.7429	-1.2583	1.2583	0.69674	-1.80598	NA	NA	ankyrin repeat domain 54 [Source:HGNC Symbol;Acc:HGNC:25185]	protein_coding	GO:0005515,GO:0005634,GO:0005737,GO:0019887,GO:1902531,GO:0044877,GO:0006913,GO:0045648,GO:0045859,GO:0030496	100525518.0	ANKRD54
ANKRD55	13.3819	0.897061	0.897061	0.396274	2.26374	0.0235903	0.0458701	ankyrin repeat domain 55 [Source:HGNC Symbol;Acc:HGNC:25681]	protein_coding	GO:0005515	100520647.0	ANKRD55
ANKRD6	4.75724	-0.978315	0.978315	0.643689	-1.51986	0.128547	0.181634	ankyrin repeat domain 6 [Source:HGNC Symbol;Acc:HGNC:17280]	protein_coding	GO:0005515,GO:0005634,GO:0005737,GO:0090090,GO:0046330	102167335.0	ANKRD6
ANKRD61	0.202232	-0.546823	0.546823	3.16075	-0.173004	0.862648	NA	ankyrin repeat domain 61 [Source:HGNC Symbol;Acc:HGNC:22467]	protein_coding	GO:0005515	102162657.0	ANKRD61
ANKRD63	39.2363	-0.79223	0.79223	0.36794	-2.15315	0.0313069	0.0573892	ankyrin repeat domain 63	protein_coding	NA	NA	ANKRD63
ANKRD65	7.70363	-1.50871	1.50871	0.676998	-2.22853	0.025845	0.0493451	ankyrin repeat domain 65	protein_coding	NA	NA	ANKRD65
ANKRD66	2.38459	0.926997	0.926997	0.878834	1.0548	0.291516	0.36093	ankyrin repeat domain 66 [Source:HGNC Symbol;Acc:HGNC:44669]	protein_coding	GO:0005515	100155360.0	ANKRD66
ANKRD7	1.60506	0.983751	0.983751	1.4629	0.672468	0.501286	0.569024	ankyrin repeat domain 7	protein_coding	NA	NA	ANKRD7
ANKRD9	26.2871	-1.41708	1.41708	1.26755	-1.11797	NA	NA	ankyrin repeat domain 9	protein_coding	NA	NA	ANKRD9
ANKS1A	446.172	-1.84596	1.84596	0.594877	-3.1031	0.00191507	0.00639119	ankyrin repeat and sterile alpha motif domain containing 1A [Source:HGNC Symbol;Acc:HGNC:20961]	protein_coding	GO:0005515,GO:0046875,GO:1901187	100625697.0	ANKS1A
ANKS1B	10.5853	1.40395	1.40395	0.778732	1.80287	0.0714091	0.111762	ankyrin repeat and sterile alpha motif domain containing 1B [Source:HGNC Symbol;Acc:HGNC:24600]	protein_coding	GO:0005515,GO:1900383	100513089.0	ANKS1B
ANKS3	127.784	-2.30007	2.30007	0.916966	-2.50835	0.0121295	0.0274999	ankyrin repeat and sterile alpha motif domain containing 3 [Source:HGNC Symbol;Acc:HGNC:29422]	protein_coding	GO:0005515,GO:0005737,GO:0005929	100511250.0	ANKS3
ANKS6	47.4666	-0.953966	0.953966	0.330497	-2.88646	0.00389603	0.0112248	ankyrin repeat and sterile alpha motif domain containing 6 [Source:HGNC Symbol;Acc:HGNC:26724]	protein_coding	GO:0005515	100152629.0	ANKS6
ANKZF1	184.963	-1.18787	1.18787	0.530189	-2.24047	0.0250605	0.0482142	ankyrin repeat and zinc finger peptidyl tRNA hydrolase 1 [Source:HGNC Symbol;Acc:HGNC:25527]	protein_coding	GO:0005515,GO:0030433,GO:0004843,GO:0071630,GO:0072671,GO:0036266,GO:0003676	100152759.0	ANKZF1
ANLN	281.239	2.26698	2.26698	0.319514	7.0951	1.29255e-12	6.82034e-10	anillin actin binding protein [Source:HGNC Symbol;Acc:HGNC:14082]	protein_coding	GO:0017049,GO:0030865,GO:0000281,GO:0000915,GO:0031106,GO:1904498,GO:0005826,GO:0003779,GO:0002244,GO:0090521,GO:1904172,GO:0005654,GO:0015629,GO:0030496,GO:0032059,GO:0099738	100523340.0	ANLN
ANO1	45.5034	-1.85942	1.85942	0.653042	-2.84731	0.00440899	0.0123822	anoctamin 1 [Source:HGNC Symbol;Acc:HGNC:21625]	protein_coding	GO:0046983,GO:0034605,GO:0035774,GO:1902476,GO:0005886,GO:0016020,GO:0016021,GO:0005227,GO:0005229,GO:0005254,GO:0015111,GO:0006812,GO:0006821,GO:0015705,GO:0016324	100738137.0	ANO1
ANO10	100.331	0.916633	0.916633	0.365179	2.51009	0.0120699	0.0273952	anoctamin 10 [Source:HGNC Symbol;Acc:HGNC:25519]	protein_coding	GO:0016020,GO:0016021,GO:0034220,GO:0005227,GO:0005229,GO:0006812,GO:0006821,GO:0005886	100511155.0	ANO10
ANO2	1.06264	-0.746439	0.746439	1.22456	-0.609558	0.542155	0.607573	anoctamin 2	protein_coding	NA	NA	ANO2
ANO3	17.6869	2.21709	2.21709	0.651334	3.40392	0.000664271	0.0028751	anoctamin 3 [Source:HGNC Symbol;Acc:HGNC:14004]	protein_coding	GO:0046983,GO:0061588,GO:0016020,GO:0016021,GO:0017128,GO:0061590,GO:0061591	100519534.0	ANO3
ANO4	0.210221	1.04074	1.04074	3.1436	0.331065	0.740595	NA	anoctamin 4 [Source:HGNC Symbol;Acc:HGNC:23837]	protein_coding	GO:0046983,GO:0061588,GO:0016020,GO:0016021,GO:0034220,GO:0005229,GO:0017128,GO:0006821,GO:0061589,GO:0061590,GO:0061591,GO:0005886	100525519.0	ANO4
ANO5	43.0409	1.48259	1.48259	0.477197	3.10688	0.00189075	0.00633525	anoctamin 5 [Source:HGNC Symbol;Acc:HGNC:27337]	protein_coding	GO:0046983,GO:0016020,GO:0016021,GO:0034220	100520542.0	ANO5
ANO6	649.504	1.0606	1.0606	0.321272	3.30126	0.000962531	0.00381133	anoctamin 6 [Source:HGNC Symbol;Acc:HGNC:25240]	protein_coding	GO:0046983,GO:1902476,GO:0061588,GO:0002407,GO:0007596,GO:0030501,GO:0034767,GO:0016020,GO:0016021	100155593.0	ANO6
ANO7	5.44863	-2.13237	2.13237	1.28488	-1.65959	0.0969969	0.143682	anoctamin 7	protein_coding	NA	NA	ANO7
ANO8	187.778	-2.56678	2.56678	1.11597	-2.30003	0.0214464	0.0425316	anoctamin 8 [Source:HGNC Symbol;Acc:HGNC:29329]	protein_coding	GO:0016020,GO:0016021,GO:0034220,GO:0005229,GO:0006821,GO:0005886	110259324.0	ANO8
ANO9	81.3886	-1.90427	1.90427	1.07652	-1.76891	NA	NA	anoctamin 9 [Source:HGNC Symbol;Acc:HGNC:20679]	protein_coding	GO:0061588,GO:0016020,GO:0016021,GO:0034220,GO:0005229,GO:0017128,GO:0006821,GO:0061589,GO:0061590,GO:0061591,GO:1902939,GO:0005886	100627366.0	ANO9
ANOS1	5.41622	-0.14425	0.14425	0.894219	-0.161314	0.871846	0.89606	anosmin 1, transcript variant X1	protein_coding	NA	NA	ANOS1
ANP32A	560.188	0.920471	0.920471	0.175871	5.23378	1.66076e-07	9.20653e-06	acidic nuclear phosphoprotein 32 family member A, transcript variant X1	protein_coding	NA	NA	ANP32A
ANP32B	1202.64	1.44445	1.44445	0.215058	6.71655	1.86084e-11	5.89142e-09	acidic nuclear phosphoprotein 32 family member B	protein_coding	NA	NA	ANP32B
ANP32E	750.764	2.39642	2.39642	0.425013	5.63847	1.71563e-08	1.60807e-06	acidic nuclear phosphoprotein 32 family member E, transcript variant X1	protein_coding	NA	NA	ANP32E
ANPEP	116.152	-1.7436	1.7436	0.625127	-2.7892	NA	NA	alanyl aminopeptidase, membrane [Source:HGNC Symbol;Acc:HGNC:500]	protein_coding	GO:0008270,GO:0006508,GO:0008237,GO:0005886,GO:0005615,GO:0005793,GO:0009897,GO:0070062,GO:0005737,GO:0016787,GO:0046872,GO:0008233,GO:0042277,GO:0004177,GO:0070006,GO:0043171	397520.0	ANPEP
ANTXR1	428.191	0.2555	0.2555	0.296337	0.862194	0.388581	0.459428	ANTXR cell adhesion molecule 1 [Source:HGNC Symbol;Acc:HGNC:21014]	protein_coding	GO:0016021,GO:0038023,GO:0031532,GO:0034446,GO:0005518,GO:0051015,GO:0031258,GO:0031527,GO:0009897,GO:0001568,GO:0009986,GO:0022414,GO:1901202,GO:1905050,GO:0004888,GO:0016020,GO:0005886,GO:0046872,GO:1901998	100513853.0	ANTXR1
ANTXR2	834.952	0.0402836	0.0402836	0.195732	0.20581	0.836939	0.866749	ANTXR cell adhesion molecule 2 [Source:HGNC Symbol;Acc:HGNC:21732]	protein_coding	GO:0016021,GO:0038023,GO:0016020,GO:0046872,GO:0005886,GO:0009986,GO:0004888,GO:1901998,GO:0022414,GO:0009897	100514416.0	ANTXR2
ANTXRL	1.02061	-0.511122	0.511122	1.39909	-0.365324	0.71487	0.762274	anthrax toxin receptor like, transcript variant X2	protein_coding	NA	NA	ANTXRL
ANXA1	353.944	1.52639	1.52639	0.456101	3.34662	0.000818037	0.00336254	annexin A1 [Source:NCBI gene;Acc:396942]	protein_coding	GO:0005509,GO:0005544,GO:0004859,GO:0005615,GO:0005886,GO:0042127,GO:0043434,GO:0019834,GO:0031340,GO:0044849,GO:0008360,GO:0006954,GO:0031532,GO:0042493,GO:0046632,GO:0032508,GO:0042063,GO:0050482,GO:0050727,GO:0006909,GO:0031018,GO:0070365,GO:0042102,GO:0030073,GO:0007166,GO:0030216,GO:0032355,GO:1900087,GO:0071385,GO:0070301,GO:1900138,GO:0035924,GO:0048306,GO:0001780,GO:0002548,GO:0002685,GO:…	396942.0	ANXA1
ANXA11	711.874	-0.760383	0.760383	0.358456	-2.12127	0.0338989	0.0611649	annexin A11 [Source:HGNC Symbol;Acc:HGNC:535]	protein_coding	GO:0005509,GO:0005544,GO:0005737,GO:0044548,GO:0006909,GO:0048306,GO:0051592,GO:0008429,GO:0032506,GO:0005635,GO:0005654,GO:0005819,GO:0005829,GO:0030496,GO:0042581,GO:0042582,GO:0045335	100156481.0	ANXA11
ANXA13	0.851973	-0.949249	0.949249	1.93515	-0.490531	0.623758	0.682083	annexin A13 [Source:HGNC Symbol;Acc:HGNC:536]	protein_coding	GO:0005509,GO:0005544,GO:0001786,GO:1901611,GO:0042998,GO:0005654,GO:0005886,GO:0019898	100155380.0	ANXA13
ANXA2	360.231	-0.046184	0.046184	0.303978	-0.151932	0.879241	0.902294	annexin A2 [Source:HGNC Symbol;Acc:HGNC:537]	protein_coding	GO:0005509,GO:0005544,GO:0004859,GO:0008092,GO:0005634,GO:0005737,GO:0005615,GO:0005886,GO:0001525,GO:0042802,GO:0031982,GO:0017137,GO:0001786,GO:0002020,GO:0005262,GO:0005546,GO:0019834,GO:0044548,GO:0044730,GO:0046790,GO:0048306,GO:0098772,GO:0099511,GO:0001765,GO:0001921,GO:0001934,GO:0003417,GO:0006900,GO:0010755,GO:0030199,GO:0031214,GO:0031340,GO:0032332,GO:0032804,GO:0036035,GO:0042730,GO:…	406192.0	ANXA2
ANXA3	13.2482	0.250801	0.250801	0.591621	0.423921	0.671623	0.723579	annexin A3	protein_coding	NA	NA	ANXA3
ANXA4	116.559	0.00838607	0.00838607	0.298983	0.0280486	0.977623	0.982243	annexin A4 [Source:NCBI gene;Acc:100312960]	protein_coding	GO:0005509,GO:0005544,GO:0005634,GO:0005737,GO:0005886,GO:0005829,GO:0008201,GO:0042802,GO:0007219,GO:0048306,GO:0035374,GO:0030855	100312960.0	ANXA4
ANXA5	649.127	0.962815	0.962815	0.381768	2.52199	0.0116693	0.0266915	annexin A5 [Source:HGNC Symbol;Acc:HGNC:543]	protein_coding	GO:0005509,GO:0005544,GO:0050819,GO:0010033,GO:0009897,GO:0072563,GO:0016020,GO:0008201,GO:0070588,GO:0017046,GO:0005388,GO:0030971,GO:0043065,GO:0030195,GO:0051283,GO:0051592,GO:0071284,GO:0097066,GO:0097211,GO:1901317,GO:1902721	100521982.0	ANXA5
ANXA6	673.504	-1.61803	1.61803	0.527083	-3.06979	0.00214212	0.00696459	annexin A6 [Source:HGNC Symbol;Acc:HGNC:544]	protein_coding	GO:0005509,GO:0005544,GO:0051015,GO:0005739,GO:0001786,GO:0005262,GO:0070588,GO:0005525,GO:0005925,GO:0097190,GO:0015485,GO:0006937,GO:0051283,GO:0035374,GO:0008289,GO:0015276,GO:0042803,GO:0048306,GO:0001778,GO:0003418,GO:0006816,GO:0034220,GO:0051260,GO:0051560,GO:0005765,GO:0031902,GO:0048471	100515934.0	ANXA6
ANXA7	261.099	0.956855	0.956855	0.363439	2.63278	0.00846889	0.0205898	annexin A7 [Source:HGNC Symbol;Acc:HGNC:545]	protein_coding	GO:0005509,GO:0005544,GO:0005634,GO:0042802,GO:0006874,GO:0005178,GO:0048306,GO:0051592,GO:0030855,GO:0042584,GO:0006914,GO:0007599,GO:0008283,GO:0008360,GO:0009651,GO:0009992,GO:0010629,GO:0005635,GO:0005789,GO:0005829,GO:0005886,GO:0031982	100156638.0	ANXA7
ANXA8	3.03607	2.10123	2.10123	0.934761	2.24788	0.0245841	0.0474978	annexin A8, transcript variant X1	protein_coding	NA	NA	ANXA8
ANXA9	23.699	-1.26898	1.26898	0.610806	-2.07755	0.0377505	0.0667533	annexin A9 [Source:HGNC Symbol;Acc:HGNC:547]	protein_coding	GO:0005509,GO:0005544,GO:0005634,GO:0005737,GO:0005615,GO:0005886,GO:0001525,GO:0042802,GO:0031982,GO:0017137,GO:0001786,GO:0002020,GO:0005262,GO:0005546,GO:0019834,GO:0044548,GO:0044730,GO:0046790,GO:0099511,GO:0001765,GO:0001921,GO:0001934,GO:0003417,GO:0006900,GO:0010755,GO:0030199,GO:0031214,GO:0031340,GO:0032332,GO:0032804,GO:0036035,GO:0042730,GO:0043086,GO:0044090,GO:0044147,GO:0048146,GO:…	100152685.0	ANXA9
AOAH	222.352	1.02135	1.02135	0.319195	3.19977	0.00137535	0.00494379	acyloxyacyl hydrolase [Source:HGNC Symbol;Acc:HGNC:548]	protein_coding	GO:0016788,GO:0050528,GO:0016787	100522290.0	AOAH
AOC1	34.3276	0.649856	0.649856	1.21247	0.535975	NA	NA	amine oxidase copper containing 1 [Source:HGNC Symbol;Acc:HGNC:80]	protein_coding	GO:0055114,GO:0005507,GO:0008131,GO:0048038,GO:0009308,GO:0005576,GO:0005886,GO:0046872,GO:0016491,GO:0046677,GO:0008270,GO:0005615,GO:0005923,GO:0008201,GO:0044877,GO:0042493,GO:0008144,GO:0052597,GO:0052598,GO:0052599,GO:0052600,GO:0035874,GO:0071280,GO:0071420,GO:0097185	100517436.0	AOC1
AOC2	12.7991	-0.219652	0.219652	0.458882	-0.478669	0.632174	0.689632	amine oxidase copper containing 2 [Source:HGNC Symbol;Acc:HGNC:549]	protein_coding	GO:0055114,GO:0005507,GO:0007601,GO:0008131,GO:0048038,GO:0009308,GO:0005886,GO:0046872,GO:0016491	100520513.0	AOC2
AOX1	98.2117	0.252127	0.252127	0.281533	0.89555	0.370493	0.44193	aldehyde oxidase 1 [Source:NCBI gene;Acc:100523701]	protein_coding	GO:0055114,GO:0016491,GO:0009055,GO:0046872,GO:0050660,GO:0005506,GO:0071949,GO:0051536,GO:0051537,GO:0051287,GO:0043546,GO:0022900,GO:0005829,GO:0004854,GO:0009115,GO:0004031,GO:0042802,GO:0042803,GO:0017144	100523701.0	AOX1
AOX2	7.30541	0.303826	0.303826	0.537064	0.565718	0.571586	0.634615	aldehyde oxidase 2, transcript variant X2	protein_coding	NA	NA	AOX2
AP1AR	152.013	1.38436	1.38436	0.34055	4.06507	4.8018e-05	0.00045156	adaptor related protein complex 1 associated regulatory protein [Source:HGNC Symbol;Acc:HGNC:28808]	protein_coding	GO:0035650,GO:0034315,GO:0048203,GO:1900025,GO:2000146,GO:0005829,GO:0019894,GO:0005768,GO:0001920,GO:0034613,GO:0005794,GO:0030133,GO:0016020,GO:0016021,GO:0035650,GO:0034315,GO:0048203,GO:1900025,GO:2000146,GO:0005829,GO:0019894,GO:0005768,GO:0001920,GO:0034613,GO:0005794,GO:0030133,GO:0016020,GO:0016021	100513805.0	AP1AR
AP1B1	719.101	-1.50409	1.50409	0.652173	-2.30628	NA	NA	adaptor related protein complex 1 subunit beta 1 [Source:HGNC Symbol;Acc:HGNC:554]	protein_coding	GO:0005515,GO:0006886,GO:0016192,GO:0015031,GO:0030117,GO:0030131,GO:0030276,GO:0016020,GO:0005737,GO:0019901,GO:0007368,GO:0007507,GO:0005794,GO:0005829,GO:0043231	100157709.0	AP1B1
AP1G1	1058.56	1.62085	1.62085	0.382696	4.23535	2.28201e-05	0.000276503	adaptor related protein complex 1 subunit gamma 1 [Source:HGNC Symbol;Acc:HGNC:555]	protein_coding	GO:0006886,GO:0016192,GO:0016020,GO:0005737,GO:0005794,GO:0015031,GO:0031410,GO:0030117,GO:0030121,GO:0055037,GO:0043231,GO:0005829,GO:0019894,GO:0017137,GO:0030742,GO:0035646,GO:0043323,GO:0045954,GO:0090160,GO:0030136	100514713.0	AP1G1
AP1G2	249.581	-1.51318	1.51318	0.774396	-1.95401	0.0507	0.0844723	adaptor related protein complex 1 subunit gamma 2 [Source:HGNC Symbol;Acc:HGNC:556]	protein_coding	GO:0006886,GO:0016192,GO:0030117,GO:0005794,GO:0030121,GO:0016020,GO:0005737,GO:0015031,GO:0031410,GO:0005798,GO:0030133	100157682.0	AP1G2
AP1M1	361.572	-0.963784	0.963784	0.782906	-1.23104	NA	NA	adaptor related protein complex 1 subunit mu 1 [Source:HGNC Symbol;Acc:HGNC:13667]	protein_coding	GO:0006886,GO:0016192,GO:0030131,GO:0016020,GO:0015031	100511918.0	AP1M1
AP1S1	109.11	-1.28493	1.28493	0.598756	-2.14599	NA	NA	adaptor related protein complex 1 subunit sigma 1 [Source:HGNC Symbol;Acc:HGNC:559]	protein_coding	GO:0006886,GO:0016192,GO:0015031,GO:0030117,GO:0016020,GO:0005829,GO:0043231,GO:0009615,GO:0005794,GO:0042147,GO:0043195	100624239.0	AP1S1
AP1S2	298.307	2.40971	2.40971	0.522047	4.61589	3.91411e-06	8.47165e-05	adaptor related protein complex 1 subunit sigma 2 [Source:HGNC Symbol;Acc:HGNC:560]	protein_coding	GO:0006886,GO:0016192,GO:0015031,GO:0030117,GO:0016020,GO:0043231	100517795.0	AP1S2
AP1S3	45.8682	1.74547	1.74547	0.614634	2.83985	0.0045135	0.0125888	adaptor related protein complex 1 subunit sigma 3 [Source:HGNC Symbol;Acc:HGNC:18971]	protein_coding	GO:0006886,GO:0016192,GO:0015031,GO:0030117,GO:0016020,GO:0043231,GO:0006605	100627432.0	AP1S3
AP2A1	575.867	-1.94452	1.94452	1.15665	-1.68116	NA	NA	adaptor related protein complex 2 subunit alpha 1 [Source:HGNC Symbol;Acc:HGNC:561]	protein_coding	GO:0006886,GO:0016192,GO:0015031,GO:0030117,GO:0030131,GO:0035615,GO:0072583,GO:0030122,GO:0016020,GO:0005737,GO:0005905,GO:0006897,GO:0019901,GO:0050750,GO:1900126,GO:0032433	100520250.0	AP2A1
AP2A2	899.533	-2.46737	2.46737	1.03874	-2.37534	0.0175329	0.0363968	adaptor related protein complex 2 subunit alpha 2 [Source:HGNC Symbol;Acc:HGNC:562]	protein_coding	GO:0006886,GO:0016192,GO:0015031,GO:0030117,GO:0030131,GO:0035615,GO:0072583,GO:0030122,GO:0016020,GO:0005737,GO:0005905,GO:0006897,GO:0097718,GO:0031410,GO:0019904,GO:0019901	100513262.0	AP2A2
AP2B1	867.502	1.02657	1.02657	0.334904	3.06527	0.00217471	0.00703907	adaptor related protein complex 2 subunit beta 1 [Source:HGNC Symbol;Acc:HGNC:563]	protein_coding	GO:0005515,GO:0006886,GO:0016192,GO:0015031,GO:0030117,GO:0030131,GO:0030276,GO:0016020,GO:0005737,GO:0098794	100620457.0	AP2B1
AP2M1	477.695	-1.4489	1.4489	0.516117	-2.8073	0.00499585	0.013604	adaptor related protein complex 2 subunit mu 1 [Source:HGNC Symbol;Acc:HGNC:564]	protein_coding	GO:0006886,GO:0016192,GO:0030131,GO:0016020,GO:0008289,GO:0015031,GO:0098794,GO:0097718,GO:0072583,GO:0098884,GO:0005886,GO:0030122,GO:0098978	100626761.0	AP2M1
AP2S1	168.031	-1.87075	1.87075	0.865109	-2.16245	NA	NA	adaptor related protein complex 2 subunit sigma 1 [Source:HGNC Symbol;Acc:HGNC:565]	protein_coding	GO:0006886,GO:0016192,GO:0008565,GO:0015031,GO:0030117,GO:0030122,GO:0016020,GO:0043231,GO:0072583,GO:0035615	100514408.0	AP2S1
AP3B1	1038.7	1.73063	1.73063	0.392161	4.41307	1.01915e-05	0.00016388	adaptor related protein complex 3 subunit beta 1 [Source:HGNC Symbol;Acc:HGNC:566]	protein_coding	GO:0006886,GO:0016192,GO:0030117,GO:0030131,GO:0030123,GO:0016020,GO:0015031,GO:1904115,GO:0048490,GO:0045202	100049670.0	AP3B1
AP3B2	4.23921	-0.888616	0.888616	0.724199	-1.22703	0.21981	0.284513	adaptor related protein complex 3 subunit beta 2 [Source:HGNC Symbol;Acc:HGNC:567]	protein_coding	GO:0006886,GO:0016192,GO:0030117,GO:0030123,GO:0016020,GO:0005737,GO:0015031,GO:1904115,GO:0048490	100154412.0	AP3B2
AP3D1	782.6	-1.40242	1.40242	0.74047	-1.89396	NA	NA	adaptor related protein complex 3 subunit delta 1 [Source:HGNC Symbol;Acc:HGNC:568]	protein_coding	GO:0006886,GO:0016192,GO:0015031,GO:0030117,GO:0030123,GO:0016020,GO:1904115,GO:0098943,GO:0043195,GO:0006896,GO:0010008,GO:0006623,GO:0048490,GO:0016182,GO:0048499,GO:0098830	100049700.0	AP3D1
AP3M1	451.797	2.01245	2.01245	0.54018	3.72551	0.000194919	0.00117138	adaptor related protein complex 3 subunit mu 1 [Source:HGNC Symbol;Acc:HGNC:569]	protein_coding	GO:0006886,GO:0016192,GO:0030131,GO:0016020,GO:1904115,GO:0015031,GO:0017137,GO:0008089,GO:0048490	100155017.0	AP3M1
AP3M2	26.6666	-0.026001	0.026001	0.319556	-0.081366	0.935151	0.948128	adaptor related protein complex 3 subunit mu 2 [Source:HGNC Symbol;Acc:HGNC:570]	protein_coding	GO:0006886,GO:0016192,GO:0030131,GO:0016020,GO:1904115,GO:0015031,GO:0008089,GO:0048490	100525135.0	AP3M2
AP3S1	168.718	2.04268	2.04268	0.639076	3.1963	0.00139201	0.0049854	adaptor related protein complex 3 sigma 1 subunit, transcript variant X3	protein_coding	NA	NA	AP3S1
AP3S2	181.565	-0.0671667	0.0671667	0.173321	-0.387527	0.698366	0.748092	adaptor-related protein complex 3, sigma 2 subunit [Source:NCBI gene;Acc:100153862]	protein_coding	GO:0006886,GO:0016192,GO:0015031,GO:0030117,GO:0016020,GO:1904115,GO:0043231	100153862.0	AP3S2
AP4B1	119.34	-0.292441	0.292441	0.263226	-1.11099	0.266573	0.334624	adaptor related protein complex 4 subunit beta 1 [Source:HGNC Symbol;Acc:HGNC:572]	protein_coding	GO:0006886,GO:0016192,GO:0030117,GO:0016020,GO:0030276,GO:0015031,GO:0030131,GO:0005802,GO:0005829,GO:0019898,GO:0030124,GO:0005634,GO:0042981	100516855.0	AP4B1
AP4E1	266.437	2.08469	2.08469	0.545702	3.8202	0.000133343	0.000903776	adaptor related protein complex 4 subunit epsilon 1 [Source:HGNC Symbol;Acc:HGNC:573]	protein_coding	GO:0006886,GO:0016192,GO:0015031,GO:0030117,GO:0030124,GO:0016020,GO:0005794	100155124.0	AP4E1
AP4M1	56.4508	-1.74098	1.74098	0.815048	-2.13605	0.0326756	0.0594166	adaptor related protein complex 4 subunit mu 1 [Source:HGNC Symbol;Acc:HGNC:574]	protein_coding	GO:0006886,GO:0016192,GO:0030131,GO:0016020,GO:0015031,GO:0006605,GO:0008104	110259873.0	AP4M1
AP4S1	174.378	1.32074	1.32074	0.403895	3.27001	0.00107544	0.00413208	adaptor related protein complex 4 subunit sigma 1 [Source:HGNC Symbol;Acc:HGNC:575]	protein_coding	GO:0015031,GO:0030124,GO:0043231,GO:0016020,GO:0016192,GO:0006886	100154615.0	AP4S1
AP5B1	67.8998	-2.09001	2.09001	1.80402	-1.15853	NA	NA	adaptor related protein complex 5 subunit beta 1 [Source:HGNC Symbol;Acc:HGNC:25104]	protein_coding	GO:0016197,GO:0030119	100511736.0	AP5B1
AP5M1	274.69	1.84305	1.84305	0.534467	3.44839	0.000563933	0.00255545	adaptor related protein complex 5 subunit mu 1 [Source:HGNC Symbol;Acc:HGNC:20192]	protein_coding	GO:0016020,GO:0015031,GO:0005829,GO:0005764,GO:0016197,GO:0005770,GO:0030119	100153219.0	AP5M1
AP5S1	86.5879	-1.53937	1.53937	0.616959	-2.4951	0.0125922	0.0282743	adaptor related protein complex 5 subunit sigma 1 [Source:HGNC Symbol;Acc:HGNC:15875]	protein_coding	GO:0000724,GO:0016197,GO:0030119,GO:0005829,GO:0005764,GO:0005654,GO:0005770	100524719.0	AP5S1
AP5Z1	185.019	-2.2573	2.2573	1.17155	-1.92675	0.0540104	0.0888225	adaptor related protein complex 5 subunit zeta 1 [Source:HGNC Symbol;Acc:HGNC:22197]	protein_coding	GO:0044599,GO:0005634,GO:0005737,GO:0005654,GO:0016607,GO:0016197,GO:0000724	100513142.0	AP5Z1
APAF1	754.043	2.09707	2.09707	0.428087	4.8987	9.64741e-07	3.23404e-05	apoptotic peptidase activating factor 1 [Source:HGNC Symbol;Acc:HGNC:576]	protein_coding	GO:0005515,GO:0042981,GO:0097190,GO:0043531,GO:0043293,GO:0000166,GO:0005524,GO:0005737,GO:0006915,GO:0005829,GO:0008233,GO:0006508,GO:0008656,GO:0008635	100513283.0	APAF1
APBA1	60.3447	-1.58387	1.58387	0.594563	-2.66393	0.00772343	0.0191566	amyloid beta precursor protein binding family A member 1 [Source:HGNC Symbol;Acc:HGNC:578]	protein_coding	GO:0005515,GO:0007268,GO:0001540,GO:0065003,GO:0008021,GO:0005737,GO:0005886,GO:0045202,GO:0043197	100513711.0	APBA1
APBA2	1.80741	-3.3086	3.3086	1.18369	-2.79516	0.00518739	0.0140104	amyloid beta precursor protein binding family A member 2 [Source:HGNC Symbol;Acc:HGNC:579]	protein_coding	GO:0005515,GO:0007268,GO:0001540,GO:0008021,GO:0005737,GO:0005886,GO:0045202,GO:0043197,GO:0042802,GO:0001701,GO:0007626,GO:0010468,GO:0035264,GO:2000300,GO:0098685	100739808.0	APBA2
APBA3	72.6587	-1.77154	1.77154	1.00449	-1.76363	NA	NA	amyloid beta precursor protein binding family A member 3 [Source:HGNC Symbol;Acc:HGNC:580]	protein_coding	GO:0005515,GO:0001540,GO:0004857,GO:0050790,GO:0005737,GO:0005886,GO:0045202,GO:0007268,GO:0043197,GO:0019899,GO:0001701,GO:0010468,GO:0043086,GO:0048471	100521713.0	APBA3
APBB1	88.1472	-2.97718	2.97718	1.20942	-2.46165	0.0138299	0.0303969	amyloid beta precursor protein binding family B member 1 [Source:HGNC Symbol;Acc:HGNC:581]	protein_coding	GO:0005515,GO:0001540,GO:0005634,GO:0005737,GO:0008134,GO:0006355	100519163.0	APBB1
APBB1IP	934.737	0.703593	0.703593	0.158221	4.44691	8.71132e-06	0.000146529	amyloid beta precursor protein binding family B member 1 interacting protein [Source:HGNC Symbol;Acc:HGNC:17379]	protein_coding	GO:0007165,GO:0005886,GO:0005829,GO:0002291,GO:0045785,GO:0042101	100514179.0	APBB1IP
APBB2	221.301	0.133104	0.133104	0.267934	0.496779	0.619345	0.678389	amyloid beta precursor protein binding family B member 2 [Source:HGNC Symbol;Acc:HGNC:582]	protein_coding	GO:0005515,GO:0001540,GO:0005634,GO:0005737,GO:0008134,GO:0006355,GO:0001764,GO:0007050,GO:0007411,GO:0030198,GO:0030308,GO:0043065,GO:0043066	100514856.0	APBB2
APBB3	79.3911	-1.79833	1.79833	0.812841	-2.2124	0.026939	0.0509626	amyloid beta precursor protein binding family B member 3 [Source:HGNC Symbol;Acc:HGNC:20708]	protein_coding	GO:0005515,GO:0001540,GO:0005634,GO:0006357,GO:0030374,GO:0005737,GO:0008134,GO:0006355	100513399.0	APBB3
APC	1425.62	1.69284	1.69284	0.392533	4.31259	1.6135e-05	0.000223615	APC regulator of WNT signaling pathway [Source:NCBI gene;Acc:100517932]	protein_coding	GO:0005634,GO:0000281,GO:0005737,GO:0007050,GO:0008285,GO:0006974,GO:0043065,GO:0016477,GO:0008013,GO:0030178,GO:0007026,GO:0005515,GO:0008017,GO:0016055	100517932.0	APC
APC2	9.64313	-1.70455	1.70455	1.50024	-1.13618	NA	NA	APC regulator of WNT signaling pathway 2 [Source:NCBI gene;Acc:100579172]	protein_coding	GO:0005515,GO:0008017,GO:0016055,GO:0008013,GO:0030178,GO:0090090,GO:0045732,GO:0005881,GO:0045295,GO:0007026,GO:0001708,GO:0016477,GO:0000226,GO:0007389,GO:0045595,GO:0090630,GO:0005737,GO:0005794,GO:0005829,GO:0005884,GO:0015630,GO:0016342,GO:0030496,GO:0030877,GO:0031258,GO:0031941,GO:0045171,GO:0048471	100579172.0	APC2
APCDD1	25.3111	-2.04404	2.04404	0.837638	-2.44024	0.0146775	0.0317528	APC down-regulated 1 [Source:HGNC Symbol;Acc:HGNC:15718]	protein_coding	GO:0005886,GO:0030178,GO:0017147	100626308.0	APCDD1
APCDD1L	2.31831	-2.58789	2.58789	1.07829	-2.39999	0.0163957	0.0345905	APC down-regulated 1 like [Source:HGNC Symbol;Acc:HGNC:26892]	protein_coding	GO:0005886,GO:0030178,GO:0017147	100151808.0	APCDD1L
APCS	0.661701	-0.236985	0.236985	1.63116	-0.145286	0.884485	0.906696	amyloid P component, serum [Source:NCBI gene;Acc:396921]	protein_coding	GO:0005576,GO:0005615,GO:0030246,GO:0006958,GO:0045087,GO:0001849,GO:0046872,GO:0030169,GO:0005509,GO:0042802,GO:0046790,GO:0044869,GO:0044871,GO:0045656,GO:0046597,GO:0048525,GO:1903016,GO:1903019	396921.0	APCS
APEH	162.175	-1.58942	1.58942	0.758887	-2.09441	NA	NA	acylaminoacyl-peptide hydrolase [Source:HGNC Symbol;Acc:HGNC:586]	protein_coding	GO:0004252,GO:0006508,GO:0008236,GO:0008242,GO:0042802,GO:0050435,GO:0005829,GO:0031965	396961.0	APEH
APELA	7.80461	0.424158	0.424158	0.561733	0.755089	0.450196	0.519389	apelin receptor early endogenous ligand, transcript variant X3	protein_coding	NA	NA	APELA
APEX1	178.348	0.426895	0.426895	0.290937	1.46731	0.142292	0.197761	apurinic/apyrimidinic endodeoxyribonuclease 1 [Source:HGNC Symbol;Acc:HGNC:587]	protein_coding	GO:0005622,GO:0003677,GO:0006281,GO:0004519,GO:0004518,GO:0005634,GO:0005737,GO:0016787,GO:0005739,GO:0046872,GO:0055114,GO:0016829,GO:1903508,GO:0004528,GO:0090305,GO:0006974,GO:0006284,GO:0003906,GO:0003684,GO:0003691,GO:0003713,GO:0008081,GO:0008309,GO:0008311,GO:0008408,GO:0016491,GO:0016890,GO:0031490,GO:0140078,GO:0000723,GO:0042981,GO:0043488,GO:0045454,GO:0080111,GO:0097698,GO:0005654,GO:…	100154728.0	APEX1
APEX2	50.4878	-0.77479	0.77479	0.369696	-2.09575	0.0361045	0.0643378	apurinic/apyrimidinic endodeoxyribonuclease 2 [Source:HGNC Symbol;Acc:HGNC:17889]	protein_coding	GO:0005622,GO:0003677,GO:0006281,GO:0004519,GO:0004518,GO:0005634,GO:0005737,GO:0016787,GO:0005739,GO:0046872,GO:0008270,GO:0016829,GO:0004528,GO:0090305,GO:0006974,GO:0006284,GO:0003906,GO:0008311,GO:0140078	100519003.0	APEX2
APH1A	244.191	-0.81739	0.81739	0.331372	-2.46669	0.0136369	0.0300804	aph-1 homolog A, gamma-secretase subunit [Source:HGNC Symbol;Acc:HGNC:29509]	protein_coding	GO:0016021,GO:0016485,GO:0043085,GO:0016020,GO:0005783,GO:0005887,GO:0004175,GO:0007219,GO:0007220,GO:0070765,GO:0001656,GO:0006509,GO:0031293,GO:0034205,GO:0042982,GO:0042987,GO:0005794	100154978.0	APH1A
APH1B	191.432	1.42279	1.42279	0.453204	3.13939	0.00169297	0.00580361	aph-1 homolog B, gamma-secretase subunit [Source:HGNC Symbol;Acc:HGNC:24080]	protein_coding	GO:0016021,GO:0016485,GO:0043085,GO:0016020,GO:0005783,GO:0005887,GO:0004175,GO:0007219,GO:0007220,GO:0070765,GO:0008233,GO:0030133	100624829.0	APH1B
API5	758.696	2.07776	2.07776	0.54984	3.77884	0.000157563	0.00101621	apoptosis inhibitor 5 [Source:HGNC Symbol;Acc:HGNC:594]	protein_coding	GO:0005634,GO:0043066	100522006.0	API5
APIP	45.8866	0.991806	0.991806	0.406729	2.4385	0.0147486	0.0318706	APAF1 interacting protein [Source:HGNC Symbol;Acc:HGNC:17581]	protein_coding	GO:0005737,GO:0046872,GO:0019509,GO:0008270,GO:0046570,GO:0051289,GO:0043066,GO:0042802,GO:0070372,GO:0070269,GO:0006915,GO:0016829,GO:0008652,GO:0009086,GO:0019284	100525733.0	APIP
APITD1	45.1474	1.67709	1.67709	0.389046	4.31078	1.6268e-05	0.000224801	apoptosis-inducing, TAF9-like domain 1, transcript variant X1	protein_coding	NA	NA	APITD1
APLF	458.426	1.76436	1.76436	0.453851	3.88754	0.000101267	0.000755763	aprataxin and PNKP like factor [Source:HGNC Symbol;Acc:HGNC:28724]	protein_coding	GO:0005515,GO:0008408,GO:0003906,GO:0006302,GO:0090305,GO:0005634,GO:0035861,GO:0000166,GO:0004520,GO:0000012,GO:0006974,GO:0045191,GO:0051106,GO:0005654	100516073.0	APLF
APLN	4.92171	-1.62274	1.62274	0.925437	-1.75349	0.0795185	0.122067	apelin [Source:HGNC Symbol;Acc:HGNC:16665]	protein_coding	GO:0007165,GO:0005179,GO:0031704,GO:0005576,GO:0010629,GO:1904706,GO:0040037,GO:0060183,GO:0060976,GO:1902895,GO:1904022,GO:1905564	100625006.0	APLN
APLNR	123.814	-2.72528	2.72528	0.628914	-4.33331	1.46882e-05	0.000209263	apelin receptor [Source:HGNC Symbol;Acc:HGNC:339]	protein_coding	GO:0016021,GO:0004930,GO:0007186,GO:0016020,GO:0005886,GO:0007165,GO:0001568,GO:0007507,GO:0043951,GO:0060182,GO:0001570,GO:0007512,GO:0045766,GO:0051281,GO:0060183,GO:0060976,GO:1903589,GO:1904325	110258749.0	APLNR
APLP1	42.7233	-2.19748	2.19748	0.7817	-2.81116	0.00493634	0.0134805	amyloid beta precursor like protein 1 [Source:HGNC Symbol;Acc:HGNC:597]	protein_coding	GO:0016021,GO:0046914,GO:0008201,GO:0016020	100524259.0	APLP1
APLP2	1526.39	-1.34008	1.34008	0.354932	-3.7756	0.00015962	0.00102437	amyloid beta precursor like protein 2 [Source:HGNC Symbol;Acc:HGNC:598]	protein_coding	GO:0016021,GO:0046914,GO:0008201,GO:0016020,GO:0004867,GO:0010951,GO:0042802,GO:0005634	100126835.0	APLP2
APMAP	370.439	-1.48375	1.48375	0.546566	-2.71469	NA	NA	adipocyte plasma membrane associated protein [Source:HGNC Symbol;Acc:HGNC:13238]	protein_coding	GO:0009058,GO:0016844,GO:0016020,GO:0016021,GO:0005783,GO:0004064,GO:0009986	100157249.0	APMAP
APOA1	73.983	-2.8979	2.8979	0.844495	-3.43152	0.000600219	0.00267396	apolipoprotein A1 [Source:NCBI gene;Acc:397691]	protein_coding	GO:0008289,GO:0005576,GO:0006869,GO:0042157,GO:0005543,GO:0006695,GO:0042632,GO:0070328,GO:0034364,GO:0015485,GO:0033344,GO:0010898,GO:0031210,GO:0033700,GO:0051006,GO:0060228,GO:0010873,GO:0030300,GO:0034372,GO:0034380,GO:0043691,GO:0045723,GO:0046470,GO:0042627,GO:0070653	397691.0	APOA1
APOA5	0.318316	0.0302496	0.0302496	3.16075	0.00957041	0.992364	NA	apolipoprotein A5	protein_coding	NA	NA	APOA5
APOB	0.142878	0.607319	0.607319	3.16075	0.192144	0.847629	NA	apolipoprotein B [Source:HGNC Symbol;Acc:HGNC:603]	protein_coding	GO:0006869,GO:0005319,GO:0005543,GO:0008201,GO:0035473,GO:0050750,GO:0120020,GO:0001701,GO:0006629,GO:0006642,GO:0007283,GO:0007399,GO:0008203,GO:0009566,GO:0009615,GO:0009791,GO:0010628,GO:0010744,GO:0010884,GO:0010886,GO:0016042,GO:0019433,GO:0030301,GO:0030317,GO:0033344,GO:0034374,GO:0034383,GO:0042157,GO:0042158,GO:0042159,GO:0042632,GO:0042953,GO:0045540,GO:0048844,GO:0005737,GO:0005783,GO:…	100523371.0	APOB
APOBEC2	2.94431	1.46558	1.46558	0.853533	1.71707	0.0859664	0.13028	apolipoprotein B mRNA editing enzyme catalytic subunit 2 [Source:HGNC Symbol;Acc:HGNC:605]	protein_coding	GO:0003824,GO:0005634,GO:0005737,GO:0003723,GO:0004126,GO:0042802,GO:0009972,GO:0016554,GO:0016556,GO:0080111	100518202.0	APOBEC2
APOBEC3B	156.346	-1.06085	1.06085	0.492145	-2.15557	0.0311176	0.0571231	apolipoprotein B mRNA editing enzyme catalytic subunit 3B [Source:NCBI gene;Acc:100037939]	protein_coding	GO:0008270,GO:0003824,GO:0016787,GO:0016020,GO:0016021	100037939.0	APOBEC3B
APOBR	146.669	-2.72443	2.72443	0.917549	-2.96925	0.00298532	0.009065	apolipoprotein B receptor	protein_coding	NA	NA	APOBR
APOD	17.1271	0.931108	0.931108	0.559522	1.66411	0.0960896	0.142677	apolipoprotein D [Source:HGNC Symbol;Acc:HGNC:612]	protein_coding	GO:0008289,GO:0006869,GO:0007568,GO:0005737,GO:0006629,GO:0005783,GO:0048471,GO:0005615,GO:0015485,GO:0030425,GO:0000302,GO:0006006,GO:0007420,GO:0010642,GO:0014012,GO:0042246,GO:0042308,GO:0042493,GO:0048662,GO:0048678,GO:0051895,GO:0060588,GO:0071638,GO:1900016,GO:2000098,GO:2000405,GO:0022626,GO:0043025	100157318.0	APOD
APOE	2061.63	-1.29689	1.29689	1.50846	-0.859745	NA	NA	apolipoprotein E [Source:NCBI gene;Acc:397576]	protein_coding	GO:0008289,GO:0005576,GO:0006869,GO:0042157,GO:0098869,GO:0001540,GO:0043524,GO:0005886,GO:0034363,GO:0050750,GO:0005102,GO:0005319,GO:0005543,GO:0008201,GO:0016209,GO:0042802,GO:0042803,GO:0043395,GO:0044877,GO:0046911,GO:0046983,GO:0048156,GO:0060228,GO:0070326,GO:0071813,GO:0120020,GO:0001937,GO:0002021,GO:0006629,GO:0006641,GO:0006707,GO:0006874,GO:0006898,GO:0006979,GO:0007186,GO:0007263,GO:…	397576.0	APOE
APOF	26.017	0.893687	0.893687	0.315676	2.83103	0.00463987	0.0128507	apolipoprotein F [Source:HGNC Symbol;Acc:HGNC:615]	protein_coding	GO:0005615	NA	APOF
APOLD1	30.3181	0.00789488	0.00789488	0.507645	0.015552	0.987592	0.990163	apolipoprotein L domain containing 1 [Source:HGNC Symbol;Acc:HGNC:25268]	protein_coding	GO:0008289,GO:0005576,GO:0006869,GO:0042157,GO:0016020,GO:0016021,GO:0001525,GO:0045601,GO:0005654,GO:0005829	NA	APOLD1
APOM	11.1346	0.0493479	0.0493479	0.537963	0.0917311	0.926912	0.941382	apolipoprotein M [Source:HGNC Symbol;Acc:HGNC:13916]	protein_coding	GO:0098869,GO:0005319,GO:0005543,GO:0016209,GO:0033344,GO:0034375,GO:0034380,GO:0034384,GO:0034445,GO:0042157,GO:0043691,GO:0005576,GO:0034361,GO:0034362,GO:0034364,GO:0034365,GO:0034366,GO:0006869	692188.0	APOM
APOO	27.7926	2.74319	2.74319	0.504013	5.4427	5.24796e-08	3.78022e-06	apolipoprotein O [Source:HGNC Symbol;Acc:HGNC:28727]	protein_coding	GO:0061617,GO:0042407,GO:0005739,GO:0005743,GO:0000139,GO:0005576,GO:0005789,GO:0005829,GO:0031305,GO:0005615	100525438.0	APOO
APOOL	78.3921	2.07936	2.07936	0.549699	3.78274	0.000155114	0.0010045	apolipoprotein O like [Source:HGNC Symbol;Acc:HGNC:24009]	protein_coding	GO:0061617,GO:0042407,GO:0005739,GO:0005743	100153260.0	APOOL
APOPT1	62.4814	-1.11043	1.11043	0.40356	-2.75159	0.00593061	0.0155233	apoptogenic 1, mitochondrial	protein_coding	NA	NA	APOPT1
APP	1344.72	-0.570388	0.570388	0.322284	-1.76983	0.076756	0.118567	amyloid beta precursor protein [Source:HGNC Symbol;Acc:HGNC:620]	protein_coding	GO:0016021,GO:0004867,GO:0046914,GO:0007399,GO:0008201,GO:0016020,GO:0010951	397663.0	APP
APPBP2	517.454	1.76596	1.76596	0.48343	3.65299	0.000259205	0.00144197	amyloid beta precursor protein binding protein 2 [Source:HGNC Symbol;Acc:HGNC:622]	protein_coding	GO:0005515,GO:0006886,GO:0046907,GO:0030659	100525889.0	APPBP2
APPL1	353.893	1.61451	1.61451	0.396334	4.07362	4.62885e-05	0.000441118	adaptor protein, phosphotyrosine interacting with PH domain and leucine zipper 1 [Source:NCBI gene;Acc:100188978]	protein_coding	GO:0005515,GO:0042802,GO:0010008,GO:0008286,GO:0043422,GO:0001786,GO:0035091,GO:0042803,GO:0044877,GO:0048487,GO:0006606,GO:0007179,GO:0008283,GO:0010762,GO:0023052,GO:0033211,GO:0034143,GO:0035729,GO:0045088,GO:0046324,GO:0046326,GO:0048023,GO:1900017,GO:1903076,GO:1905303,GO:1905450,GO:0001726,GO:0005634,GO:0005737,GO:0005768,GO:0005769,GO:0005829,GO:0005886,GO:0012506,GO:0016020,GO:0031410,GO:…	100188978.0	APPL1
APPL2	259.586	1.08269	1.08269	0.340029	3.18411	0.00145199	0.00515487	adaptor protein, phosphotyrosine interacting with PH domain and leucine zipper 2 [Source:HGNC Symbol;Acc:HGNC:18242]	protein_coding	GO:0005515,GO:0010008,GO:0023052,GO:0001786,GO:0035091,GO:0042803,GO:0044877,GO:0002024,GO:0006606,GO:0007179,GO:0008283,GO:0009631,GO:0010762,GO:0033211,GO:0034143,GO:0035729,GO:0042593,GO:0045088,GO:0046322,GO:0046325,GO:0050768,GO:0051289,GO:0060100,GO:0120162,GO:1900016,GO:1900077,GO:1905303,GO:1905451,GO:2000178,GO:0001726,GO:0005634,GO:0005737,GO:0005768,GO:0005886,GO:0016020,GO:0031410,GO:…	100190991.0	APPL2
APRT	79.8505	-2.0751	2.0751	1.50642	-1.3775	NA	NA	adenine phosphoribosyltransferase, transcript variant X3	protein_coding	NA	NA	APRT
APTX	30.8589	0.724489	0.724489	0.291732	2.4834	0.0130134	0.0290053	aprataxin [Source:NCBI gene;Acc:387596]	protein_coding	GO:0005515,GO:0003676,GO:0003824,GO:0005634,GO:0003697,GO:0016311,GO:0003725,GO:0090305,GO:0006302,GO:0030983,GO:0000012,GO:0033699,GO:1990165,GO:0031647,GO:0005654,GO:0005730,GO:0006974,GO:0003682,GO:0000790,GO:0003684,GO:0003690,GO:0000785,GO:0047485,GO:0006266,GO:0008967,GO:0051219,GO:0042542	387596.0	APTX
AQP1	77.8045	-2.29808	2.29808	0.838092	-2.74203	0.00610599	0.0159093	aquaporin 1 (Colton blood group), transcript variant X2	protein_coding	NA	NA	AQP1
AQP11	10.8094	-1.7991	1.7991	0.529142	-3.40004	0.000673769	0.00290708	aquaporin 11 [Source:NCBI gene;Acc:100127151]	protein_coding	GO:0016020,GO:0055085,GO:0015267,GO:0005737,GO:0016021,GO:0015250,GO:0001822,GO:0006833,GO:0048388,GO:0072014,GO:0005783,GO:0009986	100127151.0	AQP11
AQP3	43.8215	-2.90033	2.90033	0.78155	-3.711	0.000206442	0.00121838	aquaporin 3 (Gill blood group) [Source:NCBI gene;Acc:100126235]	protein_coding	GO:0016020,GO:0055085,GO:0015267,GO:0016021,GO:0015204,GO:0071918,GO:0015250,GO:0015254,GO:0002684,GO:0006833,GO:0015793,GO:0015840,GO:0032526,GO:0042476,GO:0070295,GO:0071456,GO:0090650,GO:0005634,GO:0005737,GO:0005886,GO:0005911,GO:0016323	100126235.0	AQP3
AQP4	4.3965	0.711692	0.711692	1.02166	0.696606	0.48605	0.554113	aquaporin 4 [Source:HGNC Symbol;Acc:HGNC:637]	protein_coding	GO:0016020,GO:0055085,GO:0015267,GO:0016021,GO:0005886,GO:0016323,GO:0015250	100126277.0	AQP4
AQP5	1.69691	-1.12912	1.12912	2.022	-0.558414	0.576562	0.638846	aquaporin 5 [Source:NCBI gene;Acc:100126278]	protein_coding	GO:0016020,GO:0055085,GO:0015267,GO:0016021,GO:0005886,GO:0016324,GO:0030659,GO:0031410,GO:0005887,GO:0051289,GO:0015250,GO:0042802,GO:0006833,GO:0015670,GO:0030157,GO:0042476,GO:0046541,GO:0048593,GO:0071476,GO:0005783,GO:0005902,GO:0009925	100126278.0	AQP5
AQP6	8.61989	-1.59546	1.59546	0.679487	-2.34804	0.0188724	0.0385097	aquaporin 6 [Source:HGNC Symbol;Acc:HGNC:639]	protein_coding	GO:0016020,GO:0055085,GO:0015267,GO:0016021,GO:0005886,GO:0016324,GO:0015250,GO:0015112,GO:0006833,GO:0015706,GO:0042476	100145893.0	AQP6
AQP7	8.80081	-1.14893	1.14893	0.757283	-1.51717	0.129223	0.182335	aquaporin 7, transcript variant X6	protein_coding	NA	NA	AQP7
AQP9	7.32981	1.08389	1.08389	0.883537	1.22677	0.21991	0.284616	aquaporin 9 [Source:NCBI gene;Acc:100127153]	protein_coding	GO:0016020,GO:0055085,GO:0015267,GO:0016021,GO:0005345,GO:0005350,GO:0015204,GO:0015250,GO:0015254,GO:0015265,GO:0006833,GO:0006863,GO:0010033,GO:0015791,GO:0015793,GO:0015837,GO:0015855,GO:0046689,GO:0071320,GO:0071918,GO:0072531,GO:1904823,GO:0005887,GO:0043231	100127153.0	AQP9
AQR	798.153	1.90911	1.90911	0.415417	4.59566	4.31383e-06	9.02483e-05	aquarius intron-binding spliceosomal factor [Source:HGNC Symbol;Acc:HGNC:29513]	protein_coding	GO:0000398,GO:0005681,GO:0005634,GO:0003729,GO:0003723,GO:0006397,GO:0008380,GO:0005654,GO:0071007,GO:0071013	100738040.0	AQR
AR	49.9633	0.399988	0.399988	0.496818	0.805099	0.420762	0.490717	androgen receptor [Source:HGNC Symbol;Acc:HGNC:644]	protein_coding	GO:0008270,GO:0003677,GO:0003700,GO:0043565,GO:0006355,GO:0005634,GO:0004879,GO:0005496,GO:0030521,GO:0046872,GO:0000978,GO:0001085,GO:0001091,GO:0001228,GO:0003682,GO:0003707,GO:0005102,GO:0005497,GO:0008013,GO:0008134,GO:0019899,GO:0044212,GO:0051117,GO:0070974,GO:0000122,GO:0001701,GO:0003073,GO:0003382,GO:0006351,GO:0006357,GO:0007283,GO:0007338,GO:0008284,GO:0008285,GO:0008584,GO:0009566,GO:…	397582.0	AR
ARAF	256.456	-1.75289	1.75289	0.902763	-1.9417	NA	NA	A-Raf proto-oncogene, serine/threonine kinase [Source:HGNC Symbol;Acc:HGNC:646]	protein_coding	GO:0005524,GO:0006468,GO:0007165,GO:0004672,GO:0035556,GO:0000166,GO:0004674,GO:0016301,GO:0016310,GO:0005829,GO:0005739,GO:0016740,GO:0046872,GO:0020021,GO:0032006,GO:0032434	397601.0	ARAF
ARAP1	1018.86	-1.90492	1.90492	1.17525	-1.62087	NA	NA	ArfGAP with RhoGAP domain, ankyrin repeat and PH domain 1 [Source:HGNC Symbol;Acc:HGNC:16925]	protein_coding	GO:0005515,GO:0007165,GO:0005096,GO:0043547,GO:0005547,GO:0005886,GO:0005794,GO:0031410,GO:0005802	100511767.0	ARAP1
ARAP2	1568.81	2.13327	2.13327	0.479231	4.45145	8.52925e-06	0.000144662	ArfGAP with RhoGAP domain, ankyrin repeat and PH domain 2 [Source:HGNC Symbol;Acc:HGNC:16924]	protein_coding	GO:0005515,GO:0007165,GO:0005096,GO:0043547,GO:0005547	100521564.0	ARAP2
ARAP3	423.619	-2.8183	2.8183	0.830016	-3.39547	0.000685108	0.00294175	ArfGAP with RhoGAP domain, ankyrin repeat and PH domain 3 [Source:HGNC Symbol;Acc:HGNC:24097]	protein_coding	GO:0005515,GO:0007165,GO:0005096,GO:0043547,GO:0005547,GO:0001726	100511744.0	ARAP3
ARC	1.39405	-1.953	1.953	1.35911	-1.43697	0.150727	0.20778	activity regulated cytoskeleton associated protein [Source:HGNC Symbol;Acc:HGNC:648]	protein_coding	GO:0005737,GO:0005886,GO:0015629,GO:0007010,GO:0007492,GO:0007616,GO:0009952,GO:0016477,GO:0022604,GO:0048168,GO:0050804,GO:0099149,GO:1900271,GO:1900452,GO:2000969,GO:0043197,GO:0045121,GO:0098978	110260202.0	ARC
ARCN1	1246.92	1.67745	1.67745	0.420092	3.99306	6.52267e-05	0.000558129	archain 1 [Source:HGNC Symbol;Acc:HGNC:649]	protein_coding	GO:0006890,GO:0030126,GO:0016020,GO:0005737,GO:0005829,GO:0005794,GO:0000139,GO:0015031,GO:0006888,GO:0016192,GO:0031410,GO:0030663,GO:0030137,GO:0008344,GO:0021691,GO:0043473,GO:0048193,GO:0051645,GO:0005783	100622860.0	ARCN1
AREG	1.48309	1.37576	1.37576	1.42403	0.966108	0.33399	0.404657	amphiregulin [Source:NCBI gene;Acc:397668]	protein_coding	GO:0005615,GO:0016020,GO:0016021,GO:0008284,GO:0008083,GO:0005154,GO:0007173,GO:0007186,GO:0032355,GO:0050731,GO:0060598,GO:0060744,GO:0060749,GO:0060750,GO:0005634,GO:0005737,GO:0009986	397668.0	AREG
AREL1	497.653	0.217664	0.217664	0.185219	1.17517	0.239926	0.306127	apoptosis resistant E3 ubiquitin protein ligase 1 [Source:HGNC Symbol;Acc:HGNC:20363]	protein_coding	GO:0004842,GO:0005737,GO:0016740,GO:0006511,GO:0043161,GO:0061630,GO:0016567,GO:0000209,GO:0045732,GO:0043066	100622552.0	AREL1
ARF1	1332.13	-0.0583901	0.0583901	0.142303	-0.410323	0.681569	0.732522	ADP ribosylation factor 1 [Source:HGNC Symbol;Acc:HGNC:652]	protein_coding	GO:0005525,GO:0000166,GO:0005737,GO:0005886,GO:0006886,GO:0016192	100301914.0	ARF1
ARF2	62.5417	0.262974	0.262974	0.25713	1.02273	0.306435	0.376653	ADP-ribosylation factor 2, transcript variant X2	protein_coding	NA	NA	ARF2
ARF3	369.364	-1.22985	1.22985	0.505763	-2.43168	NA	NA	ADP ribosylation factor 3, transcript variant X1	protein_coding	NA	NA	ARF3
ARF4	462.098	1.35752	1.35752	0.426916	3.17983	0.0014736	0.00521213	ADP ribosylation factor 4 [Source:HGNC Symbol;Acc:HGNC:655]	protein_coding	GO:0005525,GO:0000166,GO:0005737,GO:0006886,GO:0016192,GO:0005829,GO:0043066,GO:0045944,GO:0006471,GO:0016477,GO:0032587,GO:0031584,GO:0098978,GO:0045176,GO:0005794,GO:0005886,GO:0005154,GO:0007612,GO:0006890,GO:0045197,GO:0060996,GO:0061512,GO:0050807,GO:0099175,GO:2000377,GO:0043197	595108.0	ARF4
ARF5	54.759	-1.94171	1.94171	0.992589	-1.95621	NA	NA	ADP ribosylation factor 5 [Source:NCBI gene;Acc:100270722]	protein_coding	GO:0005525,GO:0005737,GO:0005886,GO:0006890,GO:0000166,GO:0006886,GO:0016192	100270722.0	ARF5
ARF6	1047.68	0.480059	0.480059	0.345966	1.38759	0.165263	0.224666	ADP ribosylation factor 6 [Source:HGNC Symbol;Acc:HGNC:659]	protein_coding	GO:0005525,GO:0000166,GO:0005737,GO:0016020,GO:0005886,GO:0007399,GO:0030154,GO:0005768,GO:0005794,GO:0005829,GO:0003924,GO:0015031,GO:0006886,GO:0016192,GO:0031901,GO:0010008,GO:0030139,GO:0055038,GO:0042995,GO:0001726,GO:0031996,GO:0047485,GO:0001889,GO:0010975,GO:0030838,GO:0030866,GO:0032456,GO:0033028,GO:0034394,GO:0035020,GO:0036010,GO:0050714,GO:0051489,GO:0051549,GO:0060998,GO:0090073,GO:…	780425.0	ARF6
ARFGAP1	227.936	-2.12044	2.12044	1.21893	-1.73959	NA	NA	ADP ribosylation factor GTPase activating protein 1, transcript variant X3	protein_coding	NA	NA	ARFGAP1
ARFGAP2	305.698	-1.43573	1.43573	0.632938	-2.26835	NA	NA	ADP ribosylation factor GTPase activating protein 2 [Source:HGNC Symbol;Acc:HGNC:13504]	protein_coding	GO:0005096,GO:0046872,GO:0043547,GO:0030126,GO:0048205,GO:0000139	100513395.0	ARFGAP2
ARFGAP3	330.155	-0.0267062	0.0267062	0.176577	-0.151244	0.879783	0.90272	ADP ribosylation factor GTPase activating protein 3 [Source:HGNC Symbol;Acc:HGNC:661]	protein_coding	GO:0005096,GO:0046872,GO:0043547,GO:0030126,GO:0009306,GO:0048205,GO:0000139,GO:0005794,GO:0005829	100523962.0	ARFGAP3
ARFGEF1	1334.57	1.81603	1.81603	0.411484	4.41336	1.01776e-05	0.00016388	ADP ribosylation factor guanine nucleotide exchange factor 1 [Source:HGNC Symbol;Acc:HGNC:15772]	protein_coding	GO:0005086,GO:0032012,GO:0005085,GO:0017022,GO:0034237,GO:0007030,GO:0010256,GO:0030837,GO:0034260,GO:0090284,GO:0090303,GO:2000114,GO:0000139,GO:0005654,GO:0005730,GO:0005794,GO:0005829,GO:0030532,GO:0048471	100156861.0	ARFGEF1
ARFGEF2	710.776	0.131581	0.131581	0.160267	0.821013	0.411639	0.482129	ADP ribosylation factor guanine nucleotide exchange factor 2 [Source:HGNC Symbol;Acc:HGNC:15853]	protein_coding	GO:0005086,GO:0032012,GO:0005815,GO:0006893,GO:0055037,GO:0032760,GO:0005829,GO:0007032,GO:0016020,GO:0005085,GO:0034237,GO:0001881,GO:0010256,GO:0035556,GO:0000139	100523757.0	ARFGEF2
ARFGEF3	40.8346	-0.120121	0.120121	0.483766	-0.248303	0.8039	0.839059	ARFGEF family member 3 [Source:HGNC Symbol;Acc:HGNC:21213]	protein_coding	GO:0005086,GO:0032012,GO:0030036,GO:0010923	100621590.0	ARFGEF3
ARFIP1	417.787	2.12216	2.12216	0.508794	4.17095	3.03327e-05	0.000334055	ADP ribosylation factor interacting protein 1 [Source:HGNC Symbol;Acc:HGNC:21496]	protein_coding	GO:0000139,GO:0019904,GO:0070273,GO:0050708,GO:0032588,GO:0005737,GO:0006886,GO:0005543,GO:0005829	100518024.0	ARFIP1
ARFIP2	88.1097	-1.89044	1.89044	1.03959	-1.81845	NA	NA	ADP ribosylation factor interacting protein 2, transcript variant X1	protein_coding	NA	NA	ARFIP2
ARFRP1	202.643	-2.07676	2.07676	1.09756	-1.89217	NA	NA	ADP ribosylation factor related protein 1 [Source:HGNC Symbol;Acc:HGNC:662]	protein_coding	GO:0005525,GO:0005794,GO:0005802,GO:0034067,GO:0042147,GO:0016020,GO:0043001,GO:0007369,GO:0000166,GO:0005829,GO:0006886	100625122.0	ARFRP1
ARG1	2.79677	1.07903	1.07903	0.808783	1.33414	0.182158	0.24311	arginase 1 [Source:HGNC Symbol;Acc:HGNC:663]	protein_coding	GO:0046872,GO:0016813,GO:0004053,GO:0006525,GO:0005737,GO:0005829,GO:0016787,GO:0030145,GO:0000050,GO:0019547,GO:0042130,GO:0042832,GO:0046007,GO:0060336,GO:0070965,GO:2000552,GO:0005615	397115.0	ARG1
ARG2	11.5986	0.65058	0.65058	0.426559	1.52518	0.127214	0.180071	arginase 2 [Source:HGNC Symbol;Acc:HGNC:664]	protein_coding	GO:0046872,GO:0016813,GO:0004053,GO:0006525,GO:0005737,GO:0016787,GO:0005739,GO:0030145,GO:0000050,GO:0001657,GO:0002829,GO:0006941,GO:0019547,GO:0032720,GO:0050706,GO:0071641,GO:0071644,GO:0071650,GO:1900425,GO:1903426,GO:1904468,GO:1905077,GO:1905403,GO:2000562,GO:2000666,GO:2000774	100155893.0	ARG2
ARGFX	0.3765	0.827677	0.827677	2.43071	0.340508	0.733474	NA	arginine-fifty homeobox	protein_coding	NA	NA	ARGFX
ARGLU1	795.604	0.348787	0.348787	0.175098	1.99196	0.0463759	0.0786569	arginine and glutamate rich 1 [Source:HGNC Symbol;Acc:HGNC:25482]	protein_coding	GO:0005739,GO:0005654	100152796.0	ARGLU1
ARHGAP1	497.28	-1.881	1.881	0.74378	-2.52897	NA	NA	Rho GTPase activating protein 1 [Source:HGNC Symbol;Acc:HGNC:673]	protein_coding	GO:0007165,GO:0016020,GO:0016021,GO:0043547	100515942.0	ARHGAP1
ARHGAP10	173.616	0.665318	0.665318	0.418377	1.59024	0.111782	0.161901	Rho GTPase activating protein 10 [Source:HGNC Symbol;Acc:HGNC:26099]	protein_coding	GO:0005515,GO:0007165,GO:0005096,GO:0043547	100521464.0	ARHGAP10
ARHGAP11A	234.005	2.34805	2.34805	0.439648	5.34074	9.25684e-08	5.94064e-06	Rho GTPase activating protein 11A [Source:HGNC Symbol;Acc:HGNC:15783]	protein_coding	GO:0007165	100157473.0	ARHGAP11A
ARHGAP12	478.025	1.41348	1.41348	0.47107	3.00057	0.00269479	0.00833174	Rho GTPase activating protein 12 [Source:HGNC Symbol;Acc:HGNC:16348]	protein_coding	GO:0005515,GO:0007165,GO:0005096,GO:0043547,GO:0005737,GO:0043087,GO:0002011,GO:0006911,GO:0007015,GO:0051058,GO:0001891	100520047.0	ARHGAP12
ARHGAP15	780.084	1.87283	1.87283	0.507773	3.68833	0.000225733	0.00130126	Rho GTPase activating protein 15 [Source:HGNC Symbol;Acc:HGNC:21030]	protein_coding	GO:0007165,GO:0005737,GO:0005096,GO:0043547,GO:0043087	100520808.0	ARHGAP15
ARHGAP17	788.011	-0.184952	0.184952	0.296171	-0.624476	0.532315	0.597769	Rho GTPase activating protein 17 [Source:HGNC Symbol;Acc:HGNC:18239]	protein_coding	GO:0005515,GO:0007165,GO:0005737,GO:0005096,GO:0043547	100521615.0	ARHGAP17
ARHGAP18	465.761	0.944826	0.944826	0.422101	2.23839	0.0251958	0.0483975	Rho GTPase activating protein 18 [Source:HGNC Symbol;Acc:HGNC:21035]	protein_coding	GO:0007165,GO:0005737,GO:0043547,GO:0005096,GO:0032956,GO:0030833,GO:0051056	100525547.0	ARHGAP18
ARHGAP20	16.1906	1.0941	1.0941	0.557142	1.96377	0.0495568	0.0829849	Rho GTPase activating protein 20 [Source:HGNC Symbol;Acc:HGNC:18357]	protein_coding	GO:0007165,GO:0005096,GO:0043547	102168176.0	ARHGAP20
ARHGAP21	378.021	-0.216136	0.216136	0.227738	-0.949054	0.342593	0.413288	Rho GTPase activating protein 21 [Source:HGNC Symbol;Acc:HGNC:23725]	protein_coding	GO:0005515,GO:0007165,GO:0005096,GO:0043547,GO:0007030,GO:0051683,GO:0051684,GO:0072384,GO:0005794,GO:0005886,GO:0015629,GO:0030054	100518571.0	ARHGAP21
ARHGAP22	182.935	-1.87739	1.87739	0.575406	-3.26272	0.00110349	0.00421362	Rho GTPase activating protein 22 [Source:HGNC Symbol;Acc:HGNC:30320]	protein_coding	GO:0007165,GO:0005096,GO:0043547,GO:0099175,GO:0098978	102159729.0	ARHGAP22
ARHGAP23	223.321	-2.1564	2.1564	0.999757	-2.15693	0.0310112	0.0569718	Rho GTPase activating protein 23 [Source:HGNC Symbol;Acc:HGNC:29293]	protein_coding	GO:0005515,GO:0007165,GO:0016020,GO:0016021,GO:0005096,GO:0043547	100514368.0	ARHGAP23
ARHGAP24	721.186	0.812661	0.812661	0.36381	2.23375	0.0254995	0.0488294	Rho GTPase activating protein 24 [Source:HGNC Symbol;Acc:HGNC:25361]	protein_coding	GO:0007165,GO:0005096,GO:0043547	100522450.0	ARHGAP24
ARHGAP25	1355.87	-0.43136	0.43136	0.374712	-1.15118	0.24966	0.316704	Rho GTPase activating protein 25 [Source:HGNC Symbol;Acc:HGNC:28951]	protein_coding	GO:0007165,GO:0005096,GO:0043547,GO:0006911,GO:0007015,GO:0051058,GO:0001891	100514401.0	ARHGAP25
ARHGAP26	270.028	0.125646	0.125646	0.312497	0.402072	0.687631	0.737868	Rho GTPase activating protein 26 [Source:HGNC Symbol;Acc:HGNC:17073]	protein_coding	GO:0005515,GO:0007165,GO:0005096,GO:0051056,GO:0030036,GO:0043547	100520606.0	ARHGAP26
ARHGAP27	626.032	-1.70248	1.70248	0.962667	-1.7685	NA	NA	Rho GTPase activating protein 27 [Source:HGNC Symbol;Acc:HGNC:31813]	protein_coding	GO:0005515,GO:0007165,GO:0005737,GO:0005096,GO:0043547,GO:0043087,GO:0005634,GO:0005654,GO:0005829	100628007.0	ARHGAP27
ARHGAP28	248.969	1.0483	1.0483	0.475608	2.20412	0.027516	0.0518889	Rho GTPase activating protein 28 [Source:HGNC Symbol;Acc:HGNC:25509]	protein_coding	GO:0007165,GO:0005737,GO:0043547,GO:0005096,GO:0032956,GO:0030833,GO:0051056,GO:0051497,GO:1904425	100520745.0	ARHGAP28
ARHGAP29	421.723	0.765086	0.765086	0.385877	1.98272	0.0473987	0.0800106	Rho GTPase activating protein 29 [Source:HGNC Symbol;Acc:HGNC:30207]	protein_coding	GO:0007165,GO:0035556,GO:0046872,GO:0005096,GO:0043547,GO:0030165,GO:0005737,GO:0032991	100152734.0	ARHGAP29
ARHGAP30	1594.95	-0.444438	0.444438	0.358254	-1.24056	0.214767	0.278818	Rho GTPase activating protein 30 [Source:HGNC Symbol;Acc:HGNC:27414]	protein_coding	GO:0007165	100158101.0	ARHGAP30
ARHGAP31	1245.15	0.27046	0.27046	0.162649	1.66284	0.0963448	0.142922	Rho GTPase activating protein 31 [Source:HGNC Symbol;Acc:HGNC:29216]	protein_coding	GO:0007165,GO:0043547,GO:0005096,GO:0030027,GO:0007264,GO:0017124	100511412.0	ARHGAP31
ARHGAP32	272.843	0.152256	0.152256	0.261385	0.582497	0.560232	0.624052	Rho GTPase activating protein 32 [Source:HGNC Symbol;Acc:HGNC:17399]	protein_coding	GO:0005515,GO:0007165,GO:0035091,GO:1901981,GO:0005794,GO:0043547,GO:0005096,GO:0015629,GO:0005654,GO:0005938,GO:0007264,GO:0001650,GO:0014069	100737512.0	ARHGAP32
ARHGAP33	29.3736	-1.55296	1.55296	1.31027	-1.18522	0.235931	0.301679	Rho GTPase activating protein 33 [Source:HGNC Symbol;Acc:HGNC:23085]	protein_coding	GO:0005515,GO:0007165,GO:0035091,GO:0019901,GO:0032991,GO:0005737,GO:0005886,GO:0005096,GO:0043547,GO:0007264,GO:0005515,GO:0007165,GO:0035091,GO:0019901,GO:0032991,GO:0005737,GO:0005886,GO:0005096,GO:0043547,GO:0007264	100520910.0	ARHGAP33
ARHGAP35	1123.48	0.365896	0.365896	0.150631	2.42909	0.0151369	0.0325419	Rho GTPase activating protein 35 [Source:HGNC Symbol;Acc:HGNC:4591]	protein_coding	GO:0007165,GO:0005525,GO:0003924,GO:0043547,GO:0000977,GO:0001227,GO:0005096,GO:0005543,GO:0000122,GO:0001843,GO:0007411,GO:0007413,GO:0008064,GO:0008360,GO:0010976,GO:0016477,GO:0021955,GO:0030879,GO:0030900,GO:0030950,GO:0031668,GO:0032956,GO:0035024,GO:0043010,GO:0043116,GO:0044319,GO:0045724,GO:0045892,GO:0050770,GO:0097485,GO:0005737,GO:0015629,GO:0036064	100514580.0	ARHGAP35
ARHGAP36	4.53944	-0.540778	0.540778	0.649661	-0.832401	0.405183	0.476133	Rho GTPase activating protein 36, transcript variant X2	protein_coding	NA	NA	ARHGAP36
ARHGAP39	66.5794	-1.90132	1.90132	1.03253	-1.84141	NA	NA	Rho GTPase activating protein 39 [Source:HGNC Symbol;Acc:HGNC:29351]	protein_coding	GO:0005515,GO:0007165,GO:0005856,GO:0005737,GO:0043547,GO:0005096,GO:0099173,GO:0098978	100513276.0	ARHGAP39
ARHGAP4	1326.43	-2.08137	2.08137	1.26648	-1.64342	NA	NA	Rho GTPase activating protein 4 [Source:HGNC Symbol;Acc:HGNC:674]	protein_coding	GO:0005515,GO:0007165,GO:0005096,GO:0043547	100523659.0	ARHGAP4
ARHGAP42	392.587	1.07478	1.07478	0.472113	2.27654	0.0228138	0.0446466	Rho GTPase activating protein 42 [Source:HGNC Symbol;Acc:HGNC:26545]	protein_coding	GO:0005515,GO:0007165,GO:0005096,GO:0003085,GO:0035024,GO:0090630,GO:1904694	100519555.0	ARHGAP42
ARHGAP44	2.57536	-1.63023	1.63023	1.66963	-0.976402	0.328865	0.399432	Rho GTPase activating protein 44 [Source:HGNC Symbol;Acc:HGNC:29096]	protein_coding	GO:0005515,GO:0007165,GO:0005737,GO:0098978,GO:0098887,GO:0005543,GO:0005096,GO:0048365,GO:0032956,GO:0035021,GO:0043087,GO:0061001,GO:0098886,GO:0099010,GO:0099152,GO:0031256,GO:0043197,GO:0043547,GO:0014069,GO:0048786	100520977.0	ARHGAP44
ARHGAP45	2127.25	-1.78741	1.78741	1.14933	-1.55518	NA	NA	Rho GTPase activating protein 45 [Source:HGNC Symbol;Acc:HGNC:17102]	protein_coding	GO:0007165,GO:0035556,GO:0046872,GO:0005096,GO:0043547	100623239.0	ARHGAP45
ARHGAP5	531.195	2.04967	2.04967	0.610216	3.35892	0.000782468	0.00325298	Rho GTPase activating protein 5 [Source:HGNC Symbol;Acc:HGNC:675]	protein_coding	GO:0007165,GO:0005829,GO:0005783,GO:0042169,GO:0005525,GO:0003924	100520849.0	ARHGAP5
ARHGAP6	82.8945	-0.323066	0.323066	0.30118	-1.07267	0.28342	0.35253	Rho GTPase activating protein 6 [Source:HGNC Symbol;Acc:HGNC:676]	protein_coding	GO:0007165,GO:0005096,GO:0043087,GO:0007015,GO:0007202,GO:0016004,GO:0043274,GO:0043547,GO:0048041,GO:0051497,GO:0051895,GO:0005737,GO:0015629	100524780.0	ARHGAP6
ARHGAP8	5.66681	-2.42114	2.42114	1.14989	-2.10554	0.0352442	0.0630968	Rho GTPase activating protein 8, transcript variant X1	protein_coding	NA	NA	ARHGAP8
ARHGAP9	413.667	-1.30862	1.30862	0.686112	-1.90731	0.0564811	0.092103	Rho GTPase activating protein 9 [Source:HGNC Symbol;Acc:HGNC:14130]	protein_coding	GO:0005515,GO:0007165,GO:0005737,GO:0005096,GO:0043547,GO:0043087	100518732.0	ARHGAP9
ARHGDIA	1002.27	-1.53609	1.53609	1.08579	-1.41473	NA	NA	Rho GDP dissociation inhibitor alpha [Source:HGNC Symbol;Acc:HGNC:678]	protein_coding	GO:0005737,GO:0005094,GO:0016020,GO:0005829,GO:0050790,GO:0007266,GO:0048365,GO:0032880,GO:0071526,GO:0001772,GO:0005634	100529116.0	ARHGDIA
ARHGDIB	1547.39	-0.0556954	0.0556954	0.292469	-0.190432	0.848971	0.876851	Rho GDP dissociation inhibitor beta [Source:NCBI gene;Acc:100155466]	protein_coding	GO:0005737,GO:0005094,GO:0016020,GO:0005829,GO:0050790,GO:0007266,GO:0048365,GO:0003924,GO:0035023,GO:1901164,GO:2000249	100155466.0	ARHGDIB
ARHGEF1	1302.08	-1.96258	1.96258	1.07296	-1.82912	NA	NA	Rho guanine nucleotide exchange factor 1 [Source:HGNC Symbol;Acc:HGNC:681]	protein_coding	GO:0005737,GO:0005089,GO:0035023	100518073.0	ARHGEF1
ARHGEF10	107.309	-1.55449	1.55449	0.562324	-2.76441	0.00570254	0.0150591	Rho guanine nucleotide exchange factor 10	protein_coding	NA	NA	ARHGEF10
ARHGEF10L	159.936	-2.8962	2.8962	1.08702	-2.66434	0.00771396	0.0191381	Rho guanine nucleotide exchange factor 10 like [Source:HGNC Symbol;Acc:HGNC:25540]	protein_coding	GO:0005515,GO:0005089,GO:0035023,GO:0005829,GO:0043547,GO:0030036,GO:0005085,GO:0005096,GO:0032933,GO:0051496	100525994.0	ARHGEF10L
ARHGEF11	677.054	-1.52338	1.52338	0.537171	-2.83593	0.00456926	0.0126922	Rho guanine nucleotide exchange factor 11 [Source:HGNC Symbol;Acc:HGNC:14580]	protein_coding	GO:0005515,GO:0007186,GO:0005737,GO:0035556,GO:0005085,GO:0005089,GO:0035023,GO:0007266,GO:0001664,GO:0045893	100157291.0	ARHGEF11
ARHGEF12	1253.24	0.783033	0.783033	0.361303	2.16725	0.0302157	0.0558924	Rho guanine nucleotide exchange factor 12 [Source:HGNC Symbol;Acc:HGNC:14193]	protein_coding	GO:0005515,GO:0007186,GO:0005737,GO:0035556,GO:0005085,GO:0005089,GO:0035023,GO:0005096,GO:0007266,GO:0001664,GO:0043547	100523324.0	ARHGEF12
ARHGEF15	30.9975	-2.22311	2.22311	0.642965	-3.45759	0.000545025	0.00249277	Rho guanine nucleotide exchange factor 15 [Source:HGNC Symbol;Acc:HGNC:15590]	protein_coding	GO:0005089,GO:0035023,GO:0050790,GO:0061299,GO:2000297,GO:0030425	100627972.0	ARHGEF15
ARHGEF16	88.7377	-2.0267	2.0267	1.1432	-1.77283	0.0762565	0.117898	Rho guanine nucleotide exchange factor 16 [Source:HGNC Symbol;Acc:HGNC:15515]	protein_coding	GO:0005089,GO:0035023,GO:0017048,GO:0030165,GO:0030971,GO:0060326,GO:0090630,GO:1903078,GO:0005515	100625324.0	ARHGEF16
ARHGEF17	315.598	-2.80714	2.80714	1.17183	-2.39552	0.0165967	0.0348545	Rho guanine nucleotide exchange factor 17	protein_coding	NA	NA	ARHGEF17
ARHGEF18	2320.57	-1.42446	1.42446	0.639816	-2.22635	0.0259906	0.0495634	Rho/Rac guanine nucleotide exchange factor 18, transcript variant X7	protein_coding	NA	NA	ARHGEF18
ARHGEF19	12.0049	-1.78835	1.78835	0.971498	-1.84081	0.0656488	0.104246	Rho guanine nucleotide exchange factor 19 [Source:HGNC Symbol;Acc:HGNC:26604]	protein_coding	GO:0005515,GO:0005089,GO:0035023,GO:0032956,GO:0042060,GO:0043547	100521628.0	ARHGEF19
ARHGEF2	1652.06	-1.20427	1.20427	0.526942	-2.28539	0.0222897	0.0438857	Rho/Rac guanine nucleotide exchange factor 2 [Source:HGNC Symbol;Acc:HGNC:682]	protein_coding	GO:0035556,GO:0005085,GO:0005089,GO:0035023,GO:0046872,GO:0017048,GO:0048365,GO:0033209,GO:0035022,GO:0045742,GO:0070374,GO:0090303,GO:1900745,GO:1904685	100145887.0	ARHGEF2
ARHGEF25	105.939	-1.75541	1.75541	0.546835	-3.21013	0.00132674	0.00483182	Rho guanine nucleotide exchange factor 25, transcript variant X2	protein_coding	NA	NA	ARHGEF25
ARHGEF26	28.9726	-0.209554	0.209554	0.371377	-0.564261	0.572576	0.635368	Rho guanine nucleotide exchange factor 26 [Source:HGNC Symbol;Acc:HGNC:24490]	protein_coding	GO:0005515,GO:0005089,GO:0035023,GO:0001886,GO:0097178	100626582.0	ARHGEF26
ARHGEF28	15.6284	-0.465003	0.465003	0.434291	-1.07072	0.284296	0.353497	Rho guanine nucleotide exchange factor 28 [Source:HGNC Symbol;Acc:HGNC:30322]	protein_coding	GO:0035556,GO:0005085,GO:0005089,GO:0035023,GO:0046872	100515652.0	ARHGEF28
ARHGEF3	541.131	1.10908	1.10908	0.304926	3.63719	0.000275624	0.00150626	Rho guanine nucleotide exchange factor 3 [Source:HGNC Symbol;Acc:HGNC:683]	protein_coding	GO:0035556,GO:0005085,GO:0005089,GO:0035023	100627663.0	ARHGEF3
ARHGEF33	2.71272	1.51018	1.51018	0.832087	1.81493	0.0695341	0.109259	Rho guanine nucleotide exchange factor 33 [Source:HGNC Symbol;Acc:HGNC:37252]	protein_coding	GO:0005089,GO:0035023	100739092.0	ARHGEF33
ARHGEF37	27.5686	-2.2293	2.2293	0.915835	-2.43417	0.0149261	0.0321762	Rho guanine nucleotide exchange factor 37 [Source:HGNC Symbol;Acc:HGNC:34430]	protein_coding	GO:0005515,GO:0005737,GO:0005089,GO:0035023	100514827.0	ARHGEF37
ARHGEF38	0.369592	-1.48617	1.48617	3.15227	-0.47146	0.637312	NA	Rho guanine nucleotide exchange factor 38 [Source:HGNC Symbol;Acc:HGNC:25968]	protein_coding	GO:0005515,GO:0005737,GO:0005089,GO:0035023	100738766.0	ARHGEF38
ARHGEF39	97.1223	-0.819902	0.819902	0.536393	-1.52855	0.126377	0.179243	Rho guanine nucleotide exchange factor 39 [Source:HGNC Symbol;Acc:HGNC:25909]	protein_coding	GO:0005089,GO:0035023,GO:0005886,GO:0030335	100151987.0	ARHGEF39
ARHGEF4	45.0987	-1.09868	1.09868	0.414026	-2.65366	0.00796247	0.0195994	Rho guanine nucleotide exchange factor 4 [Source:HGNC Symbol;Acc:HGNC:684]	protein_coding	GO:0005515,GO:0035556,GO:0005085,GO:0005089,GO:0035023,GO:0019904,GO:0030676,GO:0030032,GO:0046847	110257086.0	ARHGEF4
ARHGEF40	323.299	-2.49825	2.49825	0.847486	-2.94784	0.00320005	0.00957797	Rho guanine nucleotide exchange factor 40	protein_coding	NA	NA	ARHGEF40
ARHGEF6	1500.3	0.578384	0.578384	0.181725	3.18274	0.00145887	0.00517206	Rac/Cdc42 guanine nucleotide exchange factor 6 [Source:HGNC Symbol;Acc:HGNC:685]	protein_coding	GO:0005515,GO:0035556,GO:0005085,GO:0005089,GO:0035023	100622228.0	ARHGEF6
ARHGEF7	580.223	-1.78931	1.78931	0.669276	-2.6735	0.00750649	0.0187672	Rho guanine nucleotide exchange factor 7 [Source:HGNC Symbol;Acc:HGNC:15607]	protein_coding	GO:0005515,GO:0005089,GO:0035023	100516509.0	ARHGEF7
ARHGEF9	84.9282	-0.504766	0.504766	0.320031	-1.57724	0.11474	0.165422	Cdc42 guanine nucleotide exchange factor 9, transcript variant X2	protein_coding	NA	NA	ARHGEF9
ARID1A	2392.64	-0.464819	0.464819	0.338662	-1.37252	0.169903	0.229855	AT-rich interaction domain 1A [Source:HGNC Symbol;Acc:HGNC:11110]	protein_coding	GO:0003677,GO:0006338,GO:0016514,GO:0070603,GO:0005634,GO:0035060	100513359.0	ARID1A
ARID1B	1006.55	-0.865038	0.865038	0.459912	-1.88088	0.0599887	0.0968013	AT-rich interaction domain 1B [Source:HGNC Symbol;Acc:HGNC:18040]	protein_coding	GO:0003677,GO:0006338,GO:0016514,GO:0071565,GO:0070603,GO:0005634,GO:0035060,GO:0007270,GO:0060996,GO:0097026,GO:0005654,GO:0005829,GO:0005886	100152904.0	ARID1B
ARID2	756.797	1.70286	1.70286	0.391179	4.35315	1.34198e-05	0.000196296	AT-rich interaction domain 2 [Source:HGNC Symbol;Acc:HGNC:18037]	protein_coding	GO:0003676,GO:0003677,GO:0006355,GO:0005634,GO:0003007,GO:0006337,GO:0008285,GO:0030336,GO:0042592,GO:0048568,GO:0060038,GO:0060982,GO:0072358,GO:0005654,GO:0005886	100625757.0	ARID2
ARID3A	201.077	-1.11712	1.11712	0.6727	-1.66065	NA	NA	AT-rich interaction domain 3A [Source:HGNC Symbol;Acc:HGNC:3031]	protein_coding	GO:0003677,GO:0005634,GO:0001228,GO:0000977,GO:0003682,GO:0003700,GO:0042803,GO:0006355,GO:0045944,GO:0005654,GO:0005829,GO:0043231,GO:0045121	100622803.0	ARID3A
ARID3B	114.085	-1.16304	1.16304	0.619823	-1.87641	0.0605986	0.0975093	AT-rich interaction domain 3B [Source:HGNC Symbol;Acc:HGNC:14350]	protein_coding	GO:0003677,GO:0005654,GO:0000978,GO:0001228,GO:0045944,GO:0000980,GO:0005634,GO:0000977	100521805.0	ARID3B
ARID3C	7.60942	-0.873185	0.873185	0.630715	-1.38444	0.166225	0.225737	AT-rich interaction domain 3C [Source:HGNC Symbol;Acc:HGNC:21209]	protein_coding	GO:0003677,GO:0005634,GO:0001228,GO:0000977,GO:0003682,GO:0045944,GO:0005737,GO:0045121	100524334.0	ARID3C
ARID4A	1171.98	2.11199	2.11199	0.413199	5.11131	3.19934e-07	1.56635e-05	AT-rich interaction domain 4A [Source:HGNC Symbol;Acc:HGNC:9885]	protein_coding	GO:0003677,GO:0005634,GO:0044212,GO:0006357,GO:0006349,GO:0007283,GO:0034773,GO:0036124,GO:0045892,GO:0045944,GO:0048821,GO:0080182,GO:0097368,GO:0005654,GO:0005829,GO:0005886,GO:0017053	100153197.0	ARID4A
ARID4B	1250.59	1.67608	1.67608	0.356822	4.69725	2.63686e-06	6.55626e-05	AT-rich interaction domain 4B [Source:HGNC Symbol;Acc:HGNC:15550]	protein_coding	GO:0003677,GO:0006355,GO:0005634,GO:0003676,GO:0003723,GO:0003677,GO:0006355,GO:0005634,GO:0003676,GO:0003723	100152399.0	ARID4B
ARID5A	437.163	-2.46386	2.46386	1.17184	-2.10255	NA	NA	AT-rich interaction domain 5A [Source:HGNC Symbol;Acc:HGNC:17361]	protein_coding	GO:0003677,GO:0005634,GO:0044212,GO:0006357	100524615.0	ARID5A
ARID5B	1054.98	0.713438	0.713438	0.235921	3.02406	0.00249409	0.00782672	AT-rich interaction domain 5B [Source:HGNC Symbol;Acc:HGNC:17362]	protein_coding	GO:0003677,GO:0006355,GO:0005634,GO:0044212,GO:1903508,GO:0003713,GO:0006357,GO:0051091,GO:0060612,GO:0009791,GO:0000977,GO:0048705,GO:0030325,GO:1990830,GO:0035264,GO:0001227,GO:0000122,GO:0001822,GO:0008584,GO:0060325,GO:0006807,GO:0048644,GO:0010761,GO:0060021,GO:0045444,GO:0048468,GO:0008585,GO:0048008,GO:0060613	100622249.0	ARID5B
ARIH1	714.426	1.45349	1.45349	0.378604	3.83909	0.000123493	0.000857409	ariadne RBR E3 ubiquitin protein ligase 1, transcript variant X1	protein_coding	NA	NA	ARIH1
ARIH2	371.676	0.138294	0.138294	0.160827	0.859897	0.389846	0.460695	ariadne RBR E3 ubiquitin protein ligase 2 [Source:HGNC Symbol;Acc:HGNC:690]	protein_coding	GO:0016567,GO:0004842,GO:0005737,GO:0016740,GO:0046872,GO:0006511,GO:0061630,GO:0032436,GO:0000209,GO:0000151,GO:0031624,GO:0048588,GO:0070534,GO:0070936,GO:0071425,GO:0005634,GO:0005654,GO:0031466	100524765.0	ARIH2
ARIH2OS	0.88402	-0.883934	0.883934	1.41428	-0.625004	0.531968	0.597426	ariadne homolog 2 opposite strand	protein_coding	NA	NA	ARIH2OS
ARL1	222.73	1.52812	1.52812	0.512756	2.9802	0.0028806	0.00882208	ADP ribosylation factor like GTPase 1 [Source:HGNC Symbol;Acc:HGNC:692]	protein_coding	GO:0005525,GO:0000166,GO:0005737,GO:0005794,GO:0005829,GO:0003924,GO:0006886,GO:0016192,GO:0005515,GO:0005802,GO:0008047,GO:0007030,GO:0009404,GO:0031584,GO:0034067,GO:0042147	595113.0	ARL1
ARL10	159.861	-0.778682	0.778682	0.402042	-1.93682	0.0527677	0.0872238	ADP ribosylation factor like GTPase 10 [Source:HGNC Symbol;Acc:HGNC:22042]	protein_coding	GO:0005525,GO:0000166,GO:0016020,GO:0016021	100624464.0	ARL10
ARL11	65.227	-1.6476	1.6476	0.580758	-2.83698	0.00455424	0.0126628	ADP ribosylation factor like GTPase 11 [Source:HGNC Symbol;Acc:HGNC:24046]	protein_coding	GO:0005525,GO:0000166,GO:0005737,GO:0005886,GO:0006886,GO:0016192,GO:0002244	NA	ARL11
ARL13A	0.171722	-0.546823	0.546823	3.16075	-0.173004	0.862648	NA	ADP ribosylation factor like GTPase 13A [Source:HGNC Symbol;Acc:HGNC:31709]	protein_coding	GO:0005525,GO:0000166,GO:0005929,GO:1905515,GO:0097730,GO:0060170,GO:0097500	100517626.0	ARL13A
ARL13B	137.347	1.33493	1.33493	0.40631	3.2855	0.00101803	0.00396172	ADP ribosylation factor like GTPase 13B [Source:HGNC Symbol;Acc:HGNC:25419]	protein_coding	GO:0005525,GO:0000166,GO:0005929,GO:0031514,GO:1905515,GO:0097730,GO:0060170,GO:0097500,GO:0060271,GO:0007368,GO:0001947,GO:0009953,GO:0070986,GO:0007224,GO:0021532,GO:0021830,GO:0021943,GO:0005930	100624385.0	ARL13B
ARL14	5.60932	2.56966	2.56966	0.863343	2.97641	0.00291647	0.00890315	ADP ribosylation factor like GTPase 14 [Source:HGNC Symbol;Acc:HGNC:22974]	protein_coding	GO:0005525,GO:0000166,GO:0005737,GO:0005886,GO:0006886,GO:0016192	100515798.0	ARL14
ARL14EP	271.592	1.88425	1.88425	0.568924	3.31195	0.000926484	0.00370145	ADP ribosylation factor like GTPase 14 effector protein [Source:HGNC Symbol;Acc:HGNC:26798]	protein_coding	GO:0043231,GO:0005634,GO:0005730,GO:0005829,GO:0005886,GO:0005925	110259283.0	ARL14EP
ARL14EPL	1.65513	-0.846608	0.846608	1.4443	-0.586173	0.557759	0.621687	ADP ribosylation factor like GTPase 14 effector protein like [Source:HGNC Symbol;Acc:HGNC:44201]	protein_coding	NA	100521841.0	ARL14EPL
ARL15	449.03	1.73264	1.73264	0.531586	3.25938	0.00111658	0.00425117	ADP ribosylation factor like GTPase 15 [Source:HGNC Symbol;Acc:HGNC:25945]	protein_coding	GO:0005525,GO:0000166	100516523.0	ARL15
ARL16	114.443	-1.32186	1.32186	0.564371	-2.34218	0.0191713	0.0389912	ADP ribosylation factor like GTPase 16, transcript variant X7	protein_coding	NA	NA	ARL16
ARL2	73.8351	-2.41411	2.41411	1.09561	-2.20344	0.0275635	0.0519716	ADP ribosylation factor like GTPase 2, transcript variant X2	protein_coding	NA	NA	ARL2
ARL2BP	122.9	0.309109	0.309109	0.199769	1.54733	0.121783	0.173835	ADP ribosylation factor like GTPase 2 binding protein [Source:HGNC Symbol;Acc:HGNC:17146]	protein_coding	GO:1903508,GO:0005758,GO:0042531,GO:0005634,GO:0003713,GO:0051457,GO:0005813,GO:0030496	100515548.0	ARL2BP
ARL3	12.8474	0.169915	0.169915	0.551208	0.30826	0.757885	0.800184	ADP ribosylation factor like GTPase 3 [Source:NCBI gene;Acc:595114]	protein_coding	GO:0005525,GO:0000166,GO:0005737,GO:0016020,GO:0005634,GO:0046872,GO:0007049,GO:0008017,GO:0051301,GO:0005813,GO:0005815,GO:0005819,GO:0005856,GO:0030496,GO:0005794,GO:0000139,GO:0003924,GO:0015031,GO:0060271,GO:0015630,GO:0007264,GO:0005929,GO:0042995,GO:0006893,GO:0001822,GO:0000281,GO:0005881,GO:0019003,GO:0042461,GO:1903441,GO:0005876,GO:0032391	595114.0	ARL3
ARL4A	125.468	1.72662	1.72662	0.547586	3.15315	0.00161521	0.00558541	ADP ribosylation factor like GTPase 4A [Source:HGNC Symbol;Acc:HGNC:695]	protein_coding	GO:0005525,GO:0000166,GO:0005737,GO:0005886,GO:0006886,GO:0016192,GO:0005634,GO:0005730,GO:0005654,GO:0005829,GO:0050873	595121.0	ARL4A
ARL4C	910.392	-0.486554	0.486554	0.145243	-3.34994	0.000808291	0.00333113	ADP ribosylation factor like GTPase 4C [Source:NCBI gene;Acc:100514255]	protein_coding	GO:0005525,GO:0000166,GO:0005737,GO:0005886,GO:0006886,GO:0016192,GO:0043014,GO:0032456,GO:0005829	100514255.0	ARL4C
ARL4D	57.6934	-2.15248	2.15248	0.559056	-3.85021	0.000118016	0.000834058	ADP ribosylation factor like GTPase 4D [Source:HGNC Symbol;Acc:HGNC:656]	protein_coding	GO:0005525,GO:0000166,GO:0005737,GO:0005886,GO:0006886,GO:0016192,GO:0005634	100516931.0	ARL4D
ARL5A	919.396	1.75549	1.75549	0.514152	3.41434	0.000639374	0.00279336	ADP ribosylation factor like GTPase 5A [Source:HGNC Symbol;Acc:HGNC:696]	protein_coding	GO:0005525,GO:0000166,GO:0005737,GO:0006886,GO:0016192,GO:0005802,GO:1903292	100622814.0	ARL5A
ARL5B	296.952	2.6925	2.6925	0.623983	4.31503	1.59582e-05	0.000221595	ADP ribosylation factor like GTPase 5B [Source:HGNC Symbol;Acc:HGNC:23052]	protein_coding	GO:0005525,GO:0000166,GO:0005737,GO:0006886,GO:0016192,GO:0005802,GO:1903292	100627052.0	ARL5B
ARL6	30.8699	1.0306	1.0306	0.564748	1.82489	0.0680179	0.107326	ADP ribosylation factor like GTPase 6 [Source:HGNC Symbol;Acc:HGNC:13210]	protein_coding	GO:0005525,GO:0000166,GO:0003924,GO:0005737,GO:0006886,GO:0061512,GO:0016192,GO:0060271,GO:0005930,GO:0007420,GO:0008589,GO:0010842,GO:0016055,GO:0045444,GO:0097499,GO:1903445,GO:0005829,GO:0005929,GO:0016020	100624255.0	ARL6
ARL6IP1	1365.34	1.41686	1.41686	0.325321	4.35526	1.32909e-05	0.000195413	ADP ribosylation factor like GTPase 6 interacting protein 1 [Source:HGNC Symbol;Acc:HGNC:697]	protein_coding	GO:0005783,GO:0005789,GO:0030176,GO:0043066,GO:0043154,GO:0042802,GO:0005829,GO:0005737,GO:0016021,GO:0006613,GO:0002038,GO:0071787,GO:1990809,GO:0005784,GO:0016020	100625874.0	ARL6IP1
ARL6IP4	202.312	-1.48915	1.48915	0.929646	-1.60185	NA	NA	ADP ribosylation factor like GTPase 6 interacting protein 4 [Source:HGNC Symbol;Acc:HGNC:18076]	protein_coding	GO:0055114,GO:0005506,GO:0016705,GO:0031418	100157752.0	ARL6IP4
ARL6IP5	219.14	0.550651	0.550651	0.305773	1.80085	0.0717269	0.112197	ADP ribosylation factor like GTPase 6 interacting protein 5 [Source:NCBI gene;Acc:595127]	protein_coding	GO:0016020,GO:0016021,GO:0005737,GO:0005886,GO:0005783,GO:0005856,GO:0005789,GO:0002037,GO:0008631,GO:0010917,GO:0015813,GO:0032874,GO:0043065,GO:0043280	595127.0	ARL6IP5
ARL6IP6	203.465	0.620711	0.620711	0.304958	2.0354	0.0418109	0.0723614	ADP ribosylation factor like GTPase 6 interacting protein 6 [Source:HGNC Symbol;Acc:HGNC:24048]	protein_coding	GO:0016020,GO:0016021,GO:0005637	100152698.0	ARL6IP6
ARL8A	106.57	-1.77209	1.77209	0.801287	-2.21156	NA	NA	ADP ribosylation factor like GTPase 8A [Source:HGNC Symbol;Acc:HGNC:25192]	protein_coding	GO:0005525,GO:0000166,GO:1904115,GO:0005765,GO:0008089,GO:0005737,GO:0005774,GO:0030496,GO:0051233	100624343.0	ARL8A
ARL8B	310.185	1.44261	1.44261	0.473986	3.04357	0.00233789	0.00744644	ADP ribosylation factor like GTPase 8B [Source:HGNC Symbol;Acc:HGNC:25564]	protein_coding	GO:0005525,GO:0000166,GO:1904115,GO:0005765,GO:0005774,GO:0019003,GO:0043014,GO:0048487,GO:0007059,GO:0008089,GO:0032418,GO:0005737,GO:0030424,GO:0030496,GO:0045202,GO:0051233	100515580.0	ARL8B
ARL9	14.2867	-0.842524	0.842524	0.364544	-2.31117	0.0208234	0.0415621	ADP ribosylation factor like GTPase 9 [Source:HGNC Symbol;Acc:HGNC:23592]	protein_coding	GO:0005525,GO:0000166	100521807.0	ARL9
ARMC1	276.009	1.91152	1.91152	0.445519	4.29053	1.78244e-05	0.000238894	armadillo repeat containing 1 [Source:NCBI gene;Acc:100156048]	protein_coding	GO:0005515,GO:0030001,GO:0046872	100156048.0	ARMC1
ARMC10	264.39	1.50215	1.50215	0.488136	3.07732	0.00208873	0.00683154	armadillo repeat containing 10 [Source:NCBI gene;Acc:100513998]	protein_coding	GO:0016020,GO:0016021,GO:0005739,GO:0005783	100513998.0	ARMC10
ARMC12	6.96535	-0.193571	0.193571	0.543385	-0.356233	0.721666	0.767855	armadillo repeat containing 12 [Source:HGNC Symbol;Acc:HGNC:21099]	protein_coding	NA	100157423.0	ARMC12
ARMC2	29.9354	0.786941	0.786941	0.439304	1.79133	0.0732396	0.114162	armadillo repeat containing 2 [Source:HGNC Symbol;Acc:HGNC:23045]	protein_coding	GO:0005515	100523341.0	ARMC2
ARMC4	15.0445	0.435534	0.435534	0.551399	0.789871	0.429603	0.499392	armadillo repeat containing 4 [Source:HGNC Symbol;Acc:HGNC:25583]	protein_coding	GO:0005515,GO:0003341,GO:0003356,GO:0007368,GO:0036158,GO:0005930,GO:0097546	100516925.0	ARMC4
ARMC5	34.4954	-1.7348	1.7348	1.32145	-1.3128	NA	NA	armadillo repeat containing 5 [Source:HGNC Symbol;Acc:HGNC:25781]	protein_coding	GO:0005515,GO:0005654,GO:0005829,GO:0005925	110255213.0	ARMC5
ARMC6	63.0961	-0.971637	0.971637	0.899432	-1.08028	NA	NA	armadillo repeat containing 6 [Source:HGNC Symbol;Acc:HGNC:25049]	protein_coding	GO:0005515,GO:0005829,GO:0002244	100512037.0	ARMC6
ARMC7	218.152	-1.21399	1.21399	0.504781	-2.40498	0.0161735	0.0342383	armadillo repeat containing 7 [Source:HGNC Symbol;Acc:HGNC:26168]	protein_coding	GO:0005515	100511037.0	ARMC7
ARMC8	243.127	1.27744	1.27744	0.428395	2.98192	0.00286447	0.00878204	armadillo repeat containing 8 [Source:HGNC Symbol;Acc:HGNC:24999]	protein_coding	GO:0005515,GO:0005634,GO:0005737,GO:0000151,GO:0043161,GO:0034657	100738777.0	ARMC8
ARMC9	25.4254	-0.875766	0.875766	0.407106	-2.1512	0.0314606	0.0575895	armadillo repeat containing 9 [Source:HGNC Symbol;Acc:HGNC:20730]	protein_coding	GO:0005515,GO:0060271,GO:0036064,GO:0045880,GO:0005814,GO:0005929,GO:0097542	100519629.0	ARMC9
ARMCX1	63.0136	-0.43188	0.43188	0.31355	-1.37739	0.168392	0.22818	armadillo repeat containing X-linked 1 [Source:HGNC Symbol;Acc:HGNC:18073]	protein_coding	GO:0005515	100622470.0	ARMCX1
ARMCX2	26.1731	-0.214265	0.214265	0.288435	-0.742854	0.45757	0.52649	armadillo repeat containing X-linked 2 [Source:HGNC Symbol;Acc:HGNC:16869]	protein_coding	GO:0005515,GO:0003674,GO:0008150,GO:0005575	100521941.0	ARMCX2
ARMCX3	184.424	0.637996	0.637996	0.37091	1.72008	0.0854172	0.129655	armadillo repeat containing X-linked 3 [Source:HGNC Symbol;Acc:HGNC:24065]	protein_coding	GO:0005515,GO:0016020,GO:0016021,GO:0034613,GO:0045944,GO:0031307	100521421.0	ARMCX3
ARMCX4	53.5213	-0.226323	0.226323	0.247893	-0.912986	0.36125	0.432026	armadillo repeat containing X-linked 4 [Source:HGNC Symbol;Acc:HGNC:28615]	protein_coding	GO:0016020,GO:0016021	110257665.0	ARMCX4
ARMCX5	67.1396	0.658987	0.658987	0.254475	2.58959	0.00960892	0.022767	armadillo repeat containing X-linked 5 [Source:HGNC Symbol;Acc:HGNC:25772]	protein_coding	NA	NA	ARMCX5
ARMT1	47.8982	1.47963	1.47963	0.572698	2.58362	0.00977701	0.0231038	acidic residue methyltransferase 1 [Source:NCBI gene;Acc:100157036]	protein_coding	GO:0051998,GO:0016311,GO:0016791,GO:0006479,GO:0008757,GO:0019899,GO:0032259,GO:2001020	100157036.0	ARMT1
ARNT	740.353	0.853489	0.853489	0.26412	3.23145	0.00123165	0.00456121	aryl hydrocarbon receptor nuclear translocator [Source:HGNC Symbol;Acc:HGNC:700]	protein_coding	GO:0003700,GO:0006355,GO:0046983,GO:0005634,GO:0005737,GO:0005667,GO:0003677,GO:0030522,GO:0000981,GO:0004879,GO:0008134,GO:0017162,GO:0035326,GO:0042803,GO:0043565,GO:0046982,GO:1990837,GO:0001666,GO:0001892,GO:0010575,GO:0030154,GO:0033235,GO:0043619,GO:0045893,GO:0045944,GO:0046886,GO:0016604,GO:0090575	396653.0	ARNT
ARNT2	1.58184	-0.228188	0.228188	1.21176	-0.188311	0.850633	0.877995	aryl hydrocarbon receptor nuclear translocator 2 [Source:HGNC Symbol;Acc:HGNC:16876]	protein_coding	GO:0003700,GO:0006355,GO:0046983,GO:0005634,GO:0005737,GO:0005667,GO:0003677,GO:0000978,GO:0000981,GO:0001228,GO:0017162,GO:0046982,GO:0001666,GO:0001701,GO:0007417,GO:0007420,GO:0045893,GO:0045944	100157219.0	ARNT2
ARNTL	117.469	0.468415	0.468415	0.197992	2.36583	0.0179899	0.0371398	aryl hydrocarbon receptor nuclear translocator like [Source:HGNC Symbol;Acc:HGNC:701]	protein_coding	GO:0003700,GO:0006355,GO:0046983,GO:0005634,GO:0005737,GO:0005667,GO:0003677,GO:0000976,GO:0000978,GO:0000980,GO:0000981,GO:0001228,GO:0017162,GO:0043425,GO:0043565,GO:0046982,GO:0051879,GO:0070491,GO:0070888,GO:0006606,GO:0007283,GO:0007623,GO:0032007,GO:0032922,GO:0042176,GO:0042634,GO:0042753,GO:0043161,GO:0045599,GO:0045892,GO:0045893,GO:0045944,GO:0050767,GO:0050796,GO:0051726,GO:0051775,GO:…	100037286.0	ARNTL
ARNTL2	41.2529	1.35213	1.35213	0.585929	2.30768	0.0210171	0.0418843	aryl hydrocarbon receptor nuclear translocator like 2 [Source:HGNC Symbol;Acc:HGNC:18984]	protein_coding	GO:0003700,GO:0006355,GO:0046983,GO:0005634,GO:0005737,GO:0005667,GO:0000978,GO:0000981,GO:0070888,GO:0006357,GO:0007623,GO:0042753,GO:0045893,GO:0045944,GO:0005730	100625791.0	ARNTL2
ARPC1A	202.337	-1.13192	1.13192	0.562509	-2.01226	NA	NA	actin related protein 2/3 complex subunit 1A, transcript variant X1	protein_coding	NA	NA	ARPC1A
ARPC1B	1421.49	-1.70222	1.70222	1.06803	-1.5938	NA	NA	actin related protein 2/3 complex subunit 1B [Source:HGNC Symbol;Acc:HGNC:704]	protein_coding	GO:0005515,GO:0030833,GO:0015629,GO:0034314,GO:0005885,GO:0005737,GO:0005856,GO:0003779,GO:0051015,GO:0005200	100174964.0	ARPC1B
ARPC2	1682.66	0.925691	0.925691	0.228823	4.04545	5.22223e-05	0.000478464	actin related protein 2/3 complex subunit 2 [Source:NCBI gene;Acc:100153175]	protein_coding	GO:0030041,GO:0030833,GO:0015629,GO:0034314,GO:0005885,GO:0005737,GO:0005856,GO:0003779,GO:0051015,GO:0005200,GO:0010592,GO:0030838,GO:1900026,GO:0005768,GO:0005886,GO:0005925,GO:0030027,GO:0031252,GO:0036195,GO:0045202,GO:0098978	100153175.0	ARPC2
ARPC3	374.525	2.09158	2.09158	0.514794	4.06295	4.84567e-05	0.000454485	actin related protein 2/3 complex subunit 3 [Source:NCBI gene;Acc:100154518]	protein_coding	GO:0005856,GO:0030833,GO:0034314,GO:0005885,GO:0005737,GO:0003779,GO:0051015,GO:0005200,GO:0030027	100154518.0	ARPC3
ARPC4	805.546	0.0888063	0.0888063	0.198184	0.448101	0.654081	0.70843	actin related protein 2/3 complex subunit 4 [Source:HGNC Symbol;Acc:HGNC:707]	protein_coding	GO:0030041,GO:0030833,GO:0015629,GO:0034314,GO:0005885,GO:0005737,GO:0005856,GO:0003779	100155875.0	ARPC4
ARPC5	274.624	-0.764699	0.764699	0.347162	-2.20271	0.0276149	0.0520478	actin related protein 2/3 complex subunit 5 [Source:NCBI gene;Acc:100174965]	protein_coding	GO:0030833,GO:0015629,GO:0034314,GO:0005885,GO:0005737,GO:0005856,GO:0051015,GO:0016477,GO:0005200,GO:0030027	100174965.0	ARPC5
ARPC5L	167.514	0.397277	0.397277	0.366928	1.08271	0.278937	0.347805	actin related protein 2/3 complex subunit 5 like [Source:NCBI gene;Acc:100154462]	protein_coding	GO:0030833,GO:0015629,GO:0034314,GO:0005885,GO:0005856	100154462.0	ARPC5L
ARPIN	86.1781	-2.08376	2.08376	0.573034	-3.63637	0.000276508	0.00150819	actin related protein 2/3 complex inhibitor, transcript variant X2	protein_coding	NA	NA	ARPIN
ARPP19	222.434	1.50712	1.50712	0.526051	2.86497	0.00417048	0.0118384	cAMP regulated phosphoprotein 19, transcript variant X2	protein_coding	NA	NA	ARPP19
ARPP21	4.54774	0.354004	0.354004	0.836991	0.422948	0.672333	0.72402	cAMP regulated phosphoprotein 21 [Source:HGNC Symbol;Acc:HGNC:16968]	protein_coding	GO:0003676	100512986.0	ARPP21
ARR3	0.155556	0.607319	0.607319	3.16075	0.192144	0.847629	NA	arrestin 3 [Source:HGNC Symbol;Acc:HGNC:710]	protein_coding	GO:0007165,GO:0001932,GO:0045202,GO:0001750,GO:0001917,GO:0051219,GO:0006897,GO:0002046,GO:0001664,GO:0002031,GO:0007601	397622.0	ARR3
ARRB1	792.111	-2.18377	2.18377	0.594573	-3.67284	0.00023987	0.00135888	arrestin beta 1 [Source:HGNC Symbol;Acc:HGNC:711]	protein_coding	GO:0007165,GO:0005634,GO:0005737,GO:0005886,GO:0005829,GO:0001664,GO:0002031,GO:0070374,GO:0043547,GO:0031410,GO:0005096,GO:0005159,GO:0008134,GO:0031434,GO:0031625,GO:0031701,GO:0043027,GO:0044212,GO:1990763,GO:0001934,GO:0002092,GO:0006366,GO:0006511,GO:0006915,GO:0007602,GO:0008277,GO:0016567,GO:0031397,GO:0032088,GO:0032092,GO:0032715,GO:0032717,GO:0033138,GO:0035025,GO:0035066,GO:0035774,GO:…	100521141.0	ARRB1
ARRB2	330.802	-2.09838	2.09838	0.92507	-2.26835	NA	NA	arrestin beta 2 [Source:HGNC Symbol;Acc:HGNC:712]	protein_coding	GO:0007165,GO:0005737,GO:0001664,GO:0002031,GO:0070374,GO:0031701,GO:0005634,GO:0005886,GO:0016567,GO:0006366,GO:0031625,GO:0032088,GO:0032695,GO:0002092,GO:0030139,GO:0034122,GO:0019899,GO:0001934,GO:0051897,GO:0005102,GO:0043161,GO:0032720,GO:0032691,GO:0043231,GO:0060326,GO:0060090,GO:0010628,GO:0001932,GO:0008277,GO:0043422,GO:0001933,GO:0002032,GO:0007179,GO:0007628,GO:0031397,GO:0031398,GO:…	100170767.0	ARRB2
ARRDC1	302.741	-1.83237	1.83237	0.695905	-2.63307	0.00846161	0.0205785	arrestin domain containing 1 [Source:HGNC Symbol;Acc:HGNC:28633]	protein_coding	GO:0031625,GO:0042802,GO:1990756,GO:1990763,GO:0006511,GO:0006858,GO:0015031,GO:0016567,GO:0045746,GO:0140112,GO:0005886,GO:0031410,GO:1903561	110258067.0	ARRDC1
ARRDC2	425.215	-0.71473	0.71473	0.636192	-1.12345	NA	NA	arrestin domain containing 2 [Source:HGNC Symbol;Acc:HGNC:25225]	protein_coding	GO:0005886,GO:0031410	100519298.0	ARRDC2
ARRDC3	694.479	2.10657	2.10657	0.602915	3.49398	0.000475878	0.00224945	arrestin domain containing 3 [Source:HGNC Symbol;Acc:HGNC:29263]	protein_coding	GO:0031699,GO:0001659,GO:0031651,GO:0043588,GO:0051443,GO:0060613,GO:0071878,GO:0090327,GO:0120163,GO:0005768,GO:0005886	100520233.0	ARRDC3
ARRDC4	329.12	1.28855	1.28855	0.441767	2.91682	0.00353621	0.0103706	arrestin domain containing 4 [Source:HGNC Symbol;Acc:HGNC:28087]	protein_coding	GO:1990756,GO:0015031,GO:0016567,GO:0051443,GO:0140112,GO:0005768,GO:0005886,GO:1903561	100155895.0	ARRDC4
ARSA	179.734	-2.37185	2.37185	1.17882	-2.01206	NA	NA	arylsulfatase A [Source:NCBI gene;Acc:396973]	protein_coding	GO:0003824,GO:0008484,GO:0005886,GO:0016021,GO:0007339,GO:0004065	396973.0	ARSA
ARSB	247.105	-0.19861	0.19861	0.195935	-1.01365	0.31075	0.380871	arylsulfatase B [Source:HGNC Symbol;Acc:HGNC:714]	protein_coding	GO:0003824,GO:0008484	102158016.0	ARSB
ARSE	1.18751	-3.28427	3.28427	1.80731	-1.81721	0.0691849	0.108879	arylsulfatase E [Source:HGNC Symbol;Acc:HGNC:719]	protein_coding	GO:0003824,GO:0008484,GO:0016020,GO:0016021,GO:0004065,GO:0003824,GO:0008484,GO:0016020,GO:0016021,GO:0004065	100624032.0	ARSE
ARSG	17.0661	-1.24569	1.24569	0.723043	-1.72284	0.084917	0.128992	arylsulfatase G [Source:HGNC Symbol;Acc:HGNC:24102]	protein_coding	GO:0003824,GO:0008484,GO:0004065,GO:0006790,GO:0005615,GO:0005764,GO:0005783	100521576.0	ARSG
ARSJ	12.3684	0.00690398	0.00690398	0.362985	0.01902	0.984825	0.988015	arylsulfatase family member J [Source:HGNC Symbol;Acc:HGNC:26286]	protein_coding	GO:0003824,GO:0008484	102163304.0	ARSJ
ARSK	21.775	2.14839	2.14839	0.653175	3.28914	0.00100493	0.003929	arylsulfatase family member K [Source:HGNC Symbol;Acc:HGNC:25239]	protein_coding	GO:0003824,GO:0008484	100627205.0	ARSK
ART1	0.235896	-1.70096	1.70096	3.16075	-0.538153	0.590472	NA	ADP-ribosyltransferase 1 [Source:HGNC Symbol;Acc:HGNC:723]	protein_coding	GO:0006471,GO:0003956,GO:0016020,GO:0016021,GO:0016740,GO:0016757,GO:0003950,GO:0018120,GO:0009986,GO:0031225	100525416.0	ART1
ART3	1.28725	2.88341	2.88341	1.58686	1.81706	0.0692086	0.108892	ADP-ribosyltransferase 3 [Source:HGNC Symbol;Acc:HGNC:725]	protein_coding	GO:0006471,GO:0003956,GO:0016740,GO:0016757,GO:0003950,GO:0018120	100522086.0	ART3
ART4	54.5377	0.500313	0.500313	0.32188	1.55435	0.120102	0.171883	ADP-ribosyltransferase 4 (Dombrock blood group) [Source:HGNC Symbol;Acc:HGNC:726]	protein_coding	GO:0006471,GO:0003956,GO:0016740,GO:0016757,GO:0003950,GO:0018120	100152653.0	ART4
ART5	0.244578	-0.546823	0.546823	3.16075	-0.173004	0.862648	NA	ADP-ribosyltransferase 5, transcript variant X2	protein_coding	NA	NA	ART5
ARTN	1.43211	-4.26377	4.26377	1.24031	-3.43766	0.000586757	0.00262961	artemin [Source:HGNC Symbol;Acc:HGNC:727]	protein_coding	GO:0008083,GO:0005576,GO:0005615,GO:0007165,GO:0007422,GO:0005102,GO:0007411,GO:0050930,GO:0061146,GO:0097021	100624603.0	ARTN
ARV1	71.0861	1.59307	1.59307	0.399415	3.98851	6.64894e-05	0.000564526	ARV1 homolog, fatty acid homeostasis modulator [Source:HGNC Symbol;Acc:HGNC:29561]	protein_coding	GO:0005789,GO:0008206,GO:0030301,GO:0090181,GO:0032383,GO:0016020,GO:0016021,GO:0005794,GO:0006665,GO:0032541,GO:0016125,GO:0032366,GO:0097036	100151849.0	ARV1
ARVCF	112.506	-2.62623	2.62623	1.09963	-2.38829	0.0169271	0.035397	ARVCF delta catenin family member [Source:HGNC Symbol;Acc:HGNC:728]	protein_coding	GO:0005515,GO:0005886,GO:0005634,GO:0007275,GO:0005737,GO:0098609,GO:0016339,GO:0005911,GO:0045296,GO:0005913,GO:0007043	100157919.0	ARVCF
ARX	0.706419	-2.43218	2.43218	2.28762	-1.06319	0.287694	0.357068	aristaless related homeobox [Source:HGNC Symbol;Acc:HGNC:18060]	protein_coding	GO:0003677,GO:0043565,GO:0006355,GO:0005634,GO:0007275,GO:0000977,GO:0000981,GO:0000980,GO:0001227,GO:0003682,GO:0000122,GO:0001764,GO:0007411,GO:0010628,GO:0021759,GO:0021772,GO:0021800,GO:0021831,GO:0021846,GO:0021853,GO:0030900,GO:0042127,GO:0044241,GO:0046622,GO:0072148	100627139.0	ARX
AS3MT	21.7422	1.29588	1.29588	0.425607	3.04478	0.0023285	0.00742879	arsenite methyltransferase [Source:HGNC Symbol;Acc:HGNC:17452]	protein_coding	GO:0005829,GO:0016740,GO:0008168,GO:0032259,GO:0030791,GO:0030792,GO:0009404,GO:0018872	100622012.0	AS3MT
ASAH1	375.961	1.61381	1.61381	0.599179	2.69336	0.00707358	0.0178367	N-acylsphingosine amidohydrolase 1 [Source:HGNC Symbol;Acc:HGNC:735]	protein_coding	GO:0016787,GO:0006629,GO:0005764,GO:0016810,GO:0017040	100512932.0	ASAH1
ASAH2	6.12198	1.3986	1.3986	0.767404	1.82251	0.068378	0.107787	N-acylsphingosine amidohydrolase 2, transcript variant X2	protein_coding	NA	NA	ASAH2
ASAP1	1437.84	-0.244157	0.244157	0.252111	-0.968452	0.332819	0.403447	ArfGAP with SH3 domain, ankyrin repeat and PH domain 1 [Source:HGNC Symbol;Acc:HGNC:2720]	protein_coding	GO:0005515,GO:0005096,GO:0043547,GO:0046872	106509950.0	ASAP1
ASAP2	213.518	-1.06314	1.06314	0.322252	-3.2991	0.000969969	0.00383077	ArfGAP with SH3 domain, ankyrin repeat and PH domain 2 [Source:HGNC Symbol;Acc:HGNC:2721]	protein_coding	GO:0005515,GO:0005096,GO:0043547,GO:0046872	100513350.0	ASAP2
ASAP3	174.912	-1.83946	1.83946	0.459977	-3.99902	6.36059e-05	0.000548165	ArfGAP with SH3 domain, ankyrin repeat and PH domain 3 [Source:HGNC Symbol;Acc:HGNC:14987]	protein_coding	GO:0005096,GO:0005925,GO:0043547,GO:0016477,GO:0046872,GO:0043231,GO:0051492,GO:0001726	100626125.0	ASAP3
ASB1	246.03	-1.44605	1.44605	0.857497	-1.68636	NA	NA	ankyrin repeat and SOCS box containing 1 [Source:HGNC Symbol;Acc:HGNC:16011]	protein_coding	GO:0005515,GO:0016567,GO:0061630,GO:0000151,GO:0030539,GO:0035556	100623561.0	ASB1
ASB10	1.09429	-0.420389	0.420389	1.43172	-0.293626	0.769044	0.809918	ankyrin repeat and SOCS box containing 10 [Source:HGNC Symbol;Acc:HGNC:17185]	protein_coding	GO:0005515,GO:0035556,GO:0016567	100626709.0	ASB10
ASB11	2.3888	2.01295	2.01295	1.12042	1.7966	0.0723984	0.113111	ankyrin repeat and SOCS box containing 11 [Source:HGNC Symbol;Acc:HGNC:17186]	protein_coding	GO:0005515,GO:0035556,GO:0016567,GO:0016020,GO:0016021,GO:0045732,GO:0005783	100154431.0	ASB11
ASB13	211.442	-1.1438	1.1438	0.456416	-2.50605	0.0122088	0.02764	ankyrin repeat and SOCS box containing 13 [Source:HGNC Symbol;Acc:HGNC:19765]	protein_coding	GO:0005515,GO:0035556,GO:0016567	100517911.0	ASB13
ASB14	2.66402	1.8572	1.8572	1.02216	1.81694	0.0692262	0.108895	ankyrin repeat and SOCS box containing 14 [Source:HGNC Symbol;Acc:HGNC:19766]	protein_coding	GO:0005515,GO:0035556,GO:0016567	110256252.0	ASB14
ASB15	12.6844	1.10295	1.10295	0.42288	2.60818	0.00910248	0.0218138	ankyrin repeat and SOCS box containing 15 [Source:HGNC Symbol;Acc:HGNC:19767]	protein_coding	GO:0005515,GO:0035556,GO:0016567	100513190.0	ASB15
ASB16	1.98645	-0.201476	0.201476	1.51849	-0.132682	0.894445	0.914509	ankyrin repeat and SOCS box containing 16 [Source:HGNC Symbol;Acc:HGNC:19768]	protein_coding	GO:0005515,GO:0035556,GO:0016567	100514598.0	ASB16
ASB2	38.0231	-1.77275	1.77275	1.0452	-1.69609	NA	NA	ankyrin repeat and SOCS box containing 2 [Source:HGNC Symbol;Acc:HGNC:16012]	protein_coding	GO:0005515,GO:0061630,GO:0016567,GO:0035914,GO:0000151	100153068.0	ASB2
ASB3	111.64	1.87158	1.87158	0.575998	3.24928	0.00115697	0.00435262	ankyrin repeat and SOCS box containing 3 [Source:HGNC Symbol;Acc:HGNC:16013]	protein_coding	GO:0005515,GO:0035556,GO:0016567	100518009.0	ASB3
ASB4	0.89342	-0.981445	0.981445	1.64493	-0.596647	0.550743	0.615407	ankyrin repeat and SOCS box containing 4 [Source:HGNC Symbol;Acc:HGNC:16009]	protein_coding	GO:0005515,GO:0035556,GO:0016567,GO:0004842,GO:0019899,GO:0031625,GO:0061630,GO:0051865,GO:2001214,GO:0031462,GO:0031466	100523325.0	ASB4
ASB5	3.13982	1.03505	1.03505	0.755988	1.36913	0.170958	0.231064	ankyrin repeat and SOCS box containing 5 [Source:HGNC Symbol;Acc:HGNC:17180]	protein_coding	GO:0005515,GO:0035556,GO:0016020,GO:0016021,GO:0016567,GO:0045732	100511413.0	ASB5
ASB6	59.9481	-2.03503	2.03503	1.09423	-1.85977	0.0629174	0.100672	ankyrin repeat and SOCS box containing 6 [Source:HGNC Symbol;Acc:HGNC:17181]	protein_coding	GO:0005515,GO:0035556,GO:0016567	100101474.0	ASB6
ASB7	136.2	0.609112	0.609112	0.227029	2.68297	0.00729708	0.0183192	ankyrin repeat and SOCS box containing 7 [Source:HGNC Symbol;Acc:HGNC:17182]	protein_coding	GO:0005515,GO:0035556,GO:0016567	100519936.0	ASB7
ASB8	76.0681	0.435651	0.435651	0.275871	1.57918	0.114295	0.16488	ankyrin repeat and SOCS box containing 8 [Source:HGNC Symbol;Acc:HGNC:17183]	protein_coding	GO:0005515,GO:0035556,GO:0016567	100621000.0	ASB8
ASB9	28.0106	-2.05261	2.05261	0.422408	-4.85932	1.17789e-06	3.74585e-05	ankyrin repeat and SOCS box containing 9 [Source:HGNC Symbol;Acc:HGNC:17184]	protein_coding	GO:0005515,GO:0016567,GO:0045732,GO:0035556	100158057.0	ASB9
ASCC1	186.962	1.39523	1.39523	0.352535	3.9577	7.5675e-05	0.00062105	activating signal cointegrator 1 complex subunit 1 [Source:HGNC Symbol;Acc:HGNC:24268]	protein_coding	GO:0003676,GO:0003723,GO:0006355,GO:0005634,GO:0005667,GO:0031594	100512075.0	ASCC1
ASCC2	167.743	-0.79295	0.79295	0.400822	-1.97831	0.0478939	0.080695	activating signal cointegrator 1 complex subunit 2 [Source:HGNC Symbol;Acc:HGNC:24103]	protein_coding	GO:0005515,GO:0043130,GO:0006355,GO:0005634,GO:0099053	100515281.0	ASCC2
ASCC3	910.707	1.95954	1.95954	0.436614	4.48804	7.18823e-06	0.000128657	activating signal cointegrator 1 complex subunit 3 [Source:HGNC Symbol;Acc:HGNC:18697]	protein_coding	GO:0005524,GO:0003676,GO:0005634,GO:0043138,GO:0006307,GO:0008283,GO:0032508,GO:0005829,GO:0099053	100625273.0	ASCC3
ASCL2	0.987244	1.63571	1.63571	2.50839	0.652096	0.514339	0.580741	achaete-scute family bHLH transcription factor 2 [Source:NCBI gene;Acc:100144467]	protein_coding	GO:0003677,GO:0046983,GO:0006357,GO:0045944,GO:0008134,GO:0003700,GO:0000977,GO:0030182,GO:0090575,GO:0050767,GO:0000978,GO:0001227,GO:0043565,GO:0070888,GO:0000122,GO:0001666,GO:0001701,GO:0001890,GO:0006351,GO:0007423,GO:0030154,GO:0035019,GO:0060708,GO:0060712,GO:0005634,GO:0005737	100144467.0	ASCL2
ASCL3	0.210422	-0.546823	0.546823	3.16075	-0.173004	0.862648	NA	achaete-scute family bHLH transcription factor 3	protein_coding	NA	NA	ASCL3
ASF1A	93.931	2.45474	2.45474	0.481242	5.10085	3.38133e-07	1.62026e-05	anti-silencing function 1A histone chaperone [Source:HGNC Symbol;Acc:HGNC:20995]	protein_coding	GO:0005634,GO:0006333,GO:0003682,GO:0042393,GO:0001649,GO:0006281,GO:0006334,GO:0006335,GO:0006336,GO:0042692,GO:0000790,GO:0005654,GO:0032991	100519343.0	ASF1A
ASF1B	95.6769	0.628801	0.628801	0.598445	1.05072	0.293385	0.362992	anti-silencing function 1B histone chaperone [Source:NCBI gene;Acc:100192434]	protein_coding	GO:0005634,GO:0006333,GO:0042393,GO:0001835,GO:0006334,GO:0006335,GO:0006336,GO:0000785,GO:0000790,GO:0005654,GO:0032991	100192434.0	ASF1B
ASH1L	2482.76	1.48212	1.48212	0.348685	4.2506	2.132e-05	0.000265048	ASH1 like histone lysine methyltransferase [Source:HGNC Symbol;Acc:HGNC:19088]	protein_coding	GO:0005515,GO:0003677,GO:0005634,GO:0003682,GO:0018024,GO:0034968,GO:0046872,GO:0016740,GO:0008168,GO:0032259,GO:0051567	100155920.0	ASH1L
ASH2L	199.54	0.572446	0.572446	0.2023	2.82969	0.00465926	0.0128821	ASH2 like, histone lysine methyltransferase complex subunit [Source:HGNC Symbol;Acc:HGNC:744]	protein_coding	GO:0005515,GO:0048188,GO:0051568,GO:0016740,GO:0008168,GO:0032259,GO:0044212,GO:0042800,GO:0008013,GO:1990188,GO:0006974,GO:0008284,GO:0043627,GO:0045944,GO:0005634,GO:0005719,GO:0035097,GO:0044666,GO:0071339	100627423.0	ASH2L
ASIC1	50.6785	-2.86804	2.86804	0.849356	-3.37673	0.000733535	0.00309191	acid sensing ion channel subunit 1 [Source:HGNC Symbol;Acc:HGNC:100]	protein_coding	GO:0016020,GO:0016021,GO:0006814,GO:0005272,GO:0015280,GO:0006811,GO:0005261,GO:0022839,GO:0044736,GO:0001662,GO:0001975,GO:0006812,GO:0007613,GO:0008306,GO:0010447,GO:0034220,GO:0035725,GO:0042391,GO:0046929,GO:0050915,GO:0070588,GO:0071467,GO:0005794,GO:0005886,GO:0005887,GO:0045202	100517467.0	ASIC1
ASIC2	0.695522	-1.13803	1.13803	1.92295	-0.591813	0.553976	0.618291	acid sensing ion channel subunit 2 [Source:HGNC Symbol;Acc:HGNC:99]	protein_coding	GO:0016020,GO:0016021,GO:0006814,GO:0005272,GO:0015280,GO:0006811,GO:0035725	100628008.0	ASIC2
ASIC3	27.4779	-1.51069	1.51069	1.17865	-1.28171	0.199944	0.262278	acid sensing ion channel subunit 3 [Source:HGNC Symbol;Acc:HGNC:101]	protein_coding	GO:0016020,GO:0016021,GO:0006814,GO:0005272,GO:0015280,GO:0006811,GO:0098655,GO:0035725,GO:0005261,GO:0042931,GO:0006812,GO:0009408,GO:0009612,GO:0010447,GO:0034220,GO:0042930,GO:0050907,GO:0050915,GO:0050961,GO:0050965,GO:0050966,GO:0050968,GO:0050974,GO:0005887	100625143.0	ASIC3
ASIC4	8.78875	-2.54128	2.54128	1.21438	-2.09266	0.0363794	0.0647387	acid sensing ion channel subunit family member 4 [Source:HGNC Symbol;Acc:HGNC:21263]	protein_coding	GO:0016020,GO:0006814,GO:0005272,GO:0016021,GO:0006811,GO:0035725,GO:0001662	100737498.0	ASIC4
ASIP	62.5701	1.11861	1.11861	0.375356	2.98013	0.0028813	0.00882224	agouti signaling protein, transcript variant X1	protein_coding	NA	NA	ASIP
ASL	27.5139	-2.0772	2.0772	1.39989	-1.48384	0.137852	0.192717	argininosuccinate lyase	protein_coding	NA	NA	ASL
ASMTL	149.126	-2.134	2.134	0.950312	-2.24558	NA	NA	acetylserotonin O-methyltransferase like [Source:HGNC Symbol;Acc:HGNC:751]	protein_coding	GO:0008168,GO:0008171,GO:0047429,GO:0032259,GO:0005829	110258198.0	ASMTL
ASNA1	95.1374	-1.89404	1.89404	0.865679	-2.18793	NA	NA	arsA arsenite transporter, ATP-binding, homolog 1 (bacterial)	protein_coding	NA	NA	ASNA1
ASNS	122.264	1.74334	1.74334	0.533258	3.26922	0.00107845	0.00413918	asparagine synthetase (glutamine-hydrolyzing) [Source:NCBI gene;Acc:100312961]	protein_coding	GO:0004066,GO:0006529,GO:0000166,GO:0005524,GO:0005829,GO:0006541,GO:0008652,GO:0042149,GO:0043066,GO:0045931,GO:0070981	100312961.0	ASNS
ASNSD1	110.536	1.83547	1.83547	0.53345	3.44076	0.000580082	0.00260954	asparagine synthetase domain containing 1, transcript variant X1	protein_coding	NA	NA	ASNSD1
ASPA	17.3166	2.37344	2.37344	0.732258	3.24127	0.00119	0.00444168	aspartoacylase [Source:NCBI gene;Acc:100142661]	protein_coding	GO:0016788,GO:0016811,GO:0005829,GO:0046872	100142661.0	ASPA
ASPG	0.457506	-0.54682	0.54682	3.1299	-0.174708	0.861309	NA	asparaginase [Source:HGNC Symbol;Acc:HGNC:20123]	protein_coding	GO:0005515,GO:0004067	110258353.0	ASPG
ASPH	498.411	0.292869	0.292869	0.327246	0.894948	0.370815	0.442203	aspartate beta-hydroxylase [Source:HGNC Symbol;Acc:HGNC:757]	protein_coding	GO:0016020,GO:0004597,GO:0042264,GO:0016021,GO:0055114,GO:0018193,GO:0005515,GO:0007389,GO:0008285,GO:0031647,GO:0035108,GO:0045862,GO:0060021,GO:0060325,GO:0097202,GO:1901879,GO:0005737,GO:0005783,GO:0005886,GO:0032541	100526167.0	ASPH
ASPHD1	0.474022	-2.6794	2.6794	3.02606	-0.885441	0.375919	NA	aspartate beta-hydroxylase domain containing 1	protein_coding	NA	NA	ASPHD1
ASPHD2	108.895	-0.869965	0.869965	0.496566	-1.75196	0.0797804	0.122429	aspartate beta-hydroxylase domain containing 2 [Source:HGNC Symbol;Acc:HGNC:30437]	protein_coding	GO:0018193	100156894.0	ASPHD2
ASPM	421.339	1.76631	1.76631	0.298995	5.90749	3.47367e-09	4.99892e-07	abnormal spindle microtubule assembly [Source:HGNC Symbol;Acc:HGNC:19048]	protein_coding	GO:0005515,GO:0007051,GO:0005516,GO:0001764,GO:0002052,GO:0007283,GO:0007420,GO:0008584,GO:0021873,GO:0021987,GO:0045665,GO:0045769,GO:0048477,GO:0048589,GO:0051445,GO:0051653,GO:0051661,GO:0090263,GO:0090306,GO:0097150,GO:0000922,GO:0005634,GO:0005737,GO:0005874,GO:0030496,GO:0036449,GO:0072687,GO:0097431	100520688.0	ASPM
ASPN	33.1542	2.44933	2.44933	0.632269	3.87387	0.000107121	0.000786268	asporin [Source:HGNC Symbol;Acc:HGNC:14872]	protein_coding	GO:0005515,GO:0005509,GO:0005518,GO:0030282,GO:0030512,GO:0070171,GO:0031012	100511749.0	ASPN
ASPRV1	156.523	0.387215	0.387215	0.302474	1.28016	0.200489	0.262823	aspartic peptidase retroviral like 1 [Source:HGNC Symbol;Acc:HGNC:26321]	protein_coding	GO:0016021,GO:0006508,GO:0004190,GO:0008233,GO:0016485,GO:0043588	NA	ASPRV1
ASPSCR1	189.576	-2.52359	2.52359	1.62997	-1.54825	0.121562	0.173589	ASPSCR1 tether for SLC2A4, UBX domain containing [Source:HGNC Symbol;Acc:HGNC:13825]	protein_coding	GO:0005515,GO:0006886,GO:0031401,GO:0042593,GO:0046324,GO:0005654,GO:0005829,GO:0005886,GO:0009898,GO:0012506,GO:0019898,GO:0043231,GO:0048471	110255923.0	ASPSCR1
ASRGL1	81.923	-0.799974	0.799974	0.452573	-1.76761	0.0771257	0.119073	asparaginase and isoaspartyl peptidase 1 [Source:HGNC Symbol;Acc:HGNC:16448]	protein_coding	GO:0016787,GO:0004067,GO:0005737,GO:0006508,GO:0008798,GO:0033345,GO:0001917	100517023.0	ASRGL1
ASS1	46.4956	-2.70472	2.70472	0.925895	-2.9212	0.00348689	0.0102407	argininosuccinate synthase 1 [Source:HGNC Symbol;Acc:HGNC:758]	protein_coding	GO:0005524,GO:0004055,GO:0006526,GO:0005737,GO:0016597,GO:0042802,GO:0000050,GO:0000052,GO:0000053,GO:0006531,GO:0007623,GO:0045429,GO:0071499,GO:1903038,GO:0005739,GO:0005829	414411.0	ASS1
ASTE1	40.2522	0.0851278	0.0851278	0.357016	0.238443	0.811538	0.845802	asteroid homolog 1 [Source:HGNC Symbol;Acc:HGNC:25021]	protein_coding	GO:0006281,GO:0004518,GO:0090305	100156751.0	ASTE1
ASTL	3.0578	-2.83243	2.83243	1.15438	-2.45364	0.0141418	0.0308702	astacin like metalloendopeptidase [Source:HGNC Symbol;Acc:HGNC:31704]	protein_coding	GO:0008270,GO:0006508,GO:0008237,GO:0004222,GO:0016787,GO:0046872,GO:0008233,GO:0070001,GO:0070002,GO:0007155,GO:0009566,GO:0010954,GO:0060468,GO:2000360,GO:0005737,GO:0005886,GO:0060473	100739686.0	ASTL
ASTN1	12.5775	-0.922171	0.922171	0.525369	-1.75528	0.0792108	0.121647	astrotactin 1 [Source:HGNC Symbol;Acc:HGNC:773]	protein_coding	GO:0005515,GO:0016020,GO:0016021,GO:0009897,GO:0007158,GO:0098609,GO:0001764,GO:0007626,GO:0016477,GO:0005768	100737305.0	ASTN1
ASTN2	37.0002	-1.975	1.975	0.373052	-5.29417	1.19557e-07	7.15683e-06	astrotactin 2 [Source:HGNC Symbol;Acc:HGNC:17021]	protein_coding	GO:0005515,GO:0016020,GO:0016021,GO:0005509,GO:0043533,GO:0048105,GO:2000009,GO:0005768,GO:0060187	100523883.0	ASTN2
ASXL1	689.944	-0.955569	0.955569	0.553375	-1.7268	NA	NA	ASXL transcriptional regulator 1 [Source:HGNC Symbol;Acc:HGNC:18318]	protein_coding	GO:0003677,GO:0006355,GO:0006351,GO:0005634,GO:0045944,GO:0003682,GO:0000790,GO:0009887,GO:0003713,GO:0042974,GO:0042975,GO:0000902,GO:0003007,GO:0030097,GO:0032526,GO:0035359,GO:0035522,GO:0045599,GO:0048386,GO:0048534,GO:0048538,GO:0048539,GO:0048872,GO:0060348,GO:0060430,GO:0035517	100153847.0	ASXL1
ASXL2	1262.83	0.755861	0.755861	0.224102	3.37285	0.000743956	0.0031229	ASXL transcriptional regulator 2 [Source:HGNC Symbol;Acc:HGNC:23805]	protein_coding	GO:0003677,GO:0006355,GO:0006351,GO:0005634,GO:0045944,GO:0003682,GO:0000790,GO:0009887,GO:0042975,GO:0035517	100515136.0	ASXL2
ASXL3	26.6606	-0.346487	0.346487	0.447172	-0.77484	0.438434	0.507883	ASXL transcriptional regulator 3 [Source:HGNC Symbol;Acc:HGNC:29357]	protein_coding	GO:0003677,GO:0006355,GO:0006351,GO:0005634,GO:0045944,GO:0003682,GO:0000790,GO:0009887,GO:0042975,GO:0035517	100518495.0	ASXL3
ATAD1	1259.98	2.02752	2.02752	0.553909	3.66039	0.000251829	0.00140919	ATPase family AAA domain containing 1 [Source:HGNC Symbol;Acc:HGNC:25903]	protein_coding	GO:0005524,GO:0000166	100157471.0	ATAD1
ATAD2	689.074	2.16433	2.16433	0.436313	4.9605	7.03127e-07	2.67846e-05	ATPase family AAA domain containing 2 [Source:HGNC Symbol;Acc:HGNC:30123]	protein_coding	GO:0005515,GO:0005524,GO:0016887,GO:0006355,GO:0006325,GO:0005634,GO:0045944,GO:0042393,GO:0003682,GO:0031936,GO:0045893,GO:0005654	100155780.0	ATAD2
ATAD2B	874.405	1.79454	1.79454	0.435662	4.11911	3.80332e-05	0.000386215	ATPase family AAA domain containing 2B [Source:HGNC Symbol;Acc:HGNC:29230]	protein_coding	GO:0005515,GO:0005524,GO:0005634,GO:0045944,GO:0016887,GO:0042393,GO:0003682,GO:0031936,GO:0070577,GO:0005654	100518905.0	ATAD2B
ATAD5	296.221	2.44264	2.44264	0.414772	5.88911	3.88275e-09	5.42328e-07	ATPase family AAA domain containing 5 [Source:HGNC Symbol;Acc:HGNC:25752]	protein_coding	GO:0005524,GO:0005634,GO:0003677,GO:0061860,GO:0002377,GO:0006974,GO:0008630,GO:0030890,GO:0033260,GO:0042100,GO:0042770,GO:0042771,GO:0045190,GO:0045740,GO:0048304,GO:0090305,GO:0090618,GO:1901990,GO:1902166,GO:1902230,GO:1902751,GO:0031391	100522895.0	ATAD5
ATAT1	51.5183	-0.157868	0.157868	0.34085	-0.46316	0.64325	0.699619	alpha tubulin acetyltransferase 1 [Source:HGNC Symbol;Acc:HGNC:21186]	protein_coding	GO:0005874,GO:0019799,GO:0071929,GO:0016020,GO:0005737,GO:0016740,GO:0016746,GO:0005819,GO:0005856,GO:0030054,GO:0005925,GO:0005905,GO:0042995,GO:0048666,GO:0070507,GO:0030424,GO:0004468,GO:0050662,GO:0007283,GO:0021542,GO:0045598,GO:1900227,GO:0005794,GO:0005829,GO:0072686,GO:0097427	100144480.0	ATAT1
ATCAY	9.40601	-0.00377562	0.00377562	0.664049	-0.00568576	0.995463	0.996513	ATCAY kinesin light chain interacting caytaxin [Source:HGNC Symbol;Acc:HGNC:779]	protein_coding	GO:0005737,GO:0016020,GO:0016021,GO:0004309,GO:0006798,GO:0006915,GO:0019894,GO:0031175,GO:0032880,GO:2000212,GO:0031966,GO:0043005	100626830.0	ATCAY
ATE1	382.87	1.24045	1.24045	0.46507	2.66723	0.00764788	0.0190379	arginyltransferase 1 [Source:HGNC Symbol;Acc:HGNC:782]	protein_coding	GO:0016598,GO:0004057,GO:0016740,GO:0016746,GO:0005737,GO:0010498,GO:0005634	100512816.0	ATE1
ATF1	212.986	1.69653	1.69653	0.432021	3.92696	8.60263e-05	0.000674899	activating transcription factor 1 [Source:HGNC Symbol;Acc:HGNC:783]	protein_coding	GO:0005515,GO:0003677,GO:0003700,GO:0043565,GO:0006355,GO:0005634,GO:0046982,GO:0006357,GO:0005667,GO:0000977,GO:0001228,GO:0042802,GO:0045944,GO:0005654,GO:1990590	102158891.0	ATF1
ATF2	572.156	1.91658	1.91658	0.400199	4.78907	1.67558e-06	4.78218e-05	activating transcription factor 2 [Source:HGNC Symbol;Acc:HGNC:784]	protein_coding	GO:0003676,GO:0003700,GO:0006355,GO:0005634,GO:0006357,GO:0003677,GO:0004402,GO:0016573,GO:0045893,GO:0043565,GO:0000977,GO:0000980,GO:0001102,GO:0001158,GO:0001228,GO:0003682,GO:0008140,GO:0019901,GO:0035497,GO:0003151,GO:0006970,GO:0006974,GO:0010628,GO:0016525,GO:0031573,GO:0032915,GO:0045444,GO:0045944,GO:0051091,GO:0060612,GO:0110024,GO:1902110,GO:0005654,GO:0005737,GO:0005741,GO:0016020,GO:…	100513441.0	ATF2
ATF3	61.1448	-0.45966	0.45966	0.273002	-1.68372	0.0922352	0.137927	activating transcription factor 3 [Source:HGNC Symbol;Acc:HGNC:785]	protein_coding	GO:0003677,GO:0003700,GO:0006355,GO:0005634,GO:0006357,GO:0000978,GO:0000976,GO:0000977,GO:0001227,GO:0042802,GO:0042803,GO:0044212,GO:0046982,GO:0000122,GO:0006094,GO:0010628,GO:0030968,GO:0034198,GO:0035914,GO:0045892,GO:0045944,GO:0070373,GO:1903984,GO:1990440,GO:0005730,GO:1990622	100738612.0	ATF3
ATF4	740.807	-0.607956	0.607956	0.390099	-1.55847	0.119123	0.170825	activating transcription factor 4 [Source:HGNC Symbol;Acc:HGNC:786]	protein_coding	GO:0003700,GO:0006355,GO:0005634,GO:0005737,GO:0006357	100144302.0	ATF4
ATF5	52.3518	-1.55869	1.55869	1.1465	-1.35952	NA	NA	activating transcription factor 5 [Source:HGNC Symbol;Acc:HGNC:790]	protein_coding	GO:0003700,GO:0006355,GO:0006357,GO:0005634,GO:0000977,GO:0000981,GO:0003682,GO:0015631,GO:0019900,GO:0043565,GO:0044212,GO:0007623,GO:0008285,GO:0009791,GO:0010468,GO:0021889,GO:0021891,GO:0021930,GO:0021988,GO:0035264,GO:0043066,GO:0045444,GO:0045892,GO:0045893,GO:0045944,GO:0046605,GO:1902750,GO:0005654,GO:0005667,GO:0005813,GO:0005829	100523675.0	ATF5
ATF6	713.792	1.72885	1.72885	0.418866	4.12746	3.66785e-05	0.000377299	activating transcription factor 6 [Source:HGNC Symbol;Acc:HGNC:791]	protein_coding	GO:0003700,GO:0006355,GO:0005634,GO:0005789,GO:0035497,GO:0030968,GO:0045944,GO:0007601,GO:0042802,GO:0000978,GO:0046982,GO:0000976,GO:0000977,GO:0043565,GO:0001654,GO:0043065,GO:1903893,GO:1990440,GO:0005783,GO:0005794,GO:0016020,GO:0030176	100158076.0	ATF6
ATF6B	393.175	-1.81078	1.81078	0.82353	-2.1988	NA	NA	activating transcription factor 6 beta [Source:HGNC Symbol;Acc:HGNC:2349]	protein_coding	GO:0003700,GO:0006355,GO:0005634,GO:0006357,GO:0035497,GO:0030968,GO:0012505	100144516.0	ATF6B
ATF7	539.665	-0.292509	0.292509	0.226145	-1.29346	0.195852	0.257955	activating transcription factor 7, transcript variant X3	protein_coding	NA	NA	ATF7
ATF7IP	2585.36	1.70854	1.70854	0.418393	4.08358	4.43475e-05	0.000431865	activating transcription factor 7 interacting protein [Source:HGNC Symbol;Acc:HGNC:20092]	protein_coding	GO:0005515,GO:0003714,GO:0016887,GO:0000122,GO:0006306,GO:0031647,GO:0045892,GO:0045893,GO:0045898,GO:0050821,GO:0090309,GO:0005634,GO:0005654,GO:0005667,GO:0005829,GO:0016604	100513013.0	ATF7IP
ATF7IP2	105.948	1.43616	1.43616	0.398382	3.60497	0.000312187	0.00163881	activating transcription factor 7 interacting protein 2 [Source:HGNC Symbol;Acc:HGNC:20397]	protein_coding	GO:0005515	100520369.0	ATF7IP2
ATG10	50.2593	0.843468	0.843468	0.310123	2.71979	0.00653242	0.0167327	autophagy related 10 [Source:HGNC Symbol;Acc:HGNC:20315]	protein_coding	GO:0006914,GO:0032446,GO:0016236,GO:0006497,GO:0019777	100462744.0	ATG10
ATG101	94.117	-0.612705	0.612705	0.33196	-1.84572	0.0649331	0.103294	autophagy related 101 [Source:HGNC Symbol;Acc:HGNC:25679]	protein_coding	GO:0006914,GO:0000045,GO:0000407,GO:0042802,GO:0044877	110260663.0	ATG101
ATG12	104.539	0.544145	0.544145	0.214793	2.53335	0.0112977	0.0260072	autophagy related 12 [Source:NCBI gene;Acc:100462745]	protein_coding	GO:0005737,GO:0000045,GO:0006914,GO:0000422,GO:0006501,GO:0034045,GO:0019776,GO:0005776,GO:0016020,GO:0034274	100462745.0	ATG12
ATG13	364.144	-0.269941	0.269941	0.201038	-1.34274	0.179356	0.239911	autophagy related 13 [Source:HGNC Symbol;Acc:HGNC:29091]	protein_coding	GO:0006914,GO:0000045,GO:1990316,GO:0005829,GO:0019901,GO:0000422,GO:0034727,GO:0000407,GO:0032147,GO:0016236,GO:0034497,GO:0019898,GO:0019887,GO:0000423,GO:0098780,GO:0005739	100516128.0	ATG13
ATG14	111.964	0.834287	0.834287	0.346893	2.40503	0.0161713	0.0342383	autophagy related 14 [Source:HGNC Symbol;Acc:HGNC:19962]	protein_coding	GO:0009267,GO:0000045,GO:0005776,GO:0034045,GO:0000423,GO:0051020,GO:0001932,GO:0001933,GO:0001934,GO:0006914,GO:0008333,GO:0010608,GO:0016236,GO:0016240,GO:0042149,GO:0043552,GO:0090207,GO:0098780,GO:0005930,GO:0035032,GO:0044233,GO:0045335,GO:0097629,GO:0097632	100155666.0	ATG14
ATG16L1	387.454	-0.788765	0.788765	0.336681	-2.34276	0.0191416	0.0389585	autophagy related 16 like 1 [Source:HGNC Symbol;Acc:HGNC:21498]	protein_coding	GO:0005515,GO:0000045,GO:0010508,GO:0034497,GO:0039689,GO:0061739,GO:0098792,GO:0000421,GO:0005776,GO:0005930	100462746.0	ATG16L1
ATG16L2	140.355	-2.22369	2.22369	1.16866	-1.90278	NA	NA	autophagy related 16 like 2 [Source:HGNC Symbol;Acc:HGNC:25464]	protein_coding	GO:0005515,GO:0000045,GO:0039689,GO:0000421,GO:0005654	100511396.0	ATG16L2
ATG2A	298.479	-2.47074	2.47074	1.19891	-2.06083	0.0393197	0.0689462	autophagy related 2A [Source:HGNC Symbol;Acc:HGNC:29028]	protein_coding	GO:0006914,GO:0000045,GO:0000422,GO:0000407,GO:0019898,GO:0005634,GO:0005829,GO:0043231	100462717.0	ATG2A
ATG2B	479.846	1.39431	1.39431	0.359946	3.87365	0.000107216	0.000786564	autophagy related 2B [Source:HGNC Symbol;Acc:HGNC:20187]	protein_coding	GO:0006914,GO:0000045,GO:0000422,GO:0000407,GO:0019898,GO:0005654	100462716.0	ATG2B
ATG3	354.736	1.35561	1.35561	0.330484	4.10188	4.09807e-05	0.000410585	autophagy related 3 [Source:HGNC Symbol;Acc:HGNC:20962]	protein_coding	GO:0005737,GO:0005829,GO:0015031,GO:0006914,GO:0000045,GO:0000422,GO:0019776,GO:0019777,GO:0019787,GO:0019899,GO:0006464,GO:0016236,GO:0016567,GO:0043653,GO:0050765,GO:1902017,GO:0000153	100157190.0	ATG3
ATG4A	75.3897	1.16993	1.16993	0.308475	3.79263	0.000149059	0.000979542	autophagy related 4A cysteine peptidase [Source:HGNC Symbol;Acc:HGNC:16489]	protein_coding	GO:0004197,GO:0006914,GO:0005737,GO:0016787,GO:0008233,GO:0006508,GO:0015031,GO:0008234	100156732.0	ATG4A
ATG4B	67.2152	-1.65515	1.65515	1.14576	-1.44459	0.148573	0.205327	autophagy related 4B cysteine peptidase [Source:HGNC Symbol;Acc:HGNC:20790]	protein_coding	GO:0006508,GO:0004197,GO:0006914,GO:0005737,GO:0016787,GO:0008233,GO:0015031,GO:0008234,GO:0004175,GO:0051697	100462747.0	ATG4B
ATG4C	190.318	2.42168	2.42168	0.595646	4.06564	4.79002e-05	0.000451121	autophagy related 4C cysteine peptidase [Source:HGNC Symbol;Acc:HGNC:16040]	protein_coding	GO:0006508,GO:0004197,GO:0006914,GO:0005737,GO:0016787,GO:0008233,GO:0015031,GO:0008234	100462748.0	ATG4C
ATG4D	118.006	-1.91772	1.91772	0.955982	-2.00602	NA	NA	autophagy related 4D cysteine peptidase [Source:HGNC Symbol;Acc:HGNC:20789]	protein_coding	GO:0005737,GO:0016787,GO:0008233,GO:0006508,GO:0015031,GO:0008234,GO:0006914	100141400.0	ATG4D
ATG5	294.76	1.9265	1.9265	0.473718	4.06675	4.7673e-05	0.000450019	autophagy related 5 [Source:HGNC Symbol;Acc:HGNC:589]	protein_coding	GO:0005737,GO:0006914,GO:0034045,GO:0075044,GO:0000045,GO:0016020,GO:0043066,GO:2000377,GO:0060548,GO:0042311,GO:0001974,GO:1902017,GO:0050765,GO:0060047,GO:0019725,GO:0009267,GO:0044233,GO:0005930,GO:0042493,GO:0002739,GO:0009620,GO:0016236,GO:0019883,GO:0031397,GO:0039689,GO:0045060,GO:0048840,GO:0051279,GO:0055015,GO:0061739,GO:0070257,GO:2000619,GO:0000422,GO:0035973,GO:0043687,GO:0071500,GO:…	100739102.0	ATG5
ATG7	255.084	0.0138255	0.0138255	0.164575	0.0840075	0.93305	0.946243	autophagy related 7 [Source:HGNC Symbol;Acc:HGNC:16935]	protein_coding	GO:0005737,GO:0008641,GO:0006914,GO:0015031,GO:0000407,GO:0019778,GO:0019779,GO:0000045,GO:0000422,GO:0006501,GO:0006995,GO:0032446,GO:0034727,GO:0044805	100462749.0	ATG7
ATG9A	151.616	-2.05135	2.05135	0.837799	-2.4485	NA	NA	autophagy related 9A	protein_coding	NA	NA	ATG9A
ATG9B	5.37749	-2.39353	2.39353	1.03966	-2.30222	0.021323	0.0423459	autophagy related 9B [Source:HGNC Symbol;Acc:HGNC:21899]	protein_coding	GO:0016020,GO:0016021,GO:0005794,GO:0015031,GO:0006914,GO:0000045,GO:0000422,GO:0044805,GO:0000407,GO:0030659,GO:0031410,GO:0034497,GO:0005776,GO:0005737	100462720.0	ATG9B
ATIC	106.752	1.28693	1.28693	0.265297	4.85091	1.22899e-06	3.858e-05	5-aminoimidazole-4-carboxamide ribonucleotide formyltransferase/IMP cyclohydrolase [Source:NCBI gene;Acc:100170854]	protein_coding	GO:0003824,GO:0006164,GO:0003937,GO:0004643,GO:0005829,GO:0016787,GO:0016740,GO:0042803,GO:0006189,GO:0098761,GO:0005886	100170854.0	ATIC
ATL1	7.3163	0.717481	0.717481	0.573299	1.25149	0.210754	0.274512	atlastin GTPase 1 [Source:HGNC Symbol;Acc:HGNC:11231]	protein_coding	GO:0005525,GO:0003924,GO:0000166,GO:0016020,GO:0016021,GO:0007029,GO:0051260,GO:0042802,GO:1990809,GO:0005737,GO:0005783,GO:0071782,GO:0098826	100158193.0	ATL1
ATL2	247.421	1.97974	1.97974	0.549667	3.6017	0.000316141	0.00165366	atlastin GTPase 2 [Source:HGNC Symbol;Acc:HGNC:24047]	protein_coding	GO:0005525,GO:0003924,GO:0000166,GO:0016020,GO:0016021,GO:0007029,GO:0051260,GO:0042802,GO:0007030,GO:1990809,GO:0005783,GO:0098826	100521264.0	ATL2
ATL3	476.045	1.47284	1.47284	0.452257	3.25665	0.00112735	0.0042766	atlastin GTPase 3 [Source:HGNC Symbol;Acc:HGNC:24526]	protein_coding	GO:0005525,GO:0003924,GO:0000166,GO:0016020,GO:0016021,GO:0007029,GO:0042802,GO:0007030,GO:0051260,GO:1903373,GO:0005783,GO:0071782,GO:0098826	100512265.0	ATL3
ATM	1493.04	2.07086	2.07086	0.530684	3.90224	9.53062e-05	0.000725723	ATM serine/threonine kinase [Source:HGNC Symbol;Acc:HGNC:795]	protein_coding	GO:0005515,GO:0004674,GO:0003735,GO:0006412,GO:0005622,GO:0005840,GO:0006281,GO:0000077,GO:0016301,GO:0000723,GO:0010212,GO:0016572,GO:0090399,GO:0000166,GO:0005524,GO:0016310,GO:0005634,GO:0016740,GO:0006974,GO:0031410,GO:1904262,GO:0036092,GO:0008630,GO:0004672,GO:0004677,GO:0016303,GO:0044877,GO:0046983,GO:0047485,GO:0000724,GO:0001541,GO:0001756,GO:0002331,GO:0002376,GO:0002377,GO:0006468,GO:…	100101922.0	ATM
ATMIN	294.167	0.92588	0.92588	0.306801	3.01785	0.00254576	0.00795383	ATM interactor [Source:HGNC Symbol;Acc:HGNC:29034]	protein_coding	GO:0003676	110255220.0	ATMIN
ATN1	312.184	-2.13949	2.13949	1.07247	-1.99493	NA	NA	atrophin 1 [Source:HGNC Symbol;Acc:HGNC:3033]	protein_coding	GO:0005634,GO:0003714,GO:0003677,GO:0001085,GO:0019904,GO:0000122,GO:0051402,GO:0005654,GO:0016363	100153709.0	ATN1
ATOH7	0.238125	-1.70096	1.70096	3.16075	-0.538153	0.590472	NA	atonal bHLH transcription factor 7 [Source:HGNC Symbol;Acc:HGNC:13907]	protein_coding	GO:0006355,GO:0046983,GO:0003407,GO:0007623,GO:0009649,GO:0021554	100624800.0	ATOH7
ATOH8	50.7723	-2.47474	2.47474	1.03258	-2.39666	0.0165452	0.0347783	atonal bHLH transcription factor 8 [Source:HGNC Symbol;Acc:HGNC:24126]	protein_coding	GO:0003700,GO:0006355,GO:0046983,GO:0030154,GO:0008134,GO:0033613,GO:0070888,GO:0001704,GO:0001937,GO:0010595,GO:0010629,GO:0035148,GO:0045603,GO:0045892,GO:0045893,GO:0051450,GO:0060395,GO:1902895,GO:0005634,GO:0005654,GO:0005737	100523367.0	ATOH8
ATOX1	18.2798	-1.42779	1.42779	0.830386	-1.71944	0.0855351	0.129806	antioxidant 1 copper chaperone	protein_coding	NA	NA	ATOX1
ATP10A	71.7267	-1.09966	1.09966	0.646758	-1.70026	0.0890823	0.134146	ATPase phospholipid transporting 10A (putative)	protein_coding	NA	NA	ATP10A
ATP10B	0.786222	-0.593612	0.593612	1.63582	-0.362884	0.716691	0.763703	ATPase phospholipid transporting 10B (putative) [Source:HGNC Symbol;Acc:HGNC:13543]	protein_coding	GO:0016021,GO:0005524,GO:0000166,GO:0000287,GO:0015914,GO:0016020,GO:0140326	100626997.0	ATP10B
ATP10D	910.384	0.941851	0.941851	0.306925	3.06866	0.00215019	0.00697807	ATPase phospholipid transporting 10D (putative) [Source:HGNC Symbol;Acc:HGNC:13549]	protein_coding	GO:0016021,GO:0005524,GO:0000166,GO:0000287,GO:0015914,GO:0016020,GO:0140326,GO:0005886,GO:0045332,GO:0005654,GO:0005783	100520087.0	ATP10D
ATP11A	827.749	-1.3596	1.3596	0.499725	-2.7207	0.00651448	0.0166958	ATPase phospholipid transporting 11A [Source:HGNC Symbol;Acc:HGNC:13552]	protein_coding	GO:0016021,GO:0005524,GO:0000166,GO:0000287,GO:0015914,GO:0016020,GO:0005886,GO:0005783,GO:0140326,GO:0045332,GO:0005802,GO:0055037,GO:0001701,GO:0043231	110255868.0	ATP11A
ATP11B	866.671	2.02656	2.02656	0.566965	3.5744	0.000351028	0.00178827	ATPase phospholipid transporting 11B (putative), transcript variant X13	protein_coding	NA	NA	ATP11B
ATP11C	449.12	1.89793	1.89793	0.523797	3.6234	0.000290759	0.00155497	ATPase phospholipid transporting 11C [Source:HGNC Symbol;Acc:HGNC:13554]	protein_coding	GO:0016021,GO:0005524,GO:0000166,GO:0000287,GO:0015914,GO:0045332,GO:0016020,GO:0140326,GO:0005886,GO:0005783,GO:0005802,GO:0055037	100523658.0	ATP11C
ATP12A	0.230168	-0.546823	0.546823	3.16075	-0.173004	0.862648	NA	ATPase H+/K+ transporting non-gastric alpha2 subunit [Source:HGNC Symbol;Acc:HGNC:13816]	protein_coding	GO:0016021,GO:0005524,GO:0000166,GO:0006813,GO:0008556,GO:0019829,GO:0016020,GO:0046872,GO:0006811,GO:1990573,GO:0005391,GO:0006883,GO:0010248,GO:0030007,GO:0036376,GO:0008900,GO:0006885,GO:0055075,GO:0016323	100521921.0	ATP12A
ATP13A1	362.356	-1.71716	1.71716	0.822362	-2.08809	NA	NA	ATPase 13A1 [Source:HGNC Symbol;Acc:HGNC:24215]	protein_coding	GO:0016021,GO:0016887,GO:0000166,GO:0006812,GO:0005524,GO:0016020,GO:0016787,GO:0046872,GO:0005623,GO:0006874	100738340.0	ATP13A1
ATP13A2	609.135	-1.97771	1.97771	1.27095	-1.55609	NA	NA	ATPase cation transporting 13A2 [Source:HGNC Symbol;Acc:HGNC:30213]	protein_coding	GO:0016021,GO:0016887,GO:0000166,GO:0006812,GO:0005524,GO:0016020,GO:0016787,GO:0046872,GO:0006874	100523971.0	ATP13A2
ATP13A3	669.882	2.05872	2.05872	0.466237	4.4156	1.0073e-05	0.00016345	ATPase 13A3 [Source:HGNC Symbol;Acc:HGNC:24113]	protein_coding	GO:0016021,GO:0016887,GO:0000166,GO:0006812,GO:0005524,GO:0016020,GO:0016787,GO:0046872,GO:0005623,GO:0006874	100736901.0	ATP13A3
ATP1A1	886.255	-1.33595	1.33595	0.649648	-2.05642	NA	NA	ATPase Na+/K+ transporting subunit alpha 1 [Source:HGNC Symbol;Acc:HGNC:799]	protein_coding	GO:0016021,GO:0005524,GO:0000166,GO:0006813,GO:0008556,GO:0016020,GO:0046872,GO:0006811,GO:0016311,GO:1990573,GO:0005391,GO:0006883,GO:0010248,GO:0030007,GO:0036376,GO:0016791,GO:0051087,GO:1990239,GO:0002026,GO:0008217,GO:0031947,GO:0042493,GO:0045822,GO:0045823,GO:0045989,GO:0071383,GO:0086009,GO:1903416,GO:0005886,GO:0005890,GO:0014069,GO:0016323,GO:0016324,GO:0030315,GO:0032991,GO:0042383,GO:…	397481.0	ATP1A1
ATP1A2	43.9932	-1.98084	1.98084	0.686464	-2.88557	0.00390709	0.0112476	ATPase Na+/K+ transporting subunit alpha 2	protein_coding	NA	NA	ATP1A2
ATP1A3	0.557888	-2.92914	2.92914	2.14877	-1.36317	0.172828	NA	ATPase Na+/K+ transporting subunit alpha 3, transcript variant X1	protein_coding	NA	NA	ATP1A3
ATP1B1	138.247	0.878795	0.878795	0.485204	1.81119	0.0701118	0.110058	ATPase Na+/K+ transporting subunit beta 1 [Source:NCBI gene;Acc:396898]	protein_coding	GO:0006813,GO:0006814,GO:0005890,GO:0016020,GO:0016021,GO:0005886,GO:0007155,GO:0006811,GO:0001671,GO:1990573,GO:0005391,GO:0006883,GO:0030007,GO:0036376,GO:0005515,GO:0042383,GO:0051117,GO:0010248,GO:0055085,GO:0086009,GO:0005524,GO:0008022,GO:0008144,GO:0016887,GO:0019901,GO:0030955,GO:0031402,GO:0006874,GO:0010468,GO:0010882,GO:0032781,GO:0046034,GO:0050821,GO:0055119,GO:0060048,GO:0072659,GO:…	396898.0	ATP1B1
ATP1B2	6.44428	-0.938887	0.938887	0.826201	-1.13639	0.255793	0.323046	ATPase Na+/K+ transporting subunit beta 2 [Source:HGNC Symbol;Acc:HGNC:805]	protein_coding	GO:0006813,GO:0006814,GO:0005890,GO:0016020,GO:0016021,GO:0006811,GO:0001671,GO:1990573,GO:0005391,GO:0006883,GO:0010248,GO:0030007,GO:0036376,GO:0051117,GO:0032781,GO:0050821,GO:0086009,GO:1901018,GO:1903278,GO:1903288,GO:0005737,GO:0016324	100522212.0	ATP1B2
ATP1B3	332.532	1.55806	1.55806	0.477233	3.26477	0.00109555	0.00419235	ATPase Na+/K+ transporting subunit beta 3, transcript variant X1	protein_coding	NA	NA	ATP1B3
ATP23	36.5741	0.704061	0.704061	0.350908	2.0064	0.0448139	0.0763621	ATP23 metallopeptidase and ATP synthase assembly factor homolog [Source:HGNC Symbol;Acc:HGNC:29452]	protein_coding	GO:0004222,GO:0016787,GO:0046872,GO:0008233,GO:0006508,GO:0031314,GO:0008237,GO:0033615,GO:0034982,GO:0005829,GO:0005886,GO:0030054,GO:0043231	100737094.0	ATP23
ATP2A1	4.42907	-1.78019	1.78019	1.25161	-1.42232	0.154934	0.212755	ATPase sarcoplasmic/endoplasmic reticulum Ca2+ transporting 1 [Source:HGNC Symbol;Acc:HGNC:811]	protein_coding	GO:0016021,GO:0005524,GO:0005783,GO:0000166,GO:0070588,GO:0006816,GO:0005388,GO:0033017,GO:0016020,GO:0006811,GO:1902600,GO:0005739,GO:0008553,GO:0006874	100516962.0	ATP2A1
ATP2A2	916.839	0.570552	0.570552	0.137652	4.14487	3.40004e-05	0.000360419	ATPase sarcoplasmic/endoplasmic reticulum Ca2+ transporting 2 [Source:HGNC Symbol;Acc:HGNC:812]	protein_coding	GO:0016021,GO:0005524,GO:0005783,GO:0000166,GO:0070588,GO:0006816,GO:0005388,GO:0033017,GO:0016020,GO:0046872,GO:0006811,GO:0005789,GO:1902600,GO:0008553,GO:0006874,GO:0005515,GO:0016529,GO:0086036,GO:0005509,GO:0019899,GO:0044548,GO:0086039,GO:0002026,GO:0006984,GO:0006996,GO:0010882,GO:0014883,GO:0014898,GO:0032469,GO:0032470,GO:0033292,GO:0034599,GO:0045822,GO:0070296,GO:1903233,GO:1903515,GO:…	396875.0	ATP2A2
ATP2A3	1401.21	-1.64285	1.64285	1.1643	-1.41103	NA	NA	ATPase sarcoplasmic/endoplasmic reticulum Ca2+ transporting 3 [Source:HGNC Symbol;Acc:HGNC:813]	protein_coding	GO:0016021,GO:0005524,GO:0005783,GO:0000166,GO:0070588,GO:0006816,GO:0005388,GO:0033017,GO:0016020,GO:0006811,GO:1902600,GO:0008553,GO:0006874,GO:0016529	396820.0	ATP2A3
ATP2B1	1702.56	1.51387	1.51387	0.357228	4.23782	2.25696e-05	0.000274829	ATPase plasma membrane Ca2+ transporting 1 [Source:HGNC Symbol;Acc:HGNC:814]	protein_coding	GO:0016020,GO:0016021,GO:0005524,GO:0000166,GO:0070588,GO:0005388,GO:0006811,GO:0098793,GO:0006816,GO:0006874,GO:0030165,GO:0051480,GO:0099509	397636.0	ATP2B1
ATP2B2	11.7985	-2.28283	2.28283	0.66339	-3.44115	0.000579243	0.00260791	ATPase plasma membrane Ca2+ transporting 2 [Source:HGNC Symbol;Acc:HGNC:815]	protein_coding	GO:0016020,GO:0016021,GO:0005524,GO:0000166,GO:0070588,GO:0005388,GO:0006811,GO:0006816,GO:0098793,GO:0098839,GO:0006874,GO:0030165,GO:0099566,GO:0051480,GO:0099509,GO:1905056,GO:1905059,GO:0007605,GO:0030182,GO:0005737,GO:0098978,GO:0098982	100625418.0	ATP2B2
ATP2B3	0.21938	0.607319	0.607319	3.16075	0.192144	0.847629	NA	ATPase plasma membrane Ca2+ transporting 3 [Source:HGNC Symbol;Acc:HGNC:816]	protein_coding	GO:0016020,GO:0016021,GO:0005524,GO:0000166,GO:0070588,GO:0005388,GO:0006811,GO:0006816,GO:0098793,GO:0006874,GO:0030165,GO:0051480,GO:0099509	100520061.0	ATP2B3
ATP2B4	747.434	0.168683	0.168683	0.227679	0.740881	0.458766	0.527525	ATPase plasma membrane Ca2+ transporting 4 [Source:HGNC Symbol;Acc:HGNC:817]	protein_coding	GO:0016020,GO:0016021,GO:0005524,GO:0000166,GO:0070588,GO:0005388,GO:0006811,GO:0006816	100623420.0	ATP2B4
ATP2C1	724.58	1.34934	1.34934	0.377207	3.57718	0.000347327	0.00177488	ATPase secretory pathway Ca2+ transporting 1 [Source:HGNC Symbol;Acc:HGNC:13211]	protein_coding	GO:0016021,GO:0005524,GO:0000166,GO:0070588,GO:0006816,GO:0005388,GO:0016020,GO:0006811,GO:1902600,GO:0000139,GO:0008553,GO:0006874,GO:0071421,GO:0015410,GO:0005794,GO:0031532,GO:0016339,GO:0005802,GO:0008544,GO:0032468,GO:0032472	100157931.0	ATP2C1
ATP4A	3.36633	-0.850387	0.850387	0.862916	-0.98548	0.324388	0.394952	ATPase H+/K+ transporting subunit alpha [Source:HGNC Symbol;Acc:HGNC:819]	protein_coding	GO:0016021,GO:0005524,GO:0000166,GO:0006813,GO:0008556,GO:0016020,GO:0046872,GO:0006811,GO:0071805,GO:0000287,GO:0008900,GO:0005623,GO:1902600,GO:1990573,GO:0005391,GO:0006883,GO:0010248,GO:0030007,GO:0036376	397552.0	ATP4A
ATP4B	0.476851	-2.68505	2.68505	2.24928	-1.19374	0.232579	NA	ATPase H+/K+ transporting subunit beta [Source:HGNC Symbol;Acc:HGNC:820]	protein_coding	GO:0006813,GO:0006814,GO:0005890,GO:0016020,GO:0016021,GO:0005886,GO:0007155,GO:0006811,GO:0001671,GO:1990573,GO:0005391,GO:0006883,GO:0010248,GO:0030007,GO:0036376,GO:0032781,GO:0005515	397131.0	ATP4B
ATP5A1	1325.69	0.91646	0.91646	0.290371	3.15617	0.00159857	0.00553728	ATP synthase, H+ transporting, mitochondrial F1 complex, alpha subunit 1, cardiac muscle	protein_coding	NA	NA	ATP5A1
ATP5B	1756.49	1.01439	1.01439	0.284986	3.55944	0.000371645	0.00186964	ATP synthase, H+ transporting, mitochondrial F1 complex, beta polypeptide	protein_coding	NA	NA	ATP5B
ATP5C1	276.975	0.772193	0.772193	0.237046	3.25757	0.00112371	0.00426806	ATP synthase, H+ transporting, mitochondrial F1 complex, gamma polypeptide 1, transcript variant X2	protein_coding	NA	NA	ATP5C1
ATP5D	233.934	-1.75753	1.75753	0.970895	-1.81022	NA	NA	ATP synthase, H+ transporting, mitochondrial F1 complex, delta subunit	protein_coding	NA	NA	ATP5D
ATP5E	283.19	-0.408865	0.408865	0.265771	-1.53841	0.123948	0.176395	ATP synthase, H+ transporting, mitochondrial F1 complex, epsilon subunit, transcript variant X1	protein_coding	NA	NA	ATP5E
ATP5F1	441.472	1.2835	1.2835	0.555808	2.30925	0.02093	0.041734	ATP synthase, H+ transporting, mitochondrial Fo complex subunit B1	protein_coding	NA	NA	ATP5F1
ATP5G1	123.393	-1.3932	1.3932	0.798081	-1.74568	0.080866	0.123788	ATP synthase, H+ transporting, mitochondrial Fo complex subunit C1 (subunit 9), transcript variant X2	protein_coding	NA	NA	ATP5G1
ATP5G2	344.023	-0.797355	0.797355	0.328999	-2.42358	0.0153685	0.0329058	ATP synthase, H+ transporting, mitochondrial Fo complex subunit C2 (subunit 9), transcript variant X2	protein_coding	NA	NA	ATP5G2
ATP5G3	195.894	0.0258696	0.0258696	0.326865	0.0791446	0.936918	0.949581	ATP synthase, H+ transporting, mitochondrial Fo complex subunit C3 (subunit 9)	protein_coding	NA	NA	ATP5G3
ATP5H	216.87	1.66239	1.66239	0.423803	3.92255	8.76177e-05	0.00068138	ATP synthase, H+ transporting, mitochondrial Fo complex subunit D, transcript variant X2	protein_coding	NA	NA	ATP5H
ATP5I	123.292	-1.07795	1.07795	0.664415	-1.6224	0.104718	0.15349	ATP synthase, H+ transporting, mitochondrial Fo complex subunit E	protein_coding	NA	NA	ATP5I
ATP5J	248.979	1.36657	1.36657	0.387415	3.5274	0.000419662	0.00204687	ATP synthase, H+ transporting, mitochondrial Fo complex subunit F6, transcript variant X5	protein_coding	NA	NA	ATP5J
ATP5J2	91.3432	-1.03841	1.03841	0.373946	-2.7769	0.00548799	0.0146117	ATP synthase, H+ transporting, mitochondrial Fo complex subunit F2	protein_coding	NA	NA	ATP5J2
ATP5L	149.312	1.18901	1.18901	0.481125	2.47131	0.0134619	0.0298015	ATP synthase, H+ transporting, mitochondrial Fo complex subunit G	protein_coding	NA	NA	ATP5L
ATP5O	200.039	1.98811	1.98811	0.605419	3.28386	0.00102396	0.00398045	ATP synthase, H+ transporting, mitochondrial F1 complex, O subunit	protein_coding	NA	NA	ATP5O
ATP5S	24.5376	1.63511	1.63511	0.533412	3.06538	0.00217392	0.00703907	ATP synthase, H+ transporting, mitochondrial Fo complex subunit s (factor B), transcript variant X3	protein_coding	NA	NA	ATP5S
ATP5SL	135.75	-1.57751	1.57751	0.66778	-2.36232	NA	NA	ATP5S like, transcript variant X4	protein_coding	NA	NA	ATP5SL
ATP6AP1	306.498	-1.96414	1.96414	0.85447	-2.29867	NA	NA	ATPase H+ transporting accessory protein 1 [Source:HGNC Symbol;Acc:HGNC:868]	protein_coding	GO:0046933,GO:0033180,GO:0046961,GO:0016020,GO:0016021,GO:1902600,GO:0017137,GO:0070374,GO:0030641,GO:0033181,GO:0045669,GO:0045921,GO:0006879,GO:0036295,GO:0045780,GO:0045851,GO:0051656,GO:2001206	102159115.0	ATP6AP1
ATP6AP1L	66.8022	1.70338	1.70338	0.420741	4.04853	5.15405e-05	0.000474659	ATPase H+ transporting accessory protein 1 like, transcript variant X5	protein_coding	NA	NA	ATP6AP1L
ATP6AP2	257.327	1.41866	1.41866	0.565062	2.51063	0.0120515	0.0273623	ATPase H+ transporting accessory protein 2 [Source:HGNC Symbol;Acc:HGNC:18305]	protein_coding	GO:0016021,GO:0038023,GO:0016020,GO:0009897,GO:0030177,GO:0003824,GO:0005789,GO:0005764,GO:0002003,GO:0021903,GO:0032914,GO:0043408,GO:0048069,GO:0060323,GO:0016471	100514935.0	ATP6AP2
ATP6V0A1	208.715	-0.313927	0.313927	0.250973	-1.25084	0.210992	0.274746	ATPase H+ transporting V0 subunit a1 [Source:HGNC Symbol;Acc:HGNC:865]	protein_coding	GO:0015078,GO:0033179,GO:0000220,GO:0016020,GO:0016021,GO:0005886,GO:0006811,GO:1902600,GO:0046961,GO:0051117,GO:0007035,GO:0016471	100523018.0	ATP6V0A1
ATP6V0A2	569.034	1.13377	1.13377	0.296868	3.81912	0.000133927	0.000906444	ATPase H+ transporting V0 subunit a2 [Source:HGNC Symbol;Acc:HGNC:18481]	protein_coding	GO:0015078,GO:0033179,GO:0000220,GO:0016020,GO:0016021,GO:0005886,GO:0006811,GO:1902600,GO:0046961,GO:0051117,GO:0007035,GO:0016471,GO:0006879,GO:0036295,GO:0001669,GO:0043229,GO:0048471	100154525.0	ATP6V0A2
ATP6V0A4	1.31376	-1.2789	1.2789	1.0387	-1.23126	0.218227	0.282694	ATPase H+ transporting V0 subunit a4 [Source:HGNC Symbol;Acc:HGNC:866]	protein_coding	GO:0015078,GO:0033179,GO:0000220,GO:0016020,GO:0016021,GO:0005886,GO:0006811,GO:1902600,GO:0046961,GO:0051117,GO:0007035,GO:0016471,GO:0001503,GO:0006885,GO:0007588,GO:0007605,GO:0005768,GO:0005903,GO:0016324,GO:0031526,GO:0045177	100519402.0	ATP6V0A4
ATP6V0B	111.051	-2.1572	2.1572	0.753684	-2.86221	0.00420702	0.0119255	ATPase H+ transporting V0 subunit b [Source:HGNC Symbol;Acc:HGNC:861]	protein_coding	GO:0015078,GO:0033179,GO:0033177,GO:0016020,GO:0016021,GO:0006811,GO:1902600,GO:0046961	110261242.0	ATP6V0B
ATP6V0C	438.21	-1.90988	1.90988	1.15168	-1.65834	NA	NA	ATPase H+ transporting V0 subunit c	protein_coding	NA	NA	ATP6V0C
ATP6V0D1	225.639	-1.66073	1.66073	0.744236	-2.23146	NA	NA	ATPase H+ transporting V0 subunit d1 [Source:HGNC Symbol;Acc:HGNC:13724]	protein_coding	GO:0015078,GO:0033179,GO:0006811,GO:0005769,GO:1902600,GO:0046961,GO:0008553,GO:0007035,GO:0005765,GO:0016471,GO:0033181,GO:0007034	100525048.0	ATP6V0D1
ATP6V0D2	0.343377	0.534785	0.534785	1.97303	0.271048	0.786354	NA	ATPase H+ transporting V0 subunit d2 [Source:HGNC Symbol;Acc:HGNC:18266]	protein_coding	GO:0015078,GO:0033179,GO:0006811,GO:0005769,GO:1902600,GO:0046961,GO:0008553,GO:0007035,GO:0005765,GO:0016471,GO:0033181,GO:0007034,GO:0016020,GO:0016324	100521494.0	ATP6V0D2
ATP6V0E1	250.152	0.933755	0.933755	0.340988	2.73838	0.0061743	0.0160491	ATPase H+ transporting V0 subunit e1 [Source:HGNC Symbol;Acc:HGNC:863]	protein_coding	GO:0015078,GO:0033179,GO:0016020,GO:0016021,GO:0016787,GO:0006811,GO:1902600,GO:0055085	733646.0	ATP6V0E1
ATP6V1A	546.866	1.84575	1.84575	0.431747	4.27507	1.91081e-05	0.000249297	ATPase H+ transporting V1 subunit A [Source:NCBI gene;Acc:445531]	protein_coding	GO:0005524,GO:0046034,GO:1902600,GO:0033180,GO:0046961,GO:0005886,GO:0005774,GO:0006879,GO:0036295,GO:0005829,GO:0005902,GO:0016324	445531.0	ATP6V1A
ATP6V1B1	0.473262	0.0260866	0.0260866	1.96893	0.0132491	0.989429	NA	ATPase H+ transporting V1 subunit B1 [Source:HGNC Symbol;Acc:HGNC:853]	protein_coding	GO:0005524,GO:0033180,GO:0006811,GO:1902600,GO:0015078,GO:0001503,GO:0003091,GO:0003096,GO:0006693,GO:0006885,GO:0007588,GO:0007605,GO:0010468,GO:0030534,GO:0035812,GO:0042048,GO:0042472,GO:0045851,GO:0046034,GO:0055064,GO:0055074,GO:0055075,GO:0005737,GO:0005829,GO:0005902,GO:0016020,GO:0016323,GO:0016324,GO:0016328,GO:0016471	100523368.0	ATP6V1B1
ATP6V1B2	603.803	1.5356	1.5356	0.380963	4.03085	5.55764e-05	0.000497986	ATPase H+ transporting V1 subunit B2 [Source:HGNC Symbol;Acc:HGNC:854]	protein_coding	GO:0005524,GO:0046034,GO:1902600,GO:0033180,GO:0006811,GO:0001726,GO:0005737,GO:0005829,GO:0005886,GO:0005902,GO:0016324,GO:0043231	106504095.0	ATP6V1B2
ATP6V1C1	271.64	2.02157	2.02157	0.47968	4.2144	2.50438e-05	0.000294631	ATPase H+ transporting V1 subunit C1 [Source:HGNC Symbol;Acc:HGNC:856]	protein_coding	GO:0015078,GO:0033180,GO:0006811,GO:1902600,GO:0046961,GO:0008553,GO:0000221,GO:0005886	100154942.0	ATP6V1C1
ATP6V1C2	21.7374	-0.734943	0.734943	0.537333	-1.36776	0.171387	0.23156	ATPase H+ transporting V1 subunit C2 [Source:HGNC Symbol;Acc:HGNC:18264]	protein_coding	GO:0015078,GO:0033180,GO:0006811,GO:1902600,GO:0046961,GO:0008553,GO:0000221,GO:0046983,GO:0030177	100512277.0	ATP6V1C2
ATP6V1D	222.058	1.7927	1.7927	0.49408	3.62837	0.00028522	0.00153754	ATPase H+ transporting V1 subunit D [Source:HGNC Symbol;Acc:HGNC:13527]	protein_coding	GO:0042626,GO:1902600,GO:0046961,GO:0055085,GO:0033176,GO:0016020,GO:0005813,GO:0005929,GO:0060271,GO:0061512	100156681.0	ATP6V1D
ATP6V1E1	337.401	1.13064	1.13064	0.33458	3.37929	0.000726726	0.00306957	ATPase H+ transporting V1 subunit E1 [Source:HGNC Symbol;Acc:HGNC:857]	protein_coding	GO:0046961,GO:0033178,GO:1902600,GO:0008553,GO:0051117,GO:0005737,GO:0005768,GO:0005829,GO:0005902,GO:0016324	100156112.0	ATP6V1E1
ATP6V1E2	52.8964	0.509982	0.509982	0.32946	1.54793	0.121638	0.173663	ATPase H+ transporting V1 subunit E2 [Source:HGNC Symbol;Acc:HGNC:18125]	protein_coding	GO:0046961,GO:0033178,GO:1902600	100736975.0	ATP6V1E2
ATP6V1F	66.8458	-1.9271	1.9271	0.997368	-1.93219	NA	NA	ATPase H+ transporting V1 subunit F [Source:HGNC Symbol;Acc:HGNC:16832]	protein_coding	GO:0034220,GO:0033180,GO:0046961,GO:0016020,GO:0006811,GO:1902600,GO:0042625,GO:0016471	100518811.0	ATP6V1F
ATP6V1G1	296.184	-1.057	1.057	0.445687	-2.37162	0.0177104	0.0366851	ATPase H+ transporting V1 subunit G1 [Source:NCBI gene;Acc:100154379]	protein_coding	GO:0042626,GO:1902600,GO:0016471,GO:0006811,GO:0008553,GO:0016020,GO:0016021,GO:0042626,GO:1902600,GO:0016471,GO:0006811,GO:0008553,GO:0016020,GO:0016021	100154379.0	ATP6V1G1
ATP6V1G2	7.65278	0.703435	0.703435	0.526494	1.33607	0.181525	0.242402	ATPase H+ transporting V1 subunit G2, transcript variant X3	protein_coding	NA	NA	ATP6V1G2
ATP6V1G3	3.2056	1.54208	1.54208	0.946516	1.62922	0.103267	0.151659	ATPase H+ transporting V1 subunit G3 [Source:HGNC Symbol;Acc:HGNC:18265]	protein_coding	GO:0042626,GO:1902600,GO:0016471,GO:0006811,GO:0008553,GO:0051117,GO:0005829,GO:0005886	100522819.0	ATP6V1G3
ATP6V1H	207.109	0.455091	0.455091	0.213152	2.13505	0.0327566	0.0595258	ATPase H+ transporting V1 subunit H [Source:HGNC Symbol;Acc:HGNC:18303]	protein_coding	GO:0046961,GO:0000221,GO:0006811,GO:1902600,GO:0006897	397472.0	ATP6V1H
ATP7A	660.447	2.00517	2.00517	0.491963	4.07586	4.5845e-05	0.000439538	ATPase copper transporting alpha [Source:HGNC Symbol;Acc:HGNC:869]	protein_coding	GO:0016021,GO:0005507,GO:0030001,GO:0046872,GO:0000166,GO:0006812,GO:0019829,GO:0005524,GO:0016020,GO:0005802,GO:0006878,GO:0048471,GO:0043682,GO:0060003,GO:0072511,GO:0032767,GO:1903136,GO:0006825,GO:0051353,GO:0005770,GO:0005794,GO:0005886,GO:0016323,GO:0030140	397159.0	ATP7A
ATP7B	17.3458	-2.05022	2.05022	0.795881	-2.57604	0.00999401	0.0234984	ATPase copper transporting beta	protein_coding	NA	NA	ATP7B
ATP8A1	924.561	1.42365	1.42365	0.451925	3.1502	0.00163158	0.00563245	ATPase phospholipid transporting 8A1 [Source:HGNC Symbol;Acc:HGNC:13531]	protein_coding	GO:0016021,GO:0005524,GO:0000166,GO:0000287,GO:0015914,GO:0016020,GO:0140326,GO:0005886,GO:0005794,GO:0045332,GO:0005802,GO:0005783,GO:0030335,GO:0007612,GO:0043231,GO:0061092	100515393.0	ATP8A1
ATP8B1	124.716	0.797712	0.797712	0.423228	1.88483	0.0594531	0.0961222	ATPase phospholipid transporting 8B1 [Source:HGNC Symbol;Acc:HGNC:3706]	protein_coding	GO:0016021,GO:0005524,GO:0000166,GO:0000287,GO:0015914,GO:0016020,GO:0005886,GO:0005794,GO:0140326,GO:0045332,GO:0007030,GO:0140331,GO:0005319,GO:0015247,GO:1901612,GO:0006855,GO:0007605,GO:0008206,GO:0015917,GO:0021650,GO:0032534,GO:0045892,GO:0060119,GO:0005783,GO:0016324,GO:0032420	100153006.0	ATP8B1
ATP8B2	300.335	-0.866617	0.866617	0.371896	-2.33027	0.019792	0.0399627	ATPase phospholipid transporting 8B2 [Source:HGNC Symbol;Acc:HGNC:13534]	protein_coding	GO:0016021,GO:0005524,GO:0000166,GO:0000287,GO:0015914,GO:0016020,GO:0140326	100517341.0	ATP8B2
ATP8B3	6.48393	-2.98431	2.98431	0.856926	-3.48258	0.000496615	0.00232205	ATPase phospholipid transporting 8B3 [Source:HGNC Symbol;Acc:HGNC:13535]	protein_coding	GO:0016021,GO:0005524,GO:0000166,GO:0000287,GO:0015914,GO:0016020,GO:0005886,GO:0005794,GO:0140326,GO:0045332,GO:0007030,GO:0007339,GO:0001669	100513137.0	ATP8B3
ATP8B4	76.4869	1.82965	1.82965	0.571015	3.20421	0.00135433	0.00490097	ATPase phospholipid transporting 8B4 (putative) [Source:HGNC Symbol;Acc:HGNC:13536]	protein_coding	GO:0016021,GO:0005524,GO:0000166,GO:0000287,GO:0015914,GO:0016020,GO:0005886,GO:0005794,GO:0140326,GO:0045332,GO:0007030	100154720.0	ATP8B4
ATP9A	85.9214	-1.73159	1.73159	0.585703	-2.95643	0.00311219	0.00936546	ATPase phospholipid transporting 9A (putative) [Source:HGNC Symbol;Acc:HGNC:13540]	protein_coding	GO:0016021,GO:0005524,GO:0000166,GO:0000287,GO:0005802,GO:0015914,GO:0005768,GO:0016020,GO:0140326,GO:0003676,GO:0005634,GO:0006355,GO:0005886,GO:0045332,GO:0006897,GO:0006890,GO:0016021,GO:0005524,GO:0000166,GO:0000287,GO:0005802,GO:0015914,GO:0005768,GO:0016020,GO:0140326,GO:0003676,GO:0005634,GO:0006355,GO:0005886,GO:0045332,GO:0006897,GO:0006890	100136901.0	ATP9A
ATP9B	278.986	-0.17293	0.17293	0.221993	-0.778991	0.435985	0.505697	ATPase phospholipid transporting 9B (putative) [Source:HGNC Symbol;Acc:HGNC:13541]	protein_coding	GO:0016021,GO:0005524,GO:0000166,GO:0000287,GO:0005802,GO:0015914,GO:0016020,GO:0005886,GO:0005768,GO:0140326,GO:0045332,GO:0006897,GO:0006890	100154901.0	ATP9B
ATPAF1	194.711	0.88259	0.88259	0.305783	2.88633	0.00389761	0.0112271	ATP synthase mitochondrial F1 complex assembly factor 1 [Source:HGNC Symbol;Acc:HGNC:18803]	protein_coding	GO:0065003,GO:0005739,GO:0033615	100524092.0	ATPAF1
ATPAF2	76.3531	-1.87233	1.87233	1.39623	-1.34099	NA	NA	ATP synthase mitochondrial F1 complex assembly factor 2 [Source:HGNC Symbol;Acc:HGNC:18802]	protein_coding	GO:0043461,GO:0005829,GO:0016607	100621967.0	ATPAF2
ATPIF1	192.19	-0.73044	0.73044	0.418967	-1.74343	0.0812585	0.124296	ATPase inhibitory factor 1	protein_coding	NA	NA	ATPIF1
ATR	817.853	2.33599	2.33599	0.507016	4.60733	4.07874e-06	8.68608e-05	ATR serine/threonine kinase [Source:HGNC Symbol;Acc:HGNC:882]	protein_coding	GO:0005515,GO:0004674,GO:0016301,GO:0000166,GO:0005524,GO:0016310,GO:0005634,GO:0016740,GO:0000723,GO:0000077,GO:0004672,GO:0032405,GO:0032407,GO:0006974,GO:0008156,GO:0018105,GO:0034644,GO:0043517,GO:0046777,GO:0070198,GO:0071480,GO:0090399,GO:0097694,GO:1904884,GO:0005654,GO:0005794,GO:0016605	100516227.0	ATR
ATRAID	58.7549	0.127398	0.127398	0.258133	0.493537	0.621633	0.680268	all-trans retinoic acid induced differentiation factor	protein_coding	NA	NA	ATRAID
ATRIP	87.827	0.118959	0.118959	0.216226	0.550159	0.58221	0.644252	ATR interacting protein [Source:HGNC Symbol;Acc:HGNC:33499]	protein_coding	GO:0000077,GO:0005634,GO:0070530,GO:0006281	100523399.0	ATRIP
ATRN	371.061	0.0783719	0.0783719	0.190795	0.410765	0.681245	0.732229	attractin [Source:HGNC Symbol;Acc:HGNC:885]	protein_coding	GO:0005515,GO:0016020,GO:0016021,GO:0005886,GO:0009887,GO:0009888,GO:0038023,GO:0021549,GO:0040014,GO:0042552,GO:0043473,GO:0005615	100101470.0	ATRN
ATRNL1	99.8385	0.901939	0.901939	0.676273	1.33369	0.182305	0.243246	attractin like 1 [Source:HGNC Symbol;Acc:HGNC:29063]	protein_coding	GO:0005515,GO:0016020,GO:0016021,GO:0009887,GO:0009888,GO:0007186	100157106.0	ATRNL1
ATRX	3281.62	2.13477	2.13477	0.444519	4.80242	1.56758e-06	4.56515e-05	ATRX chromatin remodeler [Source:HGNC Symbol;Acc:HGNC:886]	protein_coding	GO:0005524,GO:0046872,GO:0003682,GO:0015616,GO:0035064,GO:0042393,GO:0070087,GO:0000212,GO:0006334,GO:0006336,GO:0006338,GO:0007283,GO:0010571,GO:0030330,GO:0030900,GO:0031297,GO:0032206,GO:0035128,GO:0035264,GO:0045944,GO:0060009,GO:0070192,GO:0070198,GO:0072520,GO:0072711,GO:1900112,GO:1901581,GO:1901582,GO:1904908,GO:0000228,GO:0000780,GO:0000784,GO:0000792,GO:0005634,GO:0005654,GO:0005721,GO:…	100514440.0	ATRX
ATXN1	537.598	0.151063	0.151063	0.169969	0.888769	0.374127	0.44511	ataxin 1 [Source:HGNC Symbol;Acc:HGNC:10548]	protein_coding	GO:0005515,GO:0003723,GO:0045892,GO:0005634,GO:0000122,GO:0006355,GO:0007399,GO:0048856,GO:0008022,GO:0008266,GO:0034046,GO:0042802,GO:0043621,GO:0051168,GO:0005654,GO:0005730,GO:0005737,GO:0005829,GO:0016363,GO:0042405	100623695.0	ATXN1
ATXN10	275.083	-0.585841	0.585841	0.369983	-1.58343	0.113324	0.163646	ataxin 10 [Source:HGNC Symbol;Acc:HGNC:10549]	protein_coding	GO:0005737,GO:0007399,GO:0048471,GO:0030425,GO:0043025,GO:0031175,GO:0005886,GO:0005829,GO:0060271	414389.0	ATXN10
ATXN1L	434.916	-0.0618579	0.0618579	0.145288	-0.42576	0.670282	0.722401	ataxin 1 like [Source:HGNC Symbol;Acc:HGNC:33279]	protein_coding	GO:0005515,GO:0003723,GO:0005634,GO:0006355,GO:0048856,GO:0000122,GO:0007420,GO:0007612,GO:0007613,GO:0030198,GO:0035176,GO:0048286,GO:1902035,GO:0005654,GO:0005730	100514525.0	ATXN1L
ATXN2	706.642	0.469287	0.469287	0.176489	2.65902	0.00783693	0.0193741	ataxin 2 [Source:HGNC Symbol;Acc:HGNC:10555]	protein_coding	GO:0005154,GO:0008022,GO:0002091,GO:0010603,GO:0033962,GO:0034063,GO:0005737,GO:0005794,GO:0005802,GO:0005829,GO:0005844,GO:0010494,GO:0048471,GO:1990904	100153708.0	ATXN2
ATXN2L	759.943	-1.1335	1.1335	0.699924	-1.61947	0.105347	0.154221	ataxin 2 like [Source:HGNC Symbol;Acc:HGNC:31326]	protein_coding	GO:0010603,GO:0034063,GO:0010494	100515946.0	ATXN2L
ATXN3	258.524	2.09371	2.09371	0.514449	4.06981	4.70522e-05	0.000446604	ataxin 3, transcript variant X1	protein_coding	NA	NA	ATXN3
ATXN7	1101.86	0.736191	0.736191	0.206383	3.56711	0.00036094	0.00182805	ataxin 7, transcript variant X6	protein_coding	NA	NA	ATXN7
ATXN7L1	336.559	-0.198677	0.198677	0.235513	-0.843592	0.398898	0.470143	ataxin 7 like 1 [Source:HGNC Symbol;Acc:HGNC:22210]	protein_coding	NA	100517110.0	ATXN7L1
ATXN7L2	149.898	-1.94741	1.94741	1.13238	-1.71975	NA	NA	ataxin 7 like 2 [Source:HGNC Symbol;Acc:HGNC:28713]	protein_coding	NA	100517342.0	ATXN7L2
ATXN7L3	323.465	-1.35291	1.35291	0.744547	-1.81709	NA	NA	ataxin 7 like 3 [Source:HGNC Symbol;Acc:HGNC:25416]	protein_coding	GO:0005634,GO:0046872,GO:0045893,GO:0003713,GO:0030374,GO:0006325,GO:0016578,GO:0000124,GO:0071819,GO:0008270,GO:0010390	100511716.0	ATXN7L3
ATXN7L3B	532.544	0.668856	0.668856	0.271996	2.45907	0.0139297	0.0305554	ataxin 7 like 3B	protein_coding	NA	NA	ATXN7L3B
AUH	99.0094	0.155123	0.155123	0.26704	0.580897	0.56131	0.624959	AU RNA binding methylglutaconyl-CoA hydratase [Source:HGNC Symbol;Acc:HGNC:890]	protein_coding	GO:0003824,GO:0005739,GO:0004300,GO:0006635,GO:0003730	100155020.0	AUH
AUNIP	12.7769	1.53314	1.53314	0.503259	3.04643	0.00231579	0.00739756	aurora kinase A and ninein interacting protein [Source:HGNC Symbol;Acc:HGNC:28363]	protein_coding	GO:0000922,GO:0005813,GO:0007051,GO:0003684,GO:0000724,GO:2001033,GO:0090734	100523251.0	AUNIP
AUP1	204.472	-1.47966	1.47966	0.671524	-2.20343	NA	NA	AUP1 lipid droplet regulating VLDL assembly factor [Source:HGNC Symbol;Acc:HGNC:891]	protein_coding	GO:0005515,GO:0016020,GO:0016021,GO:0043130,GO:0030433,GO:0000839,GO:0030176,GO:0050790,GO:0097027,GO:0030970	100518187.0	AUP1
AURKA	75.7157	0.457585	0.457585	0.42173	1.08502	0.277913	0.34674	aurora kinase A, transcript variant X2	protein_coding	NA	NA	AURKA
AURKAIP1	77.9174	-1.81978	1.81978	1.06522	-1.70835	NA	NA	aurora kinase A interacting protein 1 [Source:HGNC Symbol;Acc:HGNC:24114]	protein_coding	GO:0005739,GO:0006397,GO:0045862,GO:0005634,GO:0005654,GO:0043231	110261341.0	AURKAIP1
AURKB	69.1126	-0.220758	0.220758	0.761367	-0.28995	NA	NA	aurora kinase B [Source:HGNC Symbol;Acc:HGNC:11390]	protein_coding	GO:0005524,GO:0004674,GO:0006468,GO:0004672,GO:0007094,GO:0032467,GO:0043988,GO:0032133,GO:0000166,GO:0005876,GO:0051233,GO:0032465,GO:0035174,GO:0007052,GO:0000780,GO:0031616,GO:0005634,GO:0030496,GO:0000122,GO:0034501,GO:0000779,GO:0005654,GO:0019900,GO:0002903,GO:0007051,GO:0032091,GO:0032212,GO:0034644,GO:0036089,GO:0051256,GO:0051973,GO:1904355,GO:0000776,GO:0010369,GO:1990023	396955.0	AURKB
AUTS2	52.5767	-2.90731	2.90731	0.761137	-3.8197	0.000133615	0.000905193	activator of transcription and developmental regulator AUTS2 [Source:NCBI gene;Acc:100515476]	protein_coding	GO:0045944,GO:0003682,GO:0051571,GO:2000620	100515476.0	AUTS2
AVEN	53.6957	-0.251683	0.251683	0.348051	-0.723122	0.469605	0.538316	apoptosis and caspase activation inhibitor [Source:HGNC Symbol;Acc:HGNC:13509]	protein_coding	NA	102166979.0	AVEN
AVIL	662.311	-0.810287	0.810287	0.231441	-3.50105	0.000463426	0.00220743	advillin [Source:HGNC Symbol;Acc:HGNC:14188]	protein_coding	GO:0003779,GO:0007010,GO:0051015,GO:0010976,GO:0060271	100624986.0	AVIL
AVL9	432.347	1.38359	1.38359	0.284956	4.85544	1.20122e-06	3.79463e-05	AVL9 cell migration associated [Source:HGNC Symbol;Acc:HGNC:28994]	protein_coding	GO:0016477,GO:0055037	100624970.0	AVL9
AVP	0.354959	-2.26219	2.26219	3.13837	-0.720816	0.471023	NA	arginine vasopressin [Source:NCBI gene;Acc:396995]	protein_coding	GO:0005576,GO:0005185,GO:0005615,GO:0030141,GO:0006915,GO:0005184,GO:0004672,GO:0031894,GO:0043027,GO:0007165,GO:0010628,GO:0033138,GO:0043066,GO:0043154,GO:0070371,GO:0070528,GO:0090201	396995.0	AVP
AVPI1	23.6365	-2.3437	2.3437	0.758469	-3.09004	0.00200132	0.00661243	arginine vasopressin induced 1 [Source:HGNC Symbol;Acc:HGNC:30898]	protein_coding	GO:0000187	100155615.0	AVPI1
AVPR1A	10.6376	-1.09822	1.09822	0.749493	-1.46528	0.142845	0.198373	arginine vasopressin receptor 1A [Source:HGNC Symbol;Acc:HGNC:895]	protein_coding	GO:0016021,GO:0004930,GO:0007186,GO:0005000,GO:0016020,GO:0007165,GO:0005886,GO:0032870,GO:0005887,GO:0001992,GO:0042711,GO:0045907	100525342.0	AVPR1A
AVPR1B	0.293191	0.0302529	0.0302529	2.47513	0.0122228	0.990248	NA	arginine vasopressin receptor 1B [Source:HGNC Symbol;Acc:HGNC:896]	protein_coding	GO:0016021,GO:0004930,GO:0007186,GO:0005000,GO:0016020,GO:0007165,GO:0005886,GO:0032870,GO:0005887,GO:0001992,GO:0045907	100517909.0	AVPR1B
AVPR2	7.37004	-3.25052	3.25052	1.19329	-2.724	0.00644965	0.0165743	arginine vasopressin receptor 2 [Source:HGNC Symbol;Acc:HGNC:897]	protein_coding	GO:0016021,GO:0004930,GO:0007186,GO:0005000,GO:0016020,GO:0007165,GO:0032870,GO:0005887,GO:0001992,GO:0045907,GO:0007249,GO:0032609,GO:0034097,GO:0005886	397462.0	AVPR2
AWAT2	0.253951	-1.70096	1.70096	3.16075	-0.538153	0.590472	NA	acyl-CoA wax alcohol acyltransferase 2 [Source:HGNC Symbol;Acc:HGNC:23251]	protein_coding	GO:0016747,GO:0016020,GO:0016021,GO:0042572,GO:0050252,GO:0010025,GO:0005789	100151799.0	AWAT2
AXDND1	1.02011	1.79231	1.79231	1.30217	1.3764	0.168698	0.228504	axonemal dynein light chain domain containing 1 [Source:HGNC Symbol;Acc:HGNC:26564]	protein_coding	NA	100627790.0	AXDND1
AXIN1	386.433	-2.11104	2.11104	1.12295	-1.8799	0.0601214	0.0969386	axin 1 [Source:HGNC Symbol;Acc:HGNC:903]	protein_coding	GO:0007165,GO:0030159,GO:0030877,GO:0019899,GO:0001934,GO:0042802,GO:0005634,GO:0048471,GO:0071944,GO:0005737,GO:0045893,GO:0060090,GO:0031625,GO:0008013,GO:0016328,GO:0090090,GO:0035591,GO:0034622,GO:0070411,GO:0046332,GO:0032147,GO:0045732,GO:0051443,GO:0016055,GO:0046330	100523725.0	AXIN1
AXIN2	104.071	-1.08574	1.08574	0.320936	-3.38304	0.000716893	0.00303976	axin 2 [Source:HGNC Symbol;Acc:HGNC:904]	protein_coding	GO:0016055,GO:0019899,GO:0031625,GO:0070411,GO:0001756,GO:0001934,GO:0001957,GO:0003139,GO:0003413,GO:0008283,GO:0008285,GO:0010718,GO:0010942,GO:0030111,GO:0030282,GO:0032423,GO:0034613,GO:0042476,GO:0043570,GO:0045668,GO:0048255,GO:0061181,GO:0070602,GO:0090090,GO:0005634,GO:0005737,GO:0005813	100739604.0	AXIN2
AXL	286.019	-1.15872	1.15872	0.525389	-2.20544	0.027423	0.0517684	AXL receptor tyrosine kinase [Source:NCBI gene;Acc:100144875]	protein_coding	GO:0005515,GO:0005524,GO:0006468,GO:0004672,GO:0004713,GO:0000166,GO:0016301,GO:0016310,GO:0016020,GO:0016021,GO:0016740,GO:0005887,GO:0004714,GO:0018108,GO:0043235,GO:0007399,GO:0007169,GO:0043066,GO:0016477,GO:0006909,GO:0051897,GO:0001786,GO:0046982,GO:0001764,GO:0001779,GO:0001818,GO:0001961,GO:0001974,GO:0006954,GO:0007167,GO:0007283,GO:0021885,GO:0030168,GO:0031668,GO:0032689,GO:0032720,GO:…	100144875.0	AXL
AZGP1	6.28289	-2.5772	2.5772	1.43947	-1.79038	0.0733926	0.114351	alpha-2-glycoprotein 1, zinc-binding	protein_coding	NA	NA	AZGP1
AZI2	270.218	1.01096	1.01096	0.275253	3.67283	0.000239881	0.00135888	5-azacytidine induced 2 [Source:HGNC Symbol;Acc:HGNC:24002]	protein_coding	GO:0000278,GO:0001816,GO:0007249,GO:0032607,GO:0032609,GO:0032635,GO:0032640,GO:0042110,GO:0044565,GO:0097028,GO:0005737	100524397.0	AZI2
AZIN1	539.199	1.85442	1.85442	0.502622	3.6895	0.000224698	0.00129764	antizyme inhibitor 1 [Source:HGNC Symbol;Acc:HGNC:16432]	protein_coding	GO:0003824,GO:0006596,GO:0042978,GO:0005737,GO:0043085,GO:0004586,GO:0033387,GO:0042177,GO:1902269,GO:0005634	100158237.0	AZIN1
AZIN2	4.86027	-2.61633	2.61633	0.834398	-3.13559	0.00171511	0.00586115	antizyme inhibitor 2 [Source:NCBI gene;Acc:100144439]	protein_coding	GO:0003824,GO:0006596,GO:0042978,GO:1902269,GO:0005634,GO:0048471,GO:0031410,GO:0033116,GO:0030425,GO:0030424,GO:0005802,GO:0043085,GO:0043204,GO:0030133,GO:0005739,GO:0006591,GO:0042177,GO:0098629,GO:0005801,GO:1990005,GO:0005737,GO:0033387	100144439.0	AZIN2
AZU1	0.555659	-2.92465	2.92465	2.14856	-1.36121	0.173447	NA	azurocidin 1 [Source:HGNC Symbol;Acc:HGNC:913]	protein_coding	GO:0004252,GO:0006508,GO:0016020,GO:0006935,GO:0042742,GO:0008201,GO:0045785,GO:0008233,GO:0043395,GO:0001774,GO:0008347,GO:0010628,GO:0010800,GO:0019730,GO:0035584,GO:0042535,GO:0045348,GO:0045860,GO:0050725,GO:0050754,GO:0050766,GO:0051607,GO:0060326,GO:0070528,GO:0070944,GO:0005615,GO:0019898,GO:0035577,GO:0042582	100522363.0	AZU1
B2M	2367.04	1.17928	1.17928	0.845457	1.39485	0.163062	0.222204	beta-2-microglobulin [Source:NCBI gene;Acc:110255236]	protein_coding	GO:0006955,GO:0042612,GO:0005576,GO:0002376,GO:0002474,GO:0006955,GO:0042612,GO:0005576,GO:0002376,GO:0002474	397033.0	B2M
B3GALNT1	155.93	1.14575	1.14575	0.395559	2.89654	0.00377307	0.0109258	beta-1,3-N-acetylgalactosaminyltransferase 1 (globoside blood group) [Source:HGNC Symbol;Acc:HGNC:918]	protein_coding	GO:0016020,GO:0008378,GO:0006486,GO:0016021,GO:0016740,GO:0016757,GO:0005794,GO:0000139,GO:0005783,GO:0006493,GO:0008375,GO:0008376,GO:0008499,GO:0006487,GO:0009312,GO:0047273	397634.0	B3GALNT1
B3GALNT2	54.9935	0.235352	0.235352	0.274149	0.858485	0.390625	0.4615	beta-1,3-N-acetylgalactosaminyltransferase 2 [Source:HGNC Symbol;Acc:HGNC:28596]	protein_coding	GO:0016020,GO:0008378,GO:0006486,GO:0016021,GO:0016740,GO:0005783,GO:0016757,GO:0005794,GO:0000139,GO:0006493,GO:0008375,GO:0008376	100620910.0	B3GALNT2
B3GALT1	6.48592	1.10161	1.10161	0.748586	1.47158	0.141134	0.196511	beta-1,3-galactosyltransferase 1 [Source:HGNC Symbol;Acc:HGNC:916]	protein_coding	GO:0016020,GO:0008378,GO:0006486,GO:0030259,GO:0000139,GO:0009312,GO:0008499,GO:0006682,GO:0016021,GO:0016740,GO:0005783,GO:0016757,GO:0005794,GO:0006493,GO:0008375,GO:0008376,GO:0006487	100152554.0	B3GALT1
B3GALT2	15.3594	-0.263428	0.263428	0.495977	-0.53113	0.595329	0.656271	beta-1,3-galactosyltransferase 2 [Source:HGNC Symbol;Acc:HGNC:917]	protein_coding	GO:0016020,GO:0008378,GO:0006486,GO:0016021,GO:0016740,GO:0005783,GO:0016757,GO:0005794,GO:0000139,GO:0006493,GO:0008375,GO:0008376,GO:0008499,GO:0006487,GO:0009312,GO:0006682	100525885.0	B3GALT2
B3GALT4	24.1565	-2.00197	2.00197	1.34417	-1.48937	0.13639	0.190973	beta-1,3-galactosyltransferase 4 [Source:HGNC Symbol;Acc:HGNC:919]	protein_coding	GO:0016020,GO:0008378,GO:0006486,GO:0016021,GO:0016740,GO:0005783,GO:0016757,GO:0005794,GO:0000139,GO:0006493,GO:0008375,GO:0008376,GO:0008499,GO:0001574	100155431.0	B3GALT4
B3GALT5	37.3277	-0.902589	0.902589	0.400187	-2.25542	0.0241071	0.0467094	beta-1,3-galactosyltransferase 5	protein_coding	NA	NA	B3GALT5
B3GALT6	39.2875	-2.21579	2.21579	1.13531	-1.9517	NA	NA	beta-1,3-galactosyltransferase 6 [Source:HGNC Symbol;Acc:HGNC:17978]	protein_coding	GO:0016020,GO:0008378,GO:0006486,GO:0016021,GO:0016740,GO:0005783,GO:0016757,GO:0005794,GO:0000139,GO:0006493,GO:0008375,GO:0008376,GO:0006024,GO:0008499,GO:0035250,GO:0005797	100523125.0	B3GALT6
B3GAT1	1.02507	-2.3337	2.3337	1.4062	-1.65958	0.096998	0.143682	beta-1,3-glucuronyltransferase 1 [Source:HGNC Symbol;Acc:HGNC:921]	protein_coding	GO:0016020,GO:0015018,GO:0016021,GO:0016740,GO:0046872,GO:0006486,GO:0005794,GO:0000139,GO:0008499,GO:0050650,GO:0043231	100520760.0	B3GAT1
B3GAT2	1.31858	1.53332	1.53332	1.13029	1.35657	0.174918	0.235367	beta-1,3-glucuronyltransferase 2 [Source:HGNC Symbol;Acc:HGNC:922]	protein_coding	GO:0016020,GO:0015018,GO:0016021,GO:0016740,GO:0046872,GO:0006486,GO:0005794,GO:0000139,GO:0050650	100526195.0	B3GAT2
B3GAT3	201.931	-1.43634	1.43634	0.538766	-2.66597	0.00767655	0.0190729	beta-1,3-glucuronyltransferase 3 [Source:HGNC Symbol;Acc:HGNC:923]	protein_coding	GO:0016020,GO:0015018,GO:0016740,GO:0046872,GO:0006486,GO:0005794,GO:0000139,GO:0050650,GO:0043666,GO:0015020,GO:0072542,GO:0006024,GO:0015012,GO:0043085,GO:0050651,GO:0090316,GO:0005801	397642.0	B3GAT3
B3GLCT	94.381	-0.691844	0.691844	0.23393	-2.95749	0.00310154	0.009342	beta 3-glucosyltransferase [Source:HGNC Symbol;Acc:HGNC:20207]	protein_coding	GO:0016020,GO:0016757,GO:0016740	100517236.0	B3GLCT
B3GNT2	263.882	1.33199	1.33199	0.38623	3.44868	0.000563324	0.00255382	UDP-GlcNAc:betaGal beta-1,3-N-acetylglucosaminyltransferase 2 [Source:HGNC Symbol;Acc:HGNC:15629]	protein_coding	GO:0016020,GO:0008378,GO:0006486,GO:1990830,GO:0007411,GO:0007608,GO:0008532,GO:0030311,GO:0016021,GO:0016740,GO:0005783,GO:0016757,GO:0005794,GO:0000139,GO:0006493,GO:0008375,GO:0008376	100524195.0	B3GNT2
B3GNT3	105.154	-1.49165	1.49165	0.595156	-2.50632	NA	NA	UDP-GlcNAc:betaGal beta-1,3-N-acetylglucosaminyltransferase 3 [Source:HGNC Symbol;Acc:HGNC:13528]	protein_coding	GO:0016020,GO:0008378,GO:0006486,GO:0016021,GO:0016740,GO:0005783,GO:0016757,GO:0005794,GO:0000139,GO:0006493,GO:0008375,GO:0008376,GO:0008532,GO:0030311	100518473.0	B3GNT3
B3GNT4	0.217657	-0.546823	0.546823	3.16075	-0.173004	0.862648	NA	UDP-GlcNAc:betaGal beta-1,3-N-acetylglucosaminyltransferase 4 [Source:HGNC Symbol;Acc:HGNC:15683]	protein_coding	GO:0016020,GO:0008378,GO:0006486,GO:0016021,GO:0016740,GO:0005783,GO:0016757,GO:0005794,GO:0000139,GO:0006493,GO:0008375,GO:0008376,GO:0008532,GO:0030311	100736645.0	B3GNT4
B3GNT5	140.968	2.02503	2.02503	0.48002	4.21863	2.45788e-05	0.000289879	UDP-GlcNAc:betaGal beta-1,3-N-acetylglucosaminyltransferase 5 [Source:HGNC Symbol;Acc:HGNC:15684]	protein_coding	GO:0016020,GO:0008378,GO:0006486,GO:0016021,GO:0016740,GO:0005783,GO:0007275,GO:0016757,GO:0005794,GO:0000139,GO:0006493,GO:0008375,GO:0008376,GO:0008532,GO:0030311,GO:0007420,GO:0007417,GO:0008457,GO:0047256	397599.0	B3GNT5
B3GNT6	24.4055	-0.264678	0.264678	0.515631	-0.513309	0.607735	0.66788	UDP-GlcNAc:betaGal beta-1,3-N-acetylglucosaminyltransferase 6 [Source:HGNC Symbol;Acc:HGNC:24141]	protein_coding	GO:0016020,GO:0008378,GO:0006486,GO:0016021,GO:0016740,GO:0005783,GO:0016757,GO:0005794,GO:0000139,GO:0006493,GO:0008375,GO:0008376,GO:0008532,GO:0030311	NA	B3GNT6
B3GNT7	10.0692	-0.613589	0.613589	1.27816	-0.480055	0.631188	0.688872	UDP-GlcNAc:betaGal beta-1,3-N-acetylglucosaminyltransferase 7 [Source:HGNC Symbol;Acc:HGNC:18811]	protein_coding	GO:0016020,GO:0008378,GO:0006486,GO:0016021,GO:0016740,GO:0005783,GO:0016757,GO:0005794,GO:0000139,GO:0006493,GO:0008375,GO:0008376,GO:0008532,GO:0030311	100737088.0	B3GNT7
B3GNT8	11.9679	-1.83262	1.83262	0.695944	-2.63329	0.00845629	0.0205697	UDP-GlcNAc:betaGal beta-1,3-N-acetylglucosaminyltransferase 8 [Source:HGNC Symbol;Acc:HGNC:24139]	protein_coding	GO:0016020,GO:0008378,GO:0006486,GO:0016021,GO:0016740,GO:0005783,GO:0016757,GO:0005794,GO:0000139,GO:0006493,GO:0008375,GO:0008376,GO:0008532,GO:0016262,GO:0030311	100511757.0	B3GNT8
B3GNT9	115.167	-1.13924	1.13924	0.282036	-4.03932	5.36055e-05	0.000487161	UDP-GlcNAc:betaGal beta-1,3-N-acetylglucosaminyltransferase 9 [Source:HGNC Symbol;Acc:HGNC:28714]	protein_coding	GO:0016020,GO:0008378,GO:0006486,GO:0016021,GO:0016740,GO:0005783,GO:0016757,GO:0005794,GO:0000139,GO:0006493,GO:0008375,GO:0008376,GO:0008532,GO:0030311,GO:0001650	100620432.0	B3GNT9
B3GNTL1	70.2084	-3.36599	3.36599	0.802182	-4.19604	2.71621e-05	0.000312079	UDP-GlcNAc:betaGal beta-1,3-N-acetylglucosaminyltransferase like 1 [Source:HGNC Symbol;Acc:HGNC:21727]	protein_coding	NA	100511953.0	B3GNTL1
B4GALNT1	53.1382	-2.35258	2.35258	0.908934	-2.58828	0.00964557	0.0228425	beta-1,4-N-acetyl-galactosaminyltransferase 1 [Source:HGNC Symbol;Acc:HGNC:4117]	protein_coding	GO:0016758,GO:0030173,GO:0030259,GO:0016020,GO:0016740,GO:0016757,GO:0005794,GO:0000139,GO:0016021,GO:0003947,GO:0001574,GO:0006687,GO:0007283,GO:0019915	100516440.0	B4GALNT1
B4GALNT2	126.51	-0.929363	0.929363	0.434664	-2.13812	0.0325073	0.0592012	beta-1,4-N-acetyl-galactosaminyltransferase 2	protein_coding	NA	NA	B4GALNT2
B4GALNT3	13.4747	-0.0273554	0.0273554	1.11578	-0.0245168	0.98044	0.984517	beta-1,4-N-acetyl-galactosaminyltransferase 3 [Source:HGNC Symbol;Acc:HGNC:24137]	protein_coding	GO:0008376,GO:0032580,GO:0016740,GO:0005794,GO:0033842	110260758.0	B4GALNT3
B4GALNT4	1.66797	-3.14631	3.14631	1.84702	-1.70345	0.0884832	0.133357	beta-1,4-N-acetyl-galactosaminyltransferase 4 [Source:HGNC Symbol;Acc:HGNC:26315]	protein_coding	GO:0008376,GO:0032580,GO:0016740,GO:0005794,GO:0033842	100623649.0	B4GALNT4
B4GALT1	474.835	0.359616	0.359616	0.150127	2.39542	0.0166015	0.0348595	beta-1,4-galactosyltransferase 1 [Source:HGNC Symbol;Acc:HGNC:924]	protein_coding	GO:0005975,GO:0016757,GO:0016020,GO:0016021,GO:0016740,GO:0003831,GO:0003945,GO:0004461,GO:0008378,GO:0030145,GO:0035250,GO:0002064,GO:0002526,GO:0005989,GO:0006012,GO:0006486,GO:0006487,GO:0007155,GO:0007339,GO:0007341,GO:0008285,GO:0009101,GO:0009312,GO:0030198,GO:0042060,GO:0043065,GO:0045136,GO:0050900,GO:0051260,GO:0060046,GO:0060054,GO:0060055,GO:0000138,GO:0005794,GO:0005886,GO:0009897,GO:…	100511655.0	B4GALT1
B4GALT2	101.3	-2.06853	2.06853	1.08656	-1.90374	NA	NA	beta-1,4-galactosyltransferase 2 [Source:HGNC Symbol;Acc:HGNC:925]	protein_coding	GO:0005975,GO:0016757,GO:0016020,GO:0016021,GO:0016740	100736821.0	B4GALT2
B4GALT3	99.7931	-0.68408	0.68408	0.542512	-1.26095	0.207327	0.270742	beta-1,4-galactosyltransferase 3 [Source:HGNC Symbol;Acc:HGNC:926]	protein_coding	GO:0005975,GO:0016757	100154856.0	B4GALT3
B4GALT5	401.762	0.155301	0.155301	0.164637	0.943294	0.345531	0.416373	beta-1,4-galactosyltransferase 5 [Source:HGNC Symbol;Acc:HGNC:928]	protein_coding	GO:0005975,GO:0016757,GO:0016020,GO:0016021,GO:0016740,GO:0006629,GO:0046872,GO:0003945,GO:0005515,GO:0008489,GO:0006486,GO:0006665,GO:0010706,GO:0021955,GO:0022010,GO:0030311,GO:0031647,GO:0040019,GO:0042551,GO:0070085,GO:0005794,GO:0032580	100522653.0	B4GALT5
B4GALT6	280.417	1.1613	1.1613	0.3015	3.85172	0.00011729	0.000830947	beta-1,4-galactosyltransferase 6 [Source:HGNC Symbol;Acc:HGNC:929]	protein_coding	GO:0005975,GO:0016757,GO:0008489,GO:0010706,GO:0021955,GO:0022010,GO:0042551,GO:0008378,GO:0001572,GO:0016740	100517222.0	B4GALT6
B4GALT7	68.7191	-1.91622	1.91622	0.873015	-2.19495	NA	NA	beta-1,4-galactosyltransferase 7 [Source:NCBI gene;Acc:100316855]	protein_coding	GO:0005975,GO:0016757,GO:0016020,GO:0016021,GO:0016740,GO:0046525,GO:0005794,GO:0030145,GO:0006487,GO:0048147,GO:0003831,GO:0008378,GO:0006024,GO:0006029,GO:0097435	100316855.0	B4GALT7
B4GAT1	30.5909	-2.24888	2.24888	0.635652	-3.53791	0.000403312	0.00199237	beta-1,4-glucuronyltransferase 1 [Source:NCBI gene;Acc:100518412]	protein_coding	GO:0016740,GO:0015020,GO:0035269,GO:0005794	100518412.0	B4GAT1
B9D1	18.4005	-2.47167	2.47167	1.5412	-1.60374	NA	NA	B9 domain containing 1 [Source:HGNC Symbol;Acc:HGNC:24123]	protein_coding	GO:0008158,GO:0001701,GO:0001944,GO:0007224,GO:0032880,GO:0042733,GO:0043010,GO:0060271,GO:0060563,GO:0005813,GO:0016020,GO:0035869,GO:0036038,GO:0036064	110256122.0	B9D1
B9D2	15.2691	-2.55191	2.55191	1.07303	-2.37823	0.0173958	0.0361806	B9 domain containing 2 [Source:HGNC Symbol;Acc:HGNC:28636]	protein_coding	GO:0043015,GO:0060271,GO:0005813,GO:0016020,GO:0036038,GO:0036064	100511384.0	B9D2
BAALC	1.65546	-1.21725	1.21725	1.66341	-0.731781	0.464303	0.533053	BAALC binder of MAP3K1 and KLF4 [Source:NCBI gene;Acc:100170128]	protein_coding	GO:0005737,GO:0005634,GO:0005829	100170128.0	BAALC
BABAM1	208.808	-1.29608	1.29608	0.742526	-1.7455	NA	NA	BRISC and BRCA1 A complex member 1 [Source:HGNC Symbol;Acc:HGNC:25008]	protein_coding	GO:0070531,GO:0070552,GO:0045739,GO:0071425	100620886.0	BABAM1
BABAM2	222.101	0.901797	0.901797	0.213639	4.22113	2.43085e-05	0.000288122	BRISC and BRCA1 A complex member 2 [Source:HGNC Symbol;Acc:HGNC:1106]	protein_coding	GO:0070531,GO:0070552,GO:0005164,GO:0031593,GO:0006302,GO:0006974,GO:0010212,GO:0043066,GO:0045739,GO:0072425,GO:0000152,GO:0005634,GO:0005737,GO:0005829	100623966.0	BABAM2
BACE1	66.8066	-0.314661	0.314661	0.261045	-1.20539	0.228052	0.293184	beta-secretase 1 [Source:HGNC Symbol;Acc:HGNC:933]	protein_coding	GO:0016021,GO:0006508,GO:0004190,GO:0016020,GO:0016787,GO:0005794,GO:0008233,GO:0030163,GO:0005768,GO:0005802,GO:0006509,GO:0050435,GO:0001540,GO:0004175,GO:0019899,GO:0042987,GO:0043525,GO:0050804,GO:2000300,GO:0005764,GO:0005769,GO:0005770,GO:0005771,GO:0005886,GO:0005887,GO:0009986,GO:0030424,GO:0031410,GO:0055037,GO:0098686,GO:0098793	100511707.0	BACE1
BACE2	231.292	0.0773568	0.0773568	0.169421	0.456595	0.647962	0.703568	beta-site APP-cleaving enzyme 2, transcript variant X3	protein_coding	NA	NA	BACE2
BACH1	417.072	0.938078	0.938078	0.36351	2.58061	0.00986258	0.0232752	BTB domain and CNC homolog 1 [Source:HGNC Symbol;Acc:HGNC:935]	protein_coding	GO:0005515,GO:0003677,GO:0003700,GO:0006355,GO:0005634,GO:0000980,GO:0001227,GO:0001228,GO:0000083,GO:0000117,GO:0000122,GO:0006281,GO:0045944,GO:0061418	100523514.0	BACH1
BACH2	973.462	0.550946	0.550946	0.318275	1.73104	0.0834453	0.127108	BTB domain and CNC homolog 2 [Source:HGNC Symbol;Acc:HGNC:14078]	protein_coding	GO:0005515,GO:0003677,GO:0003700,GO:0006355,GO:0005634,GO:0000980,GO:0001227,GO:0000122,GO:0051170,GO:0090721,GO:0005829	100620522.0	BACH2
BAD	45.0026	-1.41355	1.41355	1.5059	-0.938679	NA	NA	BCL2 associated agonist of cell death [Source:HGNC Symbol;Acc:HGNC:936]	protein_coding	GO:0006915,GO:0005829,GO:0005739,GO:0019901,GO:0005543,GO:0008289,GO:0008656,GO:0019903,GO:0046982,GO:0001836,GO:0006007,GO:0006919,GO:0008283,GO:0008625,GO:0008630,GO:0010918,GO:0019050,GO:0019221,GO:0032024,GO:0033133,GO:0035774,GO:0042593,GO:0042981,GO:0043065,GO:0043280,GO:0043281,GO:0044342,GO:0045579,GO:0045582,GO:0045862,GO:0046031,GO:0046034,GO:0046902,GO:0046931,GO:0050679,GO:0060139,GO:…	100521065.0	BAD
BAG1	326.641	0.45648	0.45648	0.189364	2.41059	0.0159267	0.0338567	BCL2 associated athanogene 1 [Source:HGNC Symbol;Acc:HGNC:937]	protein_coding	GO:0005515,GO:0051087	100513225.0	BAG1
BAG2	21.879	0.480862	0.480862	0.604736	0.795161	0.42652	0.496376	BCL2 associated athanogene 2 [Source:HGNC Symbol;Acc:HGNC:938]	protein_coding	GO:0000774,GO:0051087,GO:0031072,GO:0031625,GO:0042802,GO:0044325,GO:0048156,GO:0010954,GO:0019538,GO:0031397,GO:0032091,GO:0050821,GO:1901800,GO:1904667,GO:0005874,GO:0030424,GO:0030425,GO:0101031,GO:1901588	100522554.0	BAG2
BAG3	113.705	-0.959566	0.959566	0.507093	-1.89229	0.0584529	0.094772	BCL2 associated athanogene 3 [Source:HGNC Symbol;Acc:HGNC:939]	protein_coding	GO:0051087,GO:0050790,GO:0000774,GO:0044877,GO:0008625,GO:0010664,GO:0034605,GO:0034620,GO:0042307,GO:0046716,GO:0046827,GO:0050821,GO:0071260,GO:0097192,GO:0097201,GO:1905337,GO:0005634,GO:0005737,GO:0005829,GO:0005886,GO:0030018,GO:0101031	100156989.0	BAG3
BAG4	314.603	1.30505	1.30505	0.384985	3.38986	0.000699284	0.00298821	BCL2 associated athanogene 4 [Source:HGNC Symbol;Acc:HGNC:940]	protein_coding	GO:0051087,GO:0031625,GO:0010763,GO:0030838,GO:0033138,GO:0045785,GO:0051496,GO:0051897,GO:0071356,GO:0071364,GO:0072659,GO:0097178,GO:1903215,GO:2001145,GO:0005634,GO:0005829,GO:0005886	100738485.0	BAG4
BAG5	94.2135	-0.970051	0.970051	0.515029	-1.88349	0.059634	0.0963381	BCL2 associated athanogene 5 [Source:HGNC Symbol;Acc:HGNC:941]	protein_coding	GO:0051087,GO:0019901,GO:0031625,GO:0007030,GO:0010977,GO:0031397,GO:0032435,GO:0050821,GO:0090083,GO:1902176,GO:0005634,GO:0005739,GO:0005829,GO:0016234,GO:0048471	100626167.0	BAG5
BAG6	611.394	-1.52315	1.52315	0.84111	-1.81089	NA	NA	BCL2 associated athanogene 6 [Source:NCBI gene;Acc:100153950]	protein_coding	GO:0005515,GO:0051787,GO:0030433,GO:0031593,GO:0071818,GO:0005102,GO:0030544,GO:0031625,GO:0043022,GO:0070628,GO:1990381,GO:0001822,GO:0002429,GO:0006511,GO:0006915,GO:0007130,GO:0007283,GO:0007420,GO:0010498,GO:0018393,GO:0030101,GO:0030324,GO:0032435,GO:0042771,GO:0042981,GO:0043066,GO:0043161,GO:0045861,GO:0045995,GO:0050821,GO:0061857,GO:0070059,GO:0071712,GO:0071816,GO:1904294,GO:1904378,GO:…	100153950.0	BAG6
BAHCC1	130.518	-3.00328	3.00328	1.36511	-2.20002	0.0278053	0.0523443	BAH domain and coiled-coil containing 1	protein_coding	NA	NA	BAHCC1
BAHD1	269.296	-1.63755	1.63755	0.715729	-2.28794	NA	NA	bromo adjacent homology domain containing 1 [Source:HGNC Symbol;Acc:HGNC:29153]	protein_coding	GO:0003682,GO:0031507,GO:0045892,GO:0005654,GO:0005677	100155635.0	BAHD1
BAIAP2	84.9072	-2.59661	2.59661	1.0462	-2.48195	0.0130666	0.0290974	BAI1 associated protein 2 [Source:HGNC Symbol;Acc:HGNC:947]	protein_coding	GO:0005515,GO:0008093,GO:0032956,GO:0007009,GO:0005829,GO:0015629,GO:0005654,GO:0051017,GO:0030838,GO:0051764,GO:0042802,GO:0070064,GO:0008360,GO:0009617,GO:0016358,GO:0048167,GO:0050804,GO:0099564,GO:2000251,GO:0005886,GO:0043005,GO:0098685	100513228.0	BAIAP2
BAIAP2L1	12.108	-0.678704	0.678704	0.555854	-1.22101	0.222082	0.286984	BAI1 associated protein 2 like 1 [Source:HGNC Symbol;Acc:HGNC:21649]	protein_coding	GO:0005515,GO:0030833,GO:0007009,GO:0046626,GO:0005829,GO:0015629,GO:0005654,GO:0051017,GO:0030838,GO:0051764,GO:2000251,GO:0070064,GO:0009617,GO:0005886	100521439.0	BAIAP2L1
BAIAP2L2	2.07605	-0.835985	0.835985	1.8	-0.464437	0.642335	0.698824	BAI1 associated protein 2 like 2 [Source:HGNC Symbol;Acc:HGNC:26203]	protein_coding	GO:0005515,GO:0007009,GO:0005829,GO:0015629,GO:0005654,GO:0051017,GO:0030838,GO:0051764,GO:2000251,GO:0005543,GO:0061024,GO:0012506,GO:0044291,GO:0071439	100515261.0	BAIAP2L2
BAIAP3	30.0566	-1.4383	1.4383	1.25189	-1.1489	NA	NA	BAI1 associated protein 3 [Source:HGNC Symbol;Acc:HGNC:948]	protein_coding	GO:0005886,GO:0005829,GO:0031902,GO:0005509,GO:0055038,GO:0042147,GO:0000149,GO:0005543,GO:0019905,GO:0001956,GO:0007186,GO:0035774,GO:1905413,GO:1990502,GO:0032588,GO:0098793	100515258.0	BAIAP3
BAK1	192.376	-1.6187	1.6187	0.969511	-1.6696	NA	NA	BCL2 antagonist/killer 1, transcript variant X1	protein_coding	NA	NA	BAK1
BAMBI	31.8853	-2.17588	2.17588	0.806869	-2.6967	0.00700311	0.0176746	BMP and activin membrane bound inhibitor [Source:NCBI gene;Acc:449001]	protein_coding	GO:0030512,GO:0090263,GO:0016020,GO:0016021,GO:0005109,GO:0008284,GO:0008360,GO:0010718,GO:0016477,GO:0032092,GO:0045893,GO:0005737,GO:0005886	449001.0	BAMBI
BANF1	384.818	0.0117255	0.0117255	0.278513	0.0421004	0.966419	0.973136	barrier to autointegration factor 1 [Source:HGNC Symbol;Acc:HGNC:17397]	protein_coding	GO:0003677,GO:0005654,GO:0007059,GO:0030261,GO:0015074	100622671.0	BANF1
BANK1	1101.92	1.74883	1.74883	0.407167	4.29512	1.74595e-05	0.000236451	B cell scaffold protein with ankyrin repeats 1 [Source:HGNC Symbol;Acc:HGNC:18233]	protein_coding	GO:0042113,GO:0005102,GO:0009617,GO:1900165,GO:0050731,GO:0043410,GO:0045947,GO:0050869,GO:0051898,GO:1990782	100525061.0	BANK1
BANP	143.348	-1.80535	1.80535	0.80589	-2.2402	0.0250782	0.0482236	BTG3 associated nuclear protein [Source:NCBI gene;Acc:100622381]	protein_coding	GO:0034504,GO:0042177,GO:0005634,GO:0005654,GO:0016604,GO:0002039,GO:0045893	100622381.0	BANP
BAP1	390.353	-1.58116	1.58116	0.759564	-2.08167	NA	NA	BRCA1 associated protein 1 [Source:HGNC Symbol;Acc:HGNC:950]	protein_coding	GO:0005622,GO:0004843,GO:0006511,GO:0016787,GO:0008233,GO:0006508,GO:0008234,GO:0036459,GO:0003682,GO:0001558,GO:0010035,GO:0016579,GO:0035520,GO:0035522,GO:0045892,GO:0050727,GO:0051726,GO:0061519,GO:0071108,GO:1900015,GO:0005634,GO:0005654,GO:0005737,GO:0005829,GO:0035517	100154798.0	BAP1
BARD1	83.3485	1.90172	1.90172	0.32577	5.83762	5.29512e-09	6.98515e-07	BRCA1 associated RING domain 1 [Source:HGNC Symbol;Acc:HGNC:952]	protein_coding	GO:0005515,GO:0005634,GO:0005737,GO:0042803,GO:0004842,GO:0085020,GO:0031436,GO:0043066,GO:0043065,GO:0046982,GO:0003723,GO:0016607,GO:0036464,GO:0070531,GO:0042325,GO:0046826	100511662.0	BARD1
BASP1	605.622	0.237266	0.237266	0.494968	0.479357	0.631685	0.689203	brain abundant membrane attached signal protein 1, transcript variant X1	protein_coding	NA	NA	BASP1
BATF	53.749	-1.50424	1.50424	0.891185	-1.68791	NA	NA	basic leucine zipper ATF-like transcription factor	protein_coding	NA	NA	BATF
BATF2	24.8713	-1.06318	1.06318	0.755749	-1.40679	0.15949	0.218109	basic leucine zipper ATF-like transcription factor 2 [Source:HGNC Symbol;Acc:HGNC:25163]	protein_coding	GO:0003677,GO:0003700,GO:0006355,GO:0006357,GO:0005634,GO:0000978,GO:0042832,GO:0043011	100515875.0	BATF2
BATF3	88.3559	-2.05558	2.05558	1.12191	-1.83222	NA	NA	basic leucine zipper ATF-like transcription factor 3 [Source:HGNC Symbol;Acc:HGNC:28915]	protein_coding	GO:0003677,GO:0003700,GO:0006355,GO:0006357,GO:0005634,GO:0000978,GO:0001227,GO:0000122,GO:0009615,GO:0043011,GO:0097028	100621683.0	BATF3
BAX	94.4848	-1.44138	1.44138	0.941528	-1.5309	NA	NA	BCL2 associated X, apoptosis regulator, transcript variant X1	protein_coding	NA	NA	BAX
BAZ1A	1503.26	2.27905	2.27905	0.406208	5.61056	2.01669e-08	1.81847e-06	bromodomain adjacent to zinc finger domain 1A [Source:HGNC Symbol;Acc:HGNC:960]	protein_coding	GO:0005515,GO:0006338,GO:0005634,GO:0046872,GO:0006261,GO:0008623	100151954.0	BAZ1A
BAZ1B	1995.07	1.03946	1.03946	0.235171	4.42003	9.86877e-06	0.000161054	bromodomain adjacent to zinc finger domain 1B [Source:HGNC Symbol;Acc:HGNC:961]	protein_coding	GO:0005515,GO:0004713,GO:0006338,GO:0016301,GO:0016310,GO:0005634,GO:0046872,GO:0018108,GO:0035173,GO:0042393,GO:0006333,GO:0006974,GO:0016572,GO:0000793,GO:0005721,GO:0016604,GO:0043596	100625872.0	BAZ1B
BAZ2A	1149.6	-0.274552	0.274552	0.270527	-1.01488	0.310165	0.380253	bromodomain adjacent to zinc finger domain 2A [Source:HGNC Symbol;Acc:HGNC:962]	protein_coding	GO:0005515,GO:0003677,GO:0005634,GO:0046872,GO:0001188	100153516.0	BAZ2A
BAZ2B	677.548	1.79682	1.79682	0.4599	3.90697	9.34605e-05	0.000715493	bromodomain adjacent to zinc finger domain 2B [Source:HGNC Symbol;Acc:HGNC:963]	protein_coding	GO:0005515,GO:0003677,GO:0005634,GO:0046872,GO:0034472,GO:0032039	100523825.0	BAZ2B
BBC3	20.6058	-2.47574	2.47574	1.54288	-1.60462	0.108577	0.15825	BCL2 binding component 3, transcript variant X2	protein_coding	NA	NA	BBC3
BBIP1	62.6178	1.04222	1.04222	0.356419	2.92415	0.00345396	0.0101737	BBSome interacting protein 1, transcript variant X2	protein_coding	NA	NA	BBIP1
BBOF1	0.980589	3.19411	3.19411	1.73302	1.84309	0.0653164	0.103823	basal body orientation factor 1 [Source:HGNC Symbol;Acc:HGNC:19855]	protein_coding	GO:0036064	100152098.0	BBOF1
BBOX1	6.1888	2.68807	2.68807	0.93636	2.87077	0.00409477	0.01167	gamma-butyrobetaine hydroxylase 1 [Source:HGNC Symbol;Acc:HGNC:964]	protein_coding	GO:0055114,GO:0016491,GO:0005506,GO:0008336,GO:0045329,GO:0005739,GO:0008270,GO:0042802	100519353.0	BBOX1
BBS1	46.205	-1.868	1.868	0.864308	-2.16126	NA	NA	Bardet-Biedl syndrome 1, transcript variant X1	protein_coding	NA	NA	BBS1
BBS10	59.907	1.85645	1.85645	0.570493	3.25411	0.00113749	0.00429805	Bardet-Biedl syndrome 10 [Source:HGNC Symbol;Acc:HGNC:26291]	protein_coding	GO:0005524,GO:0001103,GO:0001895,GO:0043254,GO:0045494,GO:0051131,GO:1905515	100737698.0	BBS10
BBS12	79.383	1.63284	1.63284	0.495199	3.29734	0.000976069	0.00385102	Bardet-Biedl syndrome 12 [Source:HGNC Symbol;Acc:HGNC:26648]	protein_coding	GO:0005524,GO:0045494,GO:0042073,GO:0042755,GO:0045599,GO:0051131,GO:0005929	100622680.0	BBS12
BBS2	40.4439	0.473814	0.473814	0.380447	1.24541	0.21298	0.276829	Bardet-Biedl syndrome 2 [Source:HGNC Symbol;Acc:HGNC:967]	protein_coding	GO:0005515,GO:0034464,GO:1905515,GO:0016020,GO:0005737,GO:0005886,GO:0005815,GO:0005856,GO:0060271,GO:0043005,GO:0031514,GO:0036064,GO:0005929,GO:0042995,GO:0060170,GO:0001103,GO:0007288,GO:0007601,GO:0008104,GO:0010629,GO:0014824,GO:0021756,GO:0021766,GO:0021987,GO:0030534,GO:0033210,GO:0033365,GO:0038108,GO:0040015,GO:0040018,GO:0042311,GO:0043001,GO:0044321,GO:0045444,GO:0045494,GO:0048854,GO:…	100622382.0	BBS2
BBS4	138.016	0.916386	0.916386	0.277105	3.30699	0.000943026	0.00375183	Bardet-Biedl syndrome 4, transcript variant X4	protein_coding	NA	NA	BBS4
BBS5	7.09409	1.96249	1.96249	0.864384	2.27039	0.0231842	0.0452225	Bardet-Biedl syndrome 5, transcript variant X1	protein_coding	NA	NA	BBS5
BBS9	129.414	1.17728	1.17728	0.468346	2.5137	0.011947	0.0271801	Bardet-Biedl syndrome 9 [Source:HGNC Symbol;Acc:HGNC:30000]	protein_coding	GO:0034464,GO:0016020,GO:0005929,GO:0060271,GO:0045444,GO:0061512,GO:0000242,GO:0034451,GO:0035869	100525726.0	BBS9
BBX	1288.79	1.46693	1.46693	0.349942	4.19192	2.76599e-05	0.000316015	BBX high mobility group box domain containing [Source:HGNC Symbol;Acc:HGNC:14422]	protein_coding	GO:0003677,GO:0005634,GO:0060348,GO:0005654,GO:0005829	100621192.0	BBX
BCAM	477.423	-2.48518	2.48518	1.26124	-1.97042	0.0487904	0.0819672	basal cell adhesion molecule (Lutheran blood group) [Source:HGNC Symbol;Acc:HGNC:6722]	protein_coding	GO:0016020,GO:0016021	100738241.0	BCAM
BCAN	0.336246	-2.20121	2.20121	2.36758	-0.929731	0.35251	NA	brevican [Source:HGNC Symbol;Acc:HGNC:23059]	protein_coding	GO:0007155,GO:0005540,GO:0031012,GO:0007417,GO:0001501	100738802.0	BCAN
BCAP29	188.225	2.37234	2.37234	0.568796	4.1708	3.03527e-05	0.000334055	B cell receptor associated protein 29 [Source:HGNC Symbol;Acc:HGNC:24131]	protein_coding	GO:0016021,GO:0005783,GO:0006886,GO:0016020,GO:0005887,GO:0006888,GO:0005789,GO:0070973	100622655.0	BCAP29
BCAP31	338.994	-1.80655	1.80655	0.675979	-2.67249	NA	NA	B cell receptor associated protein 31 [Source:HGNC Symbol;Acc:HGNC:16695]	protein_coding	GO:0016021,GO:0005783,GO:0006886,GO:0016020,GO:0005887,GO:0005739,GO:0006888,GO:0005789,GO:0070973,GO:0042288,GO:0044877,GO:0007204,GO:0007283,GO:0032471,GO:0035584,GO:0043280,GO:0051561,GO:1903071,GO:1904154,GO:2001244,GO:0000139,GO:0005811,GO:0097038	100520774.0	BCAP31
BCAR1	149.214	-2.55649	2.55649	1.15862	-2.2065	NA	NA	BCAR1 scaffold protein, Cas family member [Source:HGNC Symbol;Acc:HGNC:971]	protein_coding	GO:0005515,GO:0007165,GO:0005737,GO:0005886,GO:0005925,GO:0016477,GO:0090527	100621541.0	BCAR1
BCAR3	278.794	-1.22822	1.22822	0.567708	-2.16347	0.0305048	0.0562773	BCAR3 adaptor protein, NSP family member [Source:HGNC Symbol;Acc:HGNC:973]	protein_coding	GO:0007165,GO:0007264,GO:0005085,GO:0033138,GO:0002089	100153143.0	BCAR3
BCAS1	7.18609	0.718171	0.718171	0.758105	0.947324	0.343473	0.414209	breast carcinoma amplified sequence 1 [Source:HGNC Symbol;Acc:HGNC:974]	protein_coding	GO:0042552	100126238.0	BCAS1
BCAS2	118.581	1.88661	1.88661	0.476918	3.95584	7.62661e-05	0.000623644	BCAS2, pre-mRNA processing factor	protein_coding	NA	NA	BCAS2
BCAS3	215.955	-0.015945	0.015945	0.213732	-0.0746028	0.940531	0.952455	BCAS3 microtubule associated cell migration factor [Source:HGNC Symbol;Acc:HGNC:14347]	protein_coding	GO:0005515,GO:0005737,GO:0042594	100620226.0	BCAS3
BCAS4	85.1618	-1.06394	1.06394	1.03191	-1.03104	NA	NA	breast carcinoma amplified sequence 4 [Source:HGNC Symbol;Acc:HGNC:14367]	protein_coding	GO:0031083	100141422.0	BCAS4
BCAT1	532.293	1.73803	1.73803	0.491218	3.5382	0.000402858	0.00199081	branched chain amino acid transaminase 1 [Source:HGNC Symbol;Acc:HGNC:976]	protein_coding	GO:0003824,GO:0004084,GO:0009081,GO:0016740,GO:0008483,GO:0008652,GO:0052654,GO:0052655,GO:0052656,GO:0009082,GO:0005739,GO:0009098,GO:0009099	100518784.0	BCAT1
BCAT2	155.102	-1.99731	1.99731	0.876798	-2.27796	NA	NA	branched chain amino acid transaminase 2 [Source:HGNC Symbol;Acc:HGNC:977]	protein_coding	GO:0003824,GO:0004084,GO:0009081,GO:0005739,GO:0016740,GO:0008483,GO:0008652,GO:0052654,GO:0052655,GO:0052656,GO:0009082,GO:0009098,GO:0009099,GO:0016491,GO:0055114,GO:0003824,GO:0004084,GO:0009081,GO:0005739,GO:0016740,GO:0008483,GO:0008652,GO:0052654,GO:0052655,GO:0052656,GO:0009082,GO:0009098,GO:0009099,GO:0016491,GO:0055114	396841.0	BCAT2
BCCIP	163.165	-0.488374	0.488374	0.307867	-1.58632	0.112668	0.162912	BRCA2 and CDKN1A interacting protein [Source:HGNC Symbol;Acc:HGNC:978]	protein_coding	GO:0005634,GO:0007049,GO:0006281,GO:0006974,GO:0005813,GO:0097431,GO:0005814,GO:0000226,GO:0005654,GO:0005829,GO:0034453,GO:0090307,GO:0007052,GO:0019207,GO:0000079,GO:0061101,GO:0019908,GO:0015631,GO:0000132	100157478.0	BCCIP
BCDIN3D	71.0738	0.577471	0.577471	0.359578	1.60597	0.108281	0.157884	BCDIN3 domain containing RNA methyltransferase [Source:HGNC Symbol;Acc:HGNC:27050]	protein_coding	GO:0008168,GO:0005737,GO:0016740,GO:0032259,GO:0008171,GO:0008173,GO:0008175,GO:0001510,GO:0010586,GO:0030488,GO:0061715,GO:2000632,GO:0005634,GO:0005829	100516732.0	BCDIN3D
BCHE	23.2183	1.85929	1.85929	0.769378	2.41661	0.0156656	0.0333914	butyrylcholinesterase	protein_coding	NA	NA	BCHE
BCKDHA	127.712	-1.97605	1.97605	0.875543	-2.25694	NA	NA	branched chain keto acid dehydrogenase E1, alpha polypeptide, transcript variant X3	protein_coding	NA	NA	BCKDHA
BCKDHB	50.2409	0.389132	0.389132	0.242124	1.60716	0.108019	0.157582	branched chain keto acid dehydrogenase E1 subunit beta [Source:HGNC Symbol;Acc:HGNC:987]	protein_coding	GO:0003824,GO:0005739,GO:0003826,GO:0009083,GO:0005947,GO:0055114,GO:0007584	100142669.0	BCKDHB
BCKDK	122.093	-1.42555	1.42555	0.994539	-1.43338	NA	NA	branched chain keto acid dehydrogenase kinase [Source:HGNC Symbol;Acc:HGNC:16902]	protein_coding	GO:0004672,GO:0005739,GO:0000166,GO:0005524,GO:0016301,GO:0016310,GO:0016740,GO:0005759,GO:0006468,GO:0016772	100522544.0	BCKDK
BCL10	179.451	0.140242	0.140242	0.2185	0.641841	0.520976	0.587072	BCL10 immune signaling adaptor [Source:NCBI gene;Acc:100125346]	protein_coding	GO:0042981,GO:0006915,GO:0051092,GO:0005829,GO:0008134,GO:0003713,GO:0002250,GO:0007249,GO:0051059,GO:0043065,GO:0033674,GO:0019209,GO:0043422,GO:2001238,GO:0032449	100125346.0	BCL10
BCL11A	679.127	-0.0372426	0.0372426	0.363742	-0.102388	0.918449	0.93452	BAF chromatin remodeling complex subunit BCL11A [Source:HGNC Symbol;Acc:HGNC:13221]	protein_coding	GO:0003676,GO:0005634,GO:0003700,GO:0043565,GO:0000122,GO:0006355,GO:0000978,GO:0001227,GO:0005654	100523730.0	BCL11A
BCL11B	446.443	-2.44133	2.44133	1.57583	-1.54923	0.121326	0.173304	BAF chromatin remodeling complex subunit BCL11B [Source:NCBI gene;Acc:100154158]	protein_coding	GO:0003676,GO:0005634,GO:0045944,GO:0003700,GO:0043565,GO:0006355,GO:0000978,GO:0001228,GO:0003334,GO:0003382,GO:0007409,GO:0008285,GO:0009791,GO:0010468,GO:0010837,GO:0019216,GO:0021773,GO:0021902,GO:0021953,GO:0031077,GO:0033077,GO:0033153,GO:0035701,GO:0042475,GO:0043066,GO:0043368,GO:0043588,GO:0045664,GO:0046632,GO:0048538,GO:0071678,GO:0097535,GO:0043005	100154158.0	BCL11B
BCL2	1530.44	1.17167	1.17167	0.434135	2.69887	0.00695756	0.0175877	BCL2, apoptosis regulator, transcript variant X1	protein_coding	NA	NA	BCL2
BCL2A1	119.413	1.83473	1.83473	0.695915	2.63642	0.00837855	0.0204363	BCL2 related protein A1 [Source:NCBI gene;Acc:100156860]	protein_coding	GO:0042981,GO:0043066,GO:0042803,GO:0046982,GO:0005741,GO:0097192,GO:0008630	100156860.0	BCL2A1
BCL2L1	172.098	-1.31223	1.31223	0.572388	-2.29256	NA	NA	BCL2 like 1 [Source:HGNC Symbol;Acc:HGNC:992]	protein_coding	GO:0042981,GO:0016020,GO:0016021,GO:0042803,GO:0046982,GO:0006915,GO:0043066,GO:0005741,GO:0097192,GO:0008630,GO:2001243,GO:0019901,GO:0042802,GO:0051434,GO:0001541,GO:0001701,GO:0001836,GO:0007093,GO:0007281,GO:0007283,GO:0008283,GO:0008284,GO:0008584,GO:0009314,GO:0009566,GO:0009615,GO:0019050,GO:0032465,GO:0034097,GO:0040008,GO:0043524,GO:0046898,GO:0046902,GO:0051402,GO:0051881,GO:0060154,GO:…	397536.0	BCL2L1
BCL2L10	0.241072	1.18555	1.18555	3.13499	0.378166	0.705307	NA	BCL2 like 10, transcript variant X2	protein_coding	NA	NA	BCL2L10
BCL2L11	366.164	0.296814	0.296814	0.20973	1.41522	0.157004	0.215184	BCL2 like 11, transcript variant X8	protein_coding	NA	NA	BCL2L11
BCL2L12	41.1863	-1.2613	1.2613	0.724477	-1.74098	NA	NA	BCL2 like 12 [Source:HGNC Symbol;Acc:HGNC:13787]	protein_coding	GO:0042981,GO:0002039,GO:0045944,GO:1902166,GO:1990001,GO:2000773,GO:0005634	100521559.0	BCL2L12
BCL2L13	265.444	-0.740128	0.740128	0.348117	-2.12609	0.0334955	0.0605751	BCL2 like 13 [Source:HGNC Symbol;Acc:HGNC:17164]	protein_coding	GO:0042981,GO:0016020,GO:0016021,GO:0006915	100517587.0	BCL2L13
BCL2L14	51.3289	0.217798	0.217798	0.286166	0.76109	0.446603	0.515746	BCL2 like 14 [Source:HGNC Symbol;Acc:HGNC:16657]	protein_coding	GO:0042981,GO:0019901,GO:0006915,GO:0005829,GO:0043229	100514901.0	BCL2L14
BCL2L15	26.0233	0.969582	0.969582	0.597737	1.62209	0.104785	0.153556	BCL2 like 15 [Source:HGNC Symbol;Acc:HGNC:33624]	protein_coding	GO:0042981,GO:0016020,GO:0030276,GO:0015031,GO:0016192,GO:0006886,GO:0030117,GO:0030131	100517031.0	BCL2L15
BCL3	143.07	-2.11879	2.11879	1.45333	-1.45788	NA	NA	BCL3 transcription coactivator [Source:NCBI gene;Acc:100738193]	protein_coding	GO:0005515	100738193.0	BCL3
BCL6	508.292	0.519468	0.519468	0.434502	1.19555	0.231873	0.297451	BCL6 transcription repressor [Source:HGNC Symbol;Acc:HGNC:1001]	protein_coding	GO:0005515,GO:0003676,GO:0005634,GO:0042127,GO:0000977,GO:0001227,GO:0003677,GO:0050727,GO:0042092,GO:0001161,GO:0003682,GO:0003700,GO:0031490,GO:0042802,GO:0043565,GO:0000122,GO:0000902,GO:0001953,GO:0002467,GO:0002829,GO:0006357,GO:0006974,GO:0007266,GO:0007283,GO:0008104,GO:0008285,GO:0030036,GO:0030183,GO:0030308,GO:0030890,GO:0031065,GO:0032764,GO:0035024,GO:0043065,GO:0043066,GO:0043087,GO:…	100156549.0	BCL6
BCL6B	81.2801	-0.817738	0.817738	0.295443	-2.76784	0.00564291	0.0149321	BCL6B transcription repressor [Source:HGNC Symbol;Acc:HGNC:1002]	protein_coding	GO:0005515,GO:0003676,GO:0005634,GO:0042127,GO:0000977,GO:0001227,GO:0003677,GO:0050727,GO:0000122,GO:0042092	100517187.0	BCL6B
BCL7A	189.037	0.891542	0.891542	0.563042	1.58344	NA	NA	BAF chromatin remodeling complex subunit BCL7A [Source:HGNC Symbol;Acc:HGNC:1004]	protein_coding	NA	100736875.0	BCL7A
BCL7B	0.909676	-2.90219	2.90219	1.56282	-1.85702	0.0633083	0.101229	BAF chromatin remodeling complex subunit BCL7B [Source:HGNC Symbol;Acc:HGNC:1005]	protein_coding	NA	100625962.0	BCL7B
BCL7C	242.28	-1.17875	1.17875	0.601512	-1.95965	0.0500368	0.0836609	BAF chromatin remodeling complex subunit BCL7C [Source:HGNC Symbol;Acc:HGNC:1006]	protein_coding	NA	100524551.0	BCL7C
BCL9	186.537	-1.01149	1.01149	0.411035	-2.46084	0.0138613	0.030448	BCL9 transcription coactivator [Source:HGNC Symbol;Acc:HGNC:1008]	protein_coding	GO:0060070,GO:0003713,GO:0008013,GO:0045944,GO:1990907,GO:0014908,GO:0035019,GO:0035914,GO:0005634,GO:0005737,GO:0005794,GO:0005801	100155378.0	BCL9
BCL9L	689.469	-2.27627	2.27627	1.17847	-1.93155	NA	NA	BCL9 like [Source:HGNC Symbol;Acc:HGNC:23688]	protein_coding	GO:0060070,GO:0003713,GO:0008013,GO:1903508,GO:0045944,GO:0030512,GO:0010718,GO:0022604,GO:0035019,GO:0035914,GO:0005634,GO:0005654,GO:0005730,GO:1990907	100515846.0	BCL9L
BCLAF1	2522.46	2.12794	2.12794	0.453742	4.68975	2.73537e-06	6.68796e-05	BCL2 associated transcription factor 1 [Source:HGNC Symbol;Acc:HGNC:16863]	protein_coding	GO:0005634,GO:0006915,GO:0045892,GO:2001022,GO:0003677,GO:0043065,GO:0043620,GO:1990830,GO:2000144,GO:2001244,GO:0005654,GO:0016607	100462726.0	BCLAF1
BCO1	3.72551	-0.915979	0.915979	0.802636	-1.14121	0.253781	0.320915	beta-carotene oxygenase 1 [Source:HGNC Symbol;Acc:HGNC:13815]	protein_coding	GO:0055114,GO:0016702,GO:0046872,GO:0003834,GO:0004744,GO:0010436,GO:0001523,GO:0016121,GO:0042574,GO:1901810	100192320.0	BCO1
BCO2	51.3157	1.9284	1.9284	0.709178	2.7192	0.00654398	0.0167533	beta-carotene oxygenase 2 [Source:HGNC Symbol;Acc:HGNC:18503]	protein_coding	GO:0055114,GO:0016702,GO:0046872,GO:0016020,GO:0016021,GO:0005739,GO:0003834,GO:0004744,GO:0010436,GO:0016121,GO:0016116,GO:0016119,GO:0016122,GO:0042574,GO:0051881,GO:2000377	100517547.0	BCO2
BCOR	463.423	-0.861157	0.861157	0.757636	-1.13664	NA	NA	BCL6 corepressor, transcript variant X7	protein_coding	NA	NA	BCOR
BCORL1	170.328	-1.57894	1.57894	0.754485	-2.09274	0.0363724	0.0647343	BCL6 corepressor like 1 [Source:HGNC Symbol;Acc:HGNC:25657]	protein_coding	GO:0005515,GO:0005654,GO:0005886	100525271.0	BCORL1
BCR	277.545	-2.12065	2.12065	0.685239	-3.09475	0.00196976	0.00652935	BCR activator of RhoGEF and GTPase [Source:HGNC Symbol;Acc:HGNC:1014]	protein_coding	GO:0004674,GO:0006468,GO:0007165,GO:0035556,GO:0005085,GO:0005089,GO:0035023,GO:0005096,GO:0043547,GO:0002692,GO:0003014,GO:0007264,GO:0007420,GO:0030036,GO:0030216,GO:0030336,GO:0032496,GO:0042472,GO:0043114,GO:0043314,GO:0048041,GO:0048872,GO:0050728,GO:0050766,GO:0050804,GO:0050885,GO:0051171,GO:0051726,GO:0060216,GO:0060268,GO:0060313,GO:0065002,GO:0071222,GO:0090630,GO:2000378,GO:0005829,GO:…	100157974.0	BCR
BCS1L	33.7122	-1.08848	1.08848	0.751141	-1.44911	NA	NA	BCS1 homolog, ubiquinol-cytochrome c reductase complex chaperone [Source:HGNC Symbol;Acc:HGNC:1020]	protein_coding	GO:0005524,GO:0034551,GO:0000166,GO:0007005,GO:0032981,GO:0033617,GO:0005739	100626589.0	BCS1L
BDH1	111.343	-0.576194	0.576194	0.428958	-1.34324	0.179194	0.239761	3-hydroxybutyrate dehydrogenase 1 [Source:HGNC Symbol;Acc:HGNC:1027]	protein_coding	GO:0016491,GO:0055114,GO:0003858,GO:0005654,GO:0005739	100511473.0	BDH1
BDH2	98.7776	0.731663	0.731663	0.335573	2.18034	0.0292324	0.0545052	3-hydroxybutyrate dehydrogenase 2 [Source:HGNC Symbol;Acc:HGNC:32389]	protein_coding	GO:0016491,GO:0005737,GO:0055072,GO:0003858,GO:0019290,GO:0051287,GO:0006635,GO:0030855,GO:0005829	100522692.0	BDH2
BDKRB1	12.9895	-1.74877	1.74877	0.672295	-2.6012	0.0092899	0.022155	bradykinin receptor B1 [Source:NCBI gene;Acc:100127469]	pseudogene	NA	100127469.0	BDKRB1
BDKRB2	14.3293	-1.90497	1.90497	0.615626	-3.09435	0.00197242	0.00653246	bradykinin receptor B2 [Source:HGNC Symbol;Acc:HGNC:1030]	protein_coding	GO:0016021,GO:0004930,GO:0007186,GO:0042310,GO:0006939,GO:0004947,GO:0016020,GO:0005886,GO:0007165,GO:0002020,GO:0031702,GO:0046982,GO:0009651,GO:0033137,GO:0042311,GO:0050482,GO:1902219,GO:1902239,GO:0005768	110255240.0	BDKRB2
BDNF	0.58519	0.668953	0.668953	1.47001	0.455067	0.649061	NA	brain derived neurotrophic factor [Source:HGNC Symbol;Acc:HGNC:1033]	protein_coding	GO:0005102,GO:0008083,GO:0005576,GO:0007165,GO:0007416,GO:0048668,GO:0048672,GO:0051965,GO:1900122,GO:0005739,GO:0016607,GO:0005615,GO:0005737,GO:0048471,GO:0030425,GO:0031410,GO:0007613,GO:0048812,GO:0008021,GO:0050804,GO:0030424,GO:0007422,GO:0007169,GO:0043524,GO:0021675,GO:0038180,GO:0045664	397495.0	BDNF
BDP1	2381.23	2.2033	2.2033	0.371591	5.92937	3.04097e-09	4.46646e-07	B double prime 1, subunit of RNA polymerase III transcription initiation factor IIIB [Source:HGNC Symbol;Acc:HGNC:13652]	protein_coding	GO:0003677,GO:0070898,GO:0000126,GO:0001156	100517687.0	BDP1
BECN1	383.71	0.763226	0.763226	0.211369	3.61087	0.000305175	0.00161031	beclin 1 [Source:HGNC Symbol;Acc:HGNC:1034]	protein_coding	GO:0006914,GO:0006897,GO:0032465,GO:0005829,GO:0000045,GO:0006995,GO:0000407,GO:0019898,GO:0032258,GO:0034271,GO:0034272,GO:0019901,GO:0031625,GO:0042803,GO:0043548,GO:0051020,GO:0000422,GO:0000423,GO:0007040,GO:0007080,GO:0008285,GO:0010507,GO:0010613,GO:0016236,GO:0032801,GO:0042149,GO:0043066,GO:0043652,GO:0045022,GO:0045324,GO:0048666,GO:0050435,GO:0050790,GO:0051707,GO:0060548,GO:0098780,GO:…	733576.0	BECN1
BEGAIN	29.0657	-3.03782	3.03782	1.36067	-2.2326	0.0255754	0.0489552	brain enriched guanylate kinase associated [Source:HGNC Symbol;Acc:HGNC:24163]	protein_coding	GO:0016301,GO:0016310	102164234.0	BEGAIN
BEND2	0.184177	-0.546823	0.546823	3.16075	-0.173004	0.862648	NA	BEN domain containing 2	protein_coding	NA	NA	BEND2
BEND3	61.1948	-0.0296227	0.0296227	0.286828	-0.103277	0.917743	0.933935	BEN domain containing 3, transcript variant X2	protein_coding	NA	NA	BEND3
BEND4	1.1063	-0.12801	0.12801	1.34694	-0.0950372	0.924285	0.939251	BEN domain containing 4 [Source:HGNC Symbol;Acc:HGNC:23815]	protein_coding	NA	100514664.0	BEND4
BEND5	99.1465	-0.625683	0.625683	0.337469	-1.85405	0.0637325	0.101725	BEN domain containing 5	protein_coding	NA	NA	BEND5
BEND6	1.9895	-0.0942519	0.0942519	1.07199	-0.087922	0.929939	0.943716	BEN domain containing 6 [Source:HGNC Symbol;Acc:HGNC:20871]	protein_coding	GO:0003714,GO:0045666,GO:0045746,GO:1903507,GO:0003682,GO:0005634	100153820.0	BEND6
BEND7	334.261	-0.21094	0.21094	0.173964	-1.21255	0.225301	0.29017	BEN domain containing 7, transcript variant X2	protein_coding	NA	NA	BEND7
BEST1	0.844623	-2.05031	2.05031	1.43284	-1.43094	0.152447	0.209846	bestrophin 1 [Source:HGNC Symbol;Acc:HGNC:12703]	protein_coding	GO:1902476,GO:0005254,GO:0016020,GO:0016021,GO:0005886,GO:0006811,GO:0006821,GO:0034707,GO:0042802,GO:0030321,GO:0050908,GO:0051924,GO:0016323	397169.0	BEST1
BEST2	0.296805	-2.06324	2.06324	3.15227	-0.654526	0.512773	NA	bestrophin 2 [Source:HGNC Symbol;Acc:HGNC:17107]	protein_coding	GO:0016020,GO:0016021,GO:0005886,GO:0006811,GO:0005254,GO:0006821,GO:1902476,GO:0034707	100522788.0	BEST2
BEST3	0.541397	0.481298	0.481298	1.9467	0.247238	0.804724	NA	bestrophin 3 [Source:HGNC Symbol;Acc:HGNC:17105]	protein_coding	GO:0016020,GO:0016021,GO:0005886,GO:0006811,GO:0005254,GO:0006821,GO:1902476,GO:0034707	100156203.0	BEST3
BEST4	3.01092	-2.47495	2.47495	1.11077	-2.22814	0.0258712	0.0493753	bestrophin 4 [Source:HGNC Symbol;Acc:HGNC:17106]	protein_coding	GO:0016020,GO:0016021,GO:0005886,GO:0006811,GO:0005254,GO:0006821,GO:1902476,GO:0034707	100516679.0	BEST4
BET1	52.6519	0.950154	0.950154	0.459395	2.06827	0.0386144	0.0679101	Bet1 golgi vesicular membrane trafficking protein [Source:HGNC Symbol;Acc:HGNC:14562]	protein_coding	GO:0015031,GO:0030173,GO:0016020,GO:0016021,GO:0005484,GO:0006888,GO:0031201,GO:0048280,GO:0000138	100522390.0	BET1
BET1L	167.857	-1.53569	1.53569	0.644554	-2.38255	NA	NA	Bet1 golgi vesicular membrane trafficking protein like, transcript variant X6	protein_coding	NA	NA	BET1L
BEX1	7.96407	0.270589	0.270589	0.495347	0.546261	0.584886	0.646613	brain expressed, X-linked 1 [Source:NCBI gene;Acc:100513130]	protein_coding	NA	100513130.0	BEX1
BEX3	18.2612	-0.717512	0.717512	0.433096	-1.6567	0.0975794	0.144348	brain expressed X-linked 3 [Source:NCBI gene;Acc:100513514]	protein_coding	GO:0005123,GO:0042802,GO:0008625,GO:0005829	100513514.0	BEX3
BEX4	5.18412	-0.248604	0.248604	0.651353	-0.381674	0.702703	0.751794	brain expressed X-linked 4 [Source:HGNC Symbol;Acc:HGNC:25475]	protein_coding	GO:0005634,GO:0005737,GO:0042826,GO:0043014,GO:0007059,GO:0030334,GO:0042127,GO:1904428,GO:0000922,GO:0005874	100627578.0	BEX4
BFAR	241.72	-0.427587	0.427587	0.197025	-2.17021	0.0299907	0.0555555	bifunctional apoptosis regulator [Source:HGNC Symbol;Acc:HGNC:17613]	protein_coding	GO:0005515,GO:0016020,GO:0016021,GO:0043161,GO:0061630,GO:0030674,GO:0089720,GO:0000209,GO:0006511,GO:0043066,GO:0051865,GO:0070534,GO:0070936,GO:1903895,GO:0005783	100625875.0	BFAR
BFSP1	0.228753	-0.546823	0.546823	3.16075	-0.173004	0.862648	NA	beaded filament structural protein 1 [Source:HGNC Symbol;Acc:HGNC:1040]	protein_coding	GO:0005737,GO:0005212,GO:0005882,GO:0048469,GO:0070307	100521759.0	BFSP1
BFSP2	0.735566	0.462399	0.462399	3.08255	0.150006	0.88076	0.903593	beaded filament structural protein 2 [Source:HGNC Symbol;Acc:HGNC:1041]	protein_coding	GO:0005882,GO:0005198,GO:0045104,GO:0005212,GO:0007010,GO:0048469,GO:0070307,GO:0005737	100522105.0	BFSP2
BGLAP	8.94681	-2.20112	2.20112	1.41306	-1.5577	0.119305	0.171017	bone gamma-carboxyglutamate protein [Source:HGNC Symbol;Acc:HGNC:1043]	protein_coding	GO:0005509,GO:0005576,GO:0030500,GO:0060348,GO:0032571,GO:1900076,GO:0046872,GO:0007059,GO:0000818	397530.0	BGLAP
BGN	453.828	-2.92751	2.92751	1.06035	-2.7609	0.00576418	0.0151853	biglycan [Source:HGNC Symbol;Acc:HGNC:1044]	protein_coding	GO:0005515,GO:0005539,GO:0050840,GO:0019800,GO:0060348,GO:0061975,GO:0009986,GO:0030133,GO:0031012,GO:0042383	397396.0	BGN
BHLHA15	47.613	-0.367492	0.367492	1.17724	-0.312166	0.754915	0.797859	basic helix-loop-helix family member a15 [Source:HGNC Symbol;Acc:HGNC:22265]	protein_coding	GO:0046983,GO:0000977,GO:0001228,GO:0003677,GO:0042803,GO:0006851,GO:0007030,GO:0007186,GO:0007267,GO:0010832,GO:0019722,GO:0030968,GO:0042149,GO:0042593,GO:0045944,GO:0048312,GO:0048469,GO:0005634	100626975.0	BHLHA15
BHLHB9	127.748	1.275	1.275	0.39496	3.22817	0.00124586	0.00459825	basic helix-loop-helix family member b9, transcript variant X2	protein_coding	NA	NA	BHLHB9
BHLHE22	9.06478	-2.40734	2.40734	0.574027	-4.19377	2.74361e-05	0.000314079	basic helix-loop-helix family member e22	protein_coding	NA	NA	BHLHE22
BHLHE23	0.956678	-3.68366	3.68366	1.60199	-2.29942	0.0214809	0.0425763	basic helix-loop-helix family member e23	protein_coding	NA	NA	BHLHE23
BHLHE40	403.138	-0.160544	0.160544	0.192324	-0.83476	0.403853	0.474806	basic helix-loop-helix family member e40 [Source:HGNC Symbol;Acc:HGNC:1046]	protein_coding	GO:0003677,GO:0006355,GO:0046983,GO:0005634,GO:0000977,GO:0000122,GO:0001227,GO:0030154,GO:0009952,GO:0050767,GO:0032922,GO:0003714,GO:0045892,GO:0007623,GO:0042752,GO:0016604,GO:0000978,GO:0000980,GO:0000981,GO:0001102,GO:0019904,GO:0042803,GO:0043425,GO:0043426,GO:0046982,GO:0070888,GO:0009416,GO:0043153,GO:0043433	100514873.0	BHLHE40
BHLHE41	126.377	0.575684	0.575684	0.192986	2.98303	0.00285408	0.00875582	basic helix-loop-helix family member e41 [Source:HGNC Symbol;Acc:HGNC:16617]	protein_coding	GO:0003677,GO:0006355,GO:0046983,GO:0005634,GO:0000977,GO:0000122,GO:0001227,GO:0030154,GO:0009952,GO:0050767,GO:0032922,GO:0000978,GO:0000980,GO:0000981,GO:0001102,GO:0003714,GO:0042803,GO:0042826,GO:0043425,GO:0043426,GO:0046982,GO:0070888,GO:0007623,GO:0010832,GO:0010944,GO:0045892	100626912.0	BHLHE41
BICC1	185.113	0.66416	0.66416	0.414227	1.60337	0.108852	0.158522	BicC family RNA binding protein 1 [Source:HGNC Symbol;Acc:HGNC:19351]	protein_coding	GO:0005515,GO:0003676,GO:0003723,GO:0007368,GO:0007507,GO:0090090	100154253.0	BICC1
BICD1	34.8205	0.408584	0.408584	0.437573	0.933751	0.350433	0.421211	BICD cargo adaptor 1 [Source:HGNC Symbol;Acc:HGNC:1049]	protein_coding	GO:0008093,GO:0070840,GO:0005794,GO:0005829,GO:0048471,GO:0031410,GO:0005881,GO:0017137,GO:0019901,GO:0031871,GO:0034452,GO:0045505,GO:0016032,GO:0033365,GO:0034063,GO:0048260,GO:0070507,GO:0072385,GO:0072393,GO:1900275,GO:1900276,GO:1900737,GO:1904781,GO:0005802,GO:0005813,GO:0016020,GO:0072517	100511132.0	BICD1
BICD2	489.293	-0.471314	0.471314	0.319929	-1.47318	0.140701	0.195969	BICD cargo adaptor 2 [Source:HGNC Symbol;Acc:HGNC:17208]	protein_coding	GO:0008093,GO:0070840,GO:0005829,GO:0005794,GO:0017137,GO:0051959,GO:0007018,GO:0006890,GO:0070507,GO:0034452,GO:0072393,GO:0034067,GO:0051642,GO:0072385,GO:0005635,GO:0005642,GO:0005643,GO:0005737,GO:0005813,GO:0005886,GO:0031410	100512597.0	BICD2
BICDL1	81.2051	-1.30161	1.30161	0.618636	-2.104	0.0353787	0.0632342	BICD family like cargo adaptor 1 [Source:HGNC Symbol;Acc:HGNC:28095]	protein_coding	GO:0017137,GO:0047496,GO:0055107,GO:0005737	100153008.0	BICDL1
BICDL2	1.91736	-1.25583	1.25583	1.44017	-0.872002	0.383207	0.454395	BICD family like cargo adaptor 2 [Source:HGNC Symbol;Acc:HGNC:33584]	protein_coding	GO:0005623,GO:0017137,GO:0047496,GO:0055107,GO:0005737	100626694.0	BICDL2
BICRA	168.141	-1.89033	1.89033	1.3144	-1.43817	NA	NA	BRD4 interacting chromatin remodeling complex associated protein [Source:HGNC Symbol;Acc:HGNC:4332]	protein_coding	GO:0003713,GO:0045893,GO:0005634,GO:0016514	100622144.0	BICRA
BICRAL	342.039	0.279732	0.279732	0.210006	1.33202	0.182853	0.243718	BRD4 interacting chromatin remodeling complex associated protein like [Source:HGNC Symbol;Acc:HGNC:21111]	protein_coding	GO:0016514	100134970.0	BICRAL
BID	153.094	-0.914903	0.914903	0.474654	-1.92752	0.0539154	0.0886989	BH3 interacting domain death agonist, transcript variant X1	protein_coding	NA	NA	BID
BIN1	313.438	-2.02775	2.02775	0.807105	-2.51237	0.0119922	0.0272624	bridging integrator 1 [Source:HGNC Symbol;Acc:HGNC:1052]	protein_coding	GO:0005515,GO:0005737,GO:0030100,GO:0005886,GO:0005543,GO:0008021,GO:0002020,GO:0019828,GO:0042802,GO:0048156,GO:0051015,GO:0051087,GO:0070063,GO:0006997,GO:0008333,GO:0030838,GO:0033292,GO:0042692,GO:0043065,GO:0045664,GO:0048711,GO:0051647,GO:0060988,GO:0071156,GO:0086091,GO:1901380,GO:1902430,GO:1902960,GO:1903946,GO:1904878,GO:0005634,GO:0005635,GO:0005829,GO:0005856,GO:0016020,GO:0030315,GO:…	100037305.0	BIN1
BIN2	696.473	-0.670947	0.670947	0.3475	-1.93078	0.0535103	0.0882057	bridging integrator 2 [Source:HGNC Symbol;Acc:HGNC:1053]	protein_coding	GO:0005515,GO:0005737,GO:0005886,GO:0006911,GO:0005543,GO:0097320,GO:0001891,GO:0071800,GO:0002102	100519772.0	BIN2
BIN3	143.542	-1.56843	1.56843	0.67486	-2.32408	0.0201213	0.0404728	bridging integrator 3 [Source:HGNC Symbol;Acc:HGNC:1054]	protein_coding	GO:0005515,GO:0005737,GO:0008289,GO:0006897,GO:0051666,GO:0030479,GO:0008092,GO:0097320,GO:0043403,GO:0005884,GO:0008104,GO:0048741,GO:0010591,GO:0014839,GO:0009826	100153227.0	BIN3
BIRC3	2776.82	2.32981	2.32981	0.611852	3.8078	0.000140207	0.000939128	baculoviral IAP repeat containing 3 [Source:HGNC Symbol;Acc:HGNC:591]	protein_coding	GO:0042981,GO:0005634,GO:0005737,GO:0061630,GO:0016567,GO:0006915,GO:0043154,GO:0031398,GO:0004842,GO:0043027,GO:0060544,GO:0060546,GO:1990001,GO:0005654,GO:0005829,GO:0042981,GO:0005634,GO:0005737,GO:0061630,GO:0016567,GO:0006915,GO:0043154,GO:0031398,GO:0004842,GO:0043027,GO:0060544,GO:0060546,GO:1990001,GO:0005654,GO:0005829	100622590.0	BIRC3
BIRC5	112.157	-0.155964	0.155964	0.804478	-0.19387	0.846278	0.874768	baculoviral IAP repeat containing 5 [Source:HGNC Symbol;Acc:HGNC:593]	protein_coding	GO:0005634,GO:0005737,GO:0046872,GO:0006915,GO:0007049,GO:0008017,GO:0051301,GO:0005819,GO:0005856,GO:0005874,GO:0030496,GO:0005829,GO:0005876,GO:0008270,GO:0042803,GO:0005694,GO:0043154,GO:0043027,GO:0000281,GO:0090307,GO:0043066,GO:0000776,GO:0000777,GO:0045892,GO:0006468,GO:0007059,GO:0005814,GO:0030414,GO:0010466,GO:0000775,GO:0048037,GO:0005881,GO:0015631,GO:0004869,GO:0000086,GO:0000226,GO:…	397266.0	BIRC5
BIRC6	4567.37	1.81517	1.81517	0.427422	4.24679	2.16857e-05	0.000267236	baculoviral IAP repeat containing 6 [Source:HGNC Symbol;Acc:HGNC:13516]	protein_coding	GO:0006915,GO:0004842,GO:0032465,GO:0005634,GO:0006511,GO:0061631,GO:0016567,GO:0010951,GO:0043066,GO:0004869,GO:0001890,GO:0008284,GO:0042127,GO:0060711,GO:0060712,GO:2001237,GO:0000922,GO:0005768,GO:0005802,GO:0005815,GO:0016020,GO:0030496	100049694.0	BIRC6
BIVM	177.811	1.35081	1.35081	0.339416	3.97981	6.89708e-05	0.000580749	basic, immunoglobulin-like variable motif containing, transcript variant X2	protein_coding	NA	NA	BIVM
BLCAP	211.991	-0.162508	0.162508	0.246477	-0.659322	0.509689	0.576724	bladder cancer associated protein, transcript variant X1	protein_coding	NA	NA	BLCAP
BLK	266.481	-0.651036	0.651036	0.602241	-1.08102	0.279687	0.348496	BLK proto-oncogene, Src family tyrosine kinase [Source:HGNC Symbol;Acc:HGNC:1057]	protein_coding	GO:0005515,GO:0005524,GO:0006468,GO:0004672,GO:0004713,GO:0000166,GO:0016301,GO:0016310,GO:0042127,GO:0016740,GO:0030154,GO:0005102,GO:0004715,GO:0038083,GO:0007169,GO:0031234,GO:0018108,GO:0032024,GO:0050853	100623761.0	BLK
BLM	214.627	2.19624	2.19624	0.403535	5.44251	5.25362e-08	3.78022e-06	BLM RecQ like helicase [Source:HGNC Symbol;Acc:HGNC:1058]	protein_coding	GO:0005524,GO:0005622,GO:0003676,GO:0003677,GO:0003824,GO:0005634,GO:0006281,GO:0000166,GO:0006260,GO:0044237,GO:0016818,GO:0006310,GO:0032508,GO:0004386,GO:0043138,GO:0005737,GO:0000723,GO:0006268,GO:0000724,GO:0000733,GO:0009378,GO:0005694,GO:0044806	100141304.0	BLM
BLMH	301.485	1.06227	1.06227	0.276328	3.84422	0.000120935	0.000845615	bleomycin hydrolase [Source:HGNC Symbol;Acc:HGNC:1059]	protein_coding	GO:0006508,GO:0004197,GO:0005737,GO:0009636,GO:0008234,GO:0043418	100521221.0	BLMH
BLNK	502.623	1.01572	1.01572	0.162285	6.2589	3.877e-10	8.4978e-08	B cell linker [Source:HGNC Symbol;Acc:HGNC:14211]	protein_coding	GO:0035556,GO:0005070,GO:0005737,GO:0005886,GO:0036464,GO:0009967,GO:0007169	100152350.0	BLNK
BLOC1S1	70.562	-1.71233	1.71233	1.1573	-1.47959	0.138984	0.194032	biogenesis of lysosomal organelles complex 1 subunit 1	protein_coding	NA	NA	BLOC1S1
BLOC1S2	109.801	1.89308	1.89308	0.513293	3.68811	0.000225926	0.00130126	biogenesis of lysosomal organelles complex 1 subunit 2 [Source:HGNC Symbol;Acc:HGNC:20984]	protein_coding	GO:0005739,GO:0031083,GO:0008625,GO:0005829,GO:0008089,GO:0043015,GO:0032418,GO:0048490,GO:0097345,GO:0000930,GO:0099078,GO:1904115,GO:0016197	100157183.0	BLOC1S2
BLOC1S3	29.5233	-2.2846	2.2846	1.3396	-1.70543	0.0881135	0.132912	biogenesis of lysosomal organelles complex 1 subunit 3 [Source:NCBI gene;Acc:100049671]	pseudogene	NA	100049671.0	BLOC1S3
BLOC1S4	36.4571	-1.4611	1.4611	0.355081	-4.11483	3.87462e-05	0.000392058	biogenesis of lysosomal organelles complex 1 subunit 4 [Source:HGNC Symbol;Acc:HGNC:24206]	protein_coding	GO:1904115,GO:0031083,GO:0008089,GO:0032438,GO:0048490,GO:0050885,GO:0070527,GO:0005737	NA	BLOC1S4
BLOC1S5	64.802	0.950515	0.950515	0.293551	3.23799	0.00120374	0.00447808	biogenesis of lysosomal organelles complex 1 subunit 5 [Source:NCBI gene;Acc:100049677]	protein_coding	GO:0030133,GO:0031083,GO:1904115	100049677.0	BLOC1S5
BLOC1S6	136.639	1.65912	1.65912	0.47859	3.46668	0.000526919	0.0024271	biogenesis of lysosomal organelles complex 1 subunit 6 [Source:NCBI gene;Acc:100049678]	protein_coding	GO:0031083,GO:0031175,GO:0007596,GO:0005768,GO:0008089,GO:0030318,GO:0043473,GO:0048490,GO:0032816,GO:0033299,GO:0061025,GO:1904115,GO:0030133,GO:0019898	100049678.0	BLOC1S6
BLVRA	56.9659	-1.42917	1.42917	0.528516	-2.70411	0.00684866	0.0173679	biliverdin reductase A [Source:HGNC Symbol;Acc:HGNC:1062]	protein_coding	GO:0055114,GO:0016491,GO:0008270,GO:0005737,GO:0004074,GO:0042167,GO:0046872,GO:0005829	100515289.0	BLVRA
BLVRB	38.1525	-2.32798	2.32798	1.12788	-2.06402	0.0390156	0.0684719	biliverdin reductase B [Source:HGNC Symbol;Acc:HGNC:1063]	protein_coding	GO:0055114,GO:0004074,GO:0042602,GO:0042167,GO:0005654,GO:0005829,GO:0005886	100625219.0	BLVRB
BLZF1	165.428	2.41524	2.41524	0.584102	4.13496	3.55018e-05	0.000370546	basic leucine zipper nuclear factor 1 [Source:HGNC Symbol;Acc:HGNC:1065]	protein_coding	GO:0007030,GO:0043001,GO:0000139,GO:0019899,GO:0031625,GO:0005634,GO:0005794	100622972.0	BLZF1
BMF	485.962	-0.821338	0.821338	0.244177	-3.3637	0.000769061	0.00321314	Bcl2 modifying factor [Source:HGNC Symbol;Acc:HGNC:24132]	protein_coding	GO:0006915,GO:0010507,GO:0043065,GO:0034644,GO:0043276,GO:0016459	110261428.0	BMF
BMI1	174.551	1.38934	1.38934	0.474418	2.92851	0.00340592	0.0100506	BMI1 proto-oncogene, polycomb ring finger	protein_coding	NA	NA	BMI1
BMP1	98.4592	-2.43263	2.43263	0.997784	-2.43804	0.0147672	0.0318964	bone morphogenetic protein 1 [Source:HGNC Symbol;Acc:HGNC:1067]	protein_coding	GO:0008270,GO:0006508,GO:0005509,GO:0008237,GO:0004222,GO:0016787,GO:0046872,GO:0008233,GO:0042802,GO:0061036	100156461.0	BMP1
BMP10	62.3628	0.391936	0.391936	0.31432	1.24693	0.212422	0.27618	bone morphogenetic protein 10 [Source:HGNC Symbol;Acc:HGNC:20869]	protein_coding	GO:0008083,GO:0005125,GO:0005160,GO:0010862,GO:0042981,GO:0043408,GO:0048468,GO:0060395,GO:0005576,GO:0005615,GO:0030509,GO:0005179,GO:0031433,GO:0033612,GO:0007507,GO:0007512,GO:0010596,GO:0010613,GO:0010614,GO:0010628,GO:0030308,GO:0030336,GO:0032924,GO:0045893,GO:0055009,GO:0055010,GO:0055015,GO:0055117,GO:0060038,GO:0060045,GO:0060298,GO:0060347,GO:0060389,GO:0061036,GO:1903242,GO:2000138,GO:…	100514573.0	BMP10
BMP2	31.2915	-1.67185	1.67185	0.368607	-4.53561	5.74377e-06	0.000110992	bone morphogenetic protein 2 [Source:HGNC Symbol;Acc:HGNC:1069]	protein_coding	GO:0008083,GO:0005125,GO:0005160,GO:0010862,GO:0042981,GO:0043408,GO:0048468,GO:0060395,GO:0005576,GO:0005615,GO:0055114,GO:0000122,GO:0030509,GO:0004745,GO:0019211,GO:0039706,GO:0046332,GO:0046982,GO:0070700,GO:0000187,GO:0001649,GO:0001658,GO:0001666,GO:0001701,GO:0001837,GO:0001934,GO:0001938,GO:0002062,GO:0003130,GO:0003181,GO:0003203,GO:0003308,GO:0006029,GO:0006355,GO:0006468,GO:0006954,GO:…	100157103.0	BMP2
BMP2K	1286.51	0.365968	0.365968	0.181631	2.0149	0.0439147	0.0751896	BMP2 inducible kinase [Source:HGNC Symbol;Acc:HGNC:18041]	protein_coding	GO:0005524,GO:0006468,GO:0004672,GO:0004674,GO:0005634,GO:0050790,GO:2000369,GO:0045747,GO:0019208,GO:0035612,GO:0030500	100624635.0	BMP2K
BMP3	0.374844	0.615797	0.615797	1.97406	0.311944	0.755083	NA	bone morphogenetic protein 3 [Source:NCBI gene;Acc:100512974]	protein_coding	GO:0008083,GO:0005125,GO:0005160,GO:0010862,GO:0042981,GO:0043408,GO:0048468,GO:0060395,GO:0005576,GO:0005615,GO:0030509,GO:0001649	100512974.0	BMP3
BMP4	31.3494	-1.42383	1.42383	0.586234	-2.42878	0.0151498	0.0325485	bone morphogenetic protein 4 [Source:HGNC Symbol;Acc:HGNC:1071]	protein_coding	GO:0008083,GO:0005125,GO:0005160,GO:0010862,GO:0042981,GO:0043408,GO:0048468,GO:0060395,GO:0005576,GO:0005615,GO:0000122,GO:0030509,GO:0043066,GO:0070700,GO:0050918,GO:0008201,GO:0039706,GO:0042056,GO:0000186,GO:0001501,GO:0001525,GO:0001568,GO:0001649,GO:0001656,GO:0001657,GO:0001658,GO:0001707,GO:0001759,GO:0001822,GO:0001823,GO:0001843,GO:0001934,GO:0001938,GO:0001944,GO:0001958,GO:0002043,GO:…	100113425.0	BMP4
BMP5	0.91249	2.28231	2.28231	1.37479	1.66012	0.096891	0.143553	bone morphogenetic protein 5 [Source:NCBI gene;Acc:100151964]	protein_coding	GO:0008083,GO:0005125,GO:0005160,GO:0070700,GO:0001501,GO:0003272,GO:0003323,GO:0003344,GO:0007389,GO:0008284,GO:0008285,GO:0010862,GO:0010894,GO:0021502,GO:0030539,GO:0030902,GO:0032348,GO:0042981,GO:0043408,GO:0043569,GO:0043583,GO:0045944,GO:0048468,GO:0048738,GO:0050679,GO:0060037,GO:0060395,GO:0060411,GO:0060710,GO:0061384,GO:0097065,GO:1900006,GO:1905069,GO:2000065,GO:0005576,GO:0005615	100151964.0	BMP5
BMP6	8.11241	-1.86898	1.86898	1.17017	-1.59719	0.110223	0.160174	bone morphogenetic protein 6 [Source:NCBI gene;Acc:100155536]	protein_coding	GO:0008083,GO:0005125,GO:0005160,GO:0010862,GO:0042981,GO:0043408,GO:0048468,GO:0060395,GO:0005576,GO:0005615,GO:0005623,GO:0046982,GO:0070700,GO:0000122,GO:0001649,GO:0001654,GO:0001822,GO:0001938,GO:0001958,GO:0003323,GO:0006879,GO:0006954,GO:0006955,GO:0010628,GO:0030154,GO:0030501,GO:0030509,GO:0030539,GO:0031666,GO:0032349,GO:0043117,GO:0045603,GO:0045666,GO:0045669,GO:0045944,GO:0050679,GO:…	100155536.0	BMP6
BMP7	1.47347	-0.401026	0.401026	1.73831	-0.230699	0.817549	0.850563	bone morphogenetic protein 7 [Source:HGNC Symbol;Acc:HGNC:1074]	protein_coding	GO:0008083,GO:0005125,GO:0005160,GO:0010862,GO:0042981,GO:0043408,GO:0048468,GO:0060395,GO:0005576,GO:0005615,GO:0001654,GO:0001656,GO:0001657,GO:0001707,GO:0001822,GO:0001823,GO:0003272,GO:0003344,GO:0007389,GO:0007411,GO:0007435,GO:0008285,GO:0009880,GO:0009887,GO:0010628,GO:0010718,GO:0010800,GO:0010942,GO:0021502,GO:0030326,GO:0030501,GO:0030509,GO:0030855,GO:0030902,GO:0034116,GO:0034504,GO:…	492315.0	BMP7
BMP8A	3.42795	-3.26209	3.26209	0.926073	-3.5225	0.0004275	0.00207728	bone morphogenetic protein 8a	protein_coding	NA	NA	BMP8A
BMP8B	0.782014	-0.879025	0.879025	1.65914	-0.529808	0.596245	0.657129	bone morphogenetic protein 8b	protein_coding	NA	NA	BMP8B
BMPER	388.1	-0.436098	0.436098	0.226553	-1.92492	0.0542391	0.0891389	BMP binding endothelial regulator [Source:HGNC Symbol;Acc:HGNC:24154]	protein_coding	GO:0005515,GO:0001657,GO:0005615,GO:0030514,GO:0048839,GO:0005576,GO:0002043,GO:0010594,GO:0042118,GO:0060393,GO:0070374,GO:1903672	100525197.0	BMPER
BMPR1A	106.156	1.74515	1.74515	0.587221	2.97189	0.00295974	0.00900436	bone morphogenetic protein receptor type 1A [Source:HGNC Symbol;Acc:HGNC:1076]	protein_coding	GO:0016020,GO:0005524,GO:0006468,GO:0004672,GO:0004675,GO:0007178,GO:0000166,GO:0004674,GO:0016301,GO:0016310,GO:0016021,GO:0016740,GO:0000981,GO:0042803,GO:0046332,GO:0098821,GO:0001701,GO:0001707,GO:0001756,GO:0001880,GO:0002053,GO:0002062,GO:0003007,GO:0003148,GO:0003151,GO:0003161,GO:0003183,GO:0003186,GO:0003203,GO:0003215,GO:0003222,GO:0003223,GO:0003272,GO:0006955,GO:0007389,GO:0007398,GO:…	100169652.0	BMPR1A
BMPR1B	2.20325	1.52164	1.52164	0.937854	1.62247	0.104703	0.15349	bone morphogenetic protein receptor type 1B [Source:HGNC Symbol;Acc:HGNC:1077]	protein_coding	GO:0016020,GO:0005524,GO:0006468,GO:0004672,GO:0004675,GO:0007178,GO:0000166,GO:0004674,GO:0016301,GO:0016310,GO:0016021,GO:0005886,GO:0016740,GO:0030509,GO:0043235,GO:0046332,GO:0005025,GO:0071363,GO:0045893,GO:0043066,GO:0009953,GO:0030166,GO:0060350,GO:0061036,GO:0001501,GO:0001502,GO:0001550,GO:0001654,GO:0002062,GO:0006954,GO:0030154,GO:0030501,GO:0031290,GO:0035108,GO:0042698,GO:0043010,GO:…	396691.0	BMPR1B
BMPR2	456.194	0.967984	0.967984	0.371884	2.60292	0.00924339	0.0220809	bone morphogenetic protein receptor type 2 [Source:NCBI gene;Acc:100127483]	protein_coding	GO:0016020,GO:0016021,GO:0005524,GO:0004674,GO:0006468,GO:0038023,GO:0004672,GO:0046872,GO:0007179,GO:0004675,GO:0007178,GO:0043235,GO:0000166,GO:0016301,GO:0016310,GO:0005886,GO:0016740,GO:0030509,GO:0071363,GO:0005024,GO:0030166,GO:0060350,GO:0061036,GO:0030513,GO:0030308,GO:0048842,GO:0010634,GO:0010862,GO:0002063,GO:1902731,GO:0045944,GO:0005654,GO:0009952,GO:0001938,GO:0005901,GO:0010595,GO:…	100127483.0	BMPR2
BMS1	616.865	1.79793	1.79793	0.357654	5.027	4.98213e-07	2.10001e-05	BMS1 ribosome biogenesis factor [Source:HGNC Symbol;Acc:HGNC:23505]	protein_coding	GO:0005634,GO:0005525,GO:0042254,GO:0003924,GO:0000462,GO:0030686,GO:0034511,GO:0005730	100157879.0	BMS1
BMT2	108.14	1.59989	1.59989	0.602233	2.65659	0.00789345	0.0194766	base methyltransferase of 25S rRNA 2 homolog [Source:HGNC Symbol;Acc:HGNC:26475]	protein_coding	GO:0016740,GO:0008168,GO:0032259,GO:0005730,GO:0031167,GO:0016433,GO:1904047,GO:0034198,GO:1904262,GO:0140007,GO:1990130	100621338.0	BMT2
BMX	75.8121	0.183548	0.183548	0.359062	0.511189	0.609219	0.66915	BMX non-receptor tyrosine kinase [Source:HGNC Symbol;Acc:HGNC:1079]	protein_coding	GO:0005524,GO:0006468,GO:0004672,GO:0004713,GO:0035556,GO:0004715,GO:0000166,GO:0016301,GO:0016310,GO:0016740,GO:0018108,GO:0007165,GO:0046777,GO:0005654,GO:0005886,GO:0032587	100516528.0	BMX
BNC1	0.311852	0.485875	0.485875	2.47722	0.196137	0.844503	NA	basonuclin 1 [Source:HGNC Symbol;Acc:HGNC:1081]	protein_coding	GO:0003676	100156444.0	BNC1
BNC2	262.764	0.676445	0.676445	0.421554	1.60464	0.108572	0.15825	basonuclin 2 [Source:HGNC Symbol;Acc:HGNC:30988]	protein_coding	GO:0003676	100513064.0	BNC2
BNIP1	38.4515	-0.0655235	0.0655235	0.244519	-0.267969	0.788723	0.825881	BCL2 interacting protein 1 [Source:HGNC Symbol;Acc:HGNC:1082]	protein_coding	GO:0016020,GO:0016021,GO:0006890,GO:0005484,GO:0006915,GO:0007029,GO:0016320,GO:0005635,GO:0005737,GO:0005783,GO:0005789,GO:0031201,GO:0031966,GO:0043231	100521935.0	BNIP1
BNIP2	349.917	1.82204	1.82204	0.543747	3.3509	0.000805495	0.00332634	BCL2 interacting protein 2 [Source:HGNC Symbol;Acc:HGNC:1083]	protein_coding	GO:0005737,GO:0004309,GO:0006798,GO:0006915,GO:0001824,GO:0007098,GO:0043410,GO:0045666,GO:0051057,GO:0051146,GO:0005814,GO:0031616	100521534.0	BNIP2
BNIP3	102.04	-1.90992	1.90992	1.12246	-1.70155	NA	NA	BCL2 interacting protein 3 [Source:HGNC Symbol;Acc:HGNC:1084]	protein_coding	GO:0016021,GO:0043065,GO:0005740,GO:0016020,GO:0005635,GO:0005783,GO:0005741,GO:0042802,GO:0042803,GO:0046982,GO:0051020,GO:0006915,GO:0008626,GO:0009617,GO:0010637,GO:0010821,GO:0016239,GO:0035694,GO:0043066,GO:0043068,GO:0043243,GO:0043653,GO:0045837,GO:0046902,GO:0050873,GO:0051607,GO:0060548,GO:0071260,GO:0071279,GO:0071456,GO:0072593,GO:0090141,GO:0090200,GO:0097193,GO:0097345,GO:1901998,GO:…	100624868.0	BNIP3
BNIP3L	623.146	1.53221	1.53221	0.478061	3.20506	0.00135036	0.00489408	BCL2 interacting protein 3 like [Source:HGNC Symbol;Acc:HGNC:1085]	protein_coding	GO:0016021,GO:0043065,GO:0005740,GO:0016020,GO:0005635,GO:0005783,GO:0051607,GO:0005741,GO:0097345	100152675.0	BNIP3L
BNIPL	9.5703	0.939827	0.939827	0.60749	1.54707	0.121847	0.173891	BCL2 interacting protein like [Source:HGNC Symbol;Acc:HGNC:16976]	protein_coding	GO:0005737,GO:0004309,GO:0006798,GO:0006915,GO:0042802,GO:0008285,GO:0040009,GO:0005634,GO:0005829	100155100.0	BNIPL
BOC	69.8693	-1.30165	1.30165	0.385756	-3.37429	0.000740059	0.0031093	BOC cell adhesion associated, oncogene regulated [Source:HGNC Symbol;Acc:HGNC:17173]	protein_coding	GO:0005515,GO:0005887,GO:0007411,GO:0007224,GO:0045663,GO:0016020,GO:0016021,GO:0005654	100626085.0	BOC
BOD1	107.741	0.509774	0.509774	0.28206	1.80732	0.0707121	0.11085	biorientation of chromosomes in cell division 1, transcript variant X1	protein_coding	NA	NA	BOD1
BOD1L1	1281.07	0.421379	0.421379	0.189462	2.22409	0.0261425	0.0497464	biorientation of chromosomes in cell division 1 like 1 [Source:HGNC Symbol;Acc:HGNC:31792]	protein_coding	GO:0051301,GO:0004864,GO:0051721,GO:0006974,GO:0031297,GO:0032515,GO:0000922,GO:0000940,GO:0005654,GO:0005813,GO:0005876	100525295.0	BOD1L1
BOK	110.621	-2.27377	2.27377	1.27835	-1.77867	NA	NA	BCL2 family apoptosis regulator BOK [Source:HGNC Symbol;Acc:HGNC:1087]	protein_coding	GO:0042981,GO:0042803,GO:0046982,GO:0005741,GO:0097192,GO:0008630,GO:0005102,GO:0031625,GO:0001836,GO:0006915,GO:0006919,GO:0006921,GO:0008283,GO:0008635,GO:0010506,GO:0043065,GO:0043524,GO:0051259,GO:0051402,GO:0051480,GO:0051902,GO:0060546,GO:0072332,GO:1900119,GO:1901029,GO:1901030,GO:1901382,GO:1902237,GO:1903899,GO:1904708,GO:2001244,GO:0005634,GO:0005737,GO:0005739,GO:0005743,GO:0005783,GO:…	110257143.0	BOK
BOLA1	47.4125	-0.963911	0.963911	0.557063	-1.73034	0.083569	0.127229	bolA family member 1 [Source:HGNC Symbol;Acc:HGNC:24263]	protein_coding	GO:0005739,GO:0006351	NA	BOLA1
BOLA2B	60.6806	-2.16042	2.16042	0.786806	-2.74581	0.0060361	0.0157531	bolA family member 2B	protein_coding	NA	NA	BOLA2B
BOLA3	58.405	0.689268	0.689268	0.329509	2.0918	0.0364561	0.0648427	bolA family member 3, transcript variant X2	protein_coding	NA	NA	BOLA3
BOP1	256.017	-1.76153	1.76153	1.40283	-1.2557	NA	NA	block of proliferation 1, transcript variant X1	protein_coding	NA	NA	BOP1
BORA	100.639	1.1867	1.1867	0.238344	4.97896	6.39282e-07	2.4953e-05	BORA aurora kinase A activator [Source:HGNC Symbol;Acc:HGNC:24724]	protein_coding	GO:0005634,GO:0005737,GO:0019901,GO:0032147,GO:0007088,GO:0072687,GO:0060236	100622008.0	BORA
BORCS6	79.5077	-1.27419	1.27419	0.525306	-2.42562	0.0152822	0.0327802	BLOC-1 related complex subunit 6 [Source:HGNC Symbol;Acc:HGNC:25939]	protein_coding	GO:0032418,GO:0099078	100620287.0	BORCS6
BORCS7	156.988	1.28394	1.28394	0.455875	2.81642	0.00485621	0.0133282	BLOC-1 related complex subunit 7, transcript variant X1	protein_coding	NA	NA	BORCS7
BORCS8	57.7457	-1.24491	1.24491	0.456966	-2.72428	0.00644414	0.0165632	BLOC-1 related complex subunit 8, transcript variant X3	protein_coding	NA	NA	BORCS8
BPGM	77.9045	1.10834	1.10834	0.273079	4.05867	4.93531e-05	0.000459985	bisphosphoglycerate mutase [Source:HGNC Symbol;Acc:HGNC:1093]	protein_coding	GO:0003824,GO:0016868,GO:0006096,GO:0004619,GO:0016853,GO:0004082	106506774.0	BPGM
BPHL	70.8027	-1.84904	1.84904	0.929191	-1.98995	NA	NA	biphenyl hydrolase like [Source:NCBI gene;Acc:100154272]	protein_coding	GO:0005739	100154272.0	BPHL
BPI	4.74353	-2.19556	2.19556	0.77379	-2.83741	0.00454808	0.012654	bactericidal permeability increasing protein [Source:HGNC Symbol;Acc:HGNC:1095]	protein_coding	GO:0008289,GO:0006955,GO:0005615,GO:0001530,GO:0050829,GO:0045087,GO:0031663,GO:0032715,GO:0032717,GO:0032720,GO:0043031,GO:0005737	100286800.0	BPI
BPIFB4	0.569913	-2.9541	2.9541	2.20667	-1.33871	0.180664	NA	BPI fold containing family B member 4 [Source:HGNC Symbol;Acc:HGNC:16179]	protein_coding	GO:0008289	100113429.0	BPIFB4
BPIFC	5.25481	1.48394	1.48394	0.919212	1.61436	0.106448	0.155562	BPI fold containing family C [Source:HGNC Symbol;Acc:HGNC:16503]	protein_coding	GO:0008289,GO:0005615	100519483.0	BPIFC
BPNT1	132.232	0.292003	0.292003	0.233242	1.25193	0.210596	0.274356	3'(2'), 5'-bisphosphate nucleotidase 1 [Source:HGNC Symbol;Acc:HGNC:1096]	protein_coding	GO:0046854,GO:0016311,GO:0008441	100515917.0	BPNT1
BPTF	2577.85	1.36949	1.36949	0.22865	5.98947	2.10524e-09	3.15719e-07	bromodomain PHD finger transcription factor [Source:HGNC Symbol;Acc:HGNC:3581]	protein_coding	GO:0016589,GO:0035064,GO:0006357,GO:0046872,GO:0008094,GO:0008134,GO:0043565,GO:0000122,GO:0001892,GO:0006338,GO:0007420,GO:0007492,GO:0009952,GO:0045944,GO:0000790,GO:0005634,GO:0005654,GO:0005515	100525424.0	BPTF
BRAF	628.203	1.28734	1.28734	0.368415	3.49426	0.000475383	0.0022489	B-Raf proto-oncogene, serine/threonine kinase [Source:HGNC Symbol;Acc:HGNC:1097]	protein_coding	GO:0005524,GO:0006468,GO:0007165,GO:0004672,GO:0035556,GO:0000166,GO:0004674,GO:0016301,GO:0016310,GO:0005886,GO:0005829,GO:0005739,GO:0016740,GO:0046872,GO:0002318,GO:0008542,GO:0010628,GO:0010764,GO:0030154,GO:0030878,GO:0035019,GO:0035690,GO:0042127,GO:0043367,GO:0043368,GO:0043369,GO:0043524,GO:0045580,GO:0046632,GO:0048538,GO:0048679,GO:0048680,GO:0050772,GO:0050852,GO:0051496,GO:0060291,GO:…	100514612.0	BRAF
BRAP	326.211	1.11115	1.11115	0.253781	4.37839	1.19561e-05	0.000181791	BRCA1 associated protein [Source:HGNC Symbol;Acc:HGNC:1099]	protein_coding	GO:0008270,GO:0003676,GO:0004842,GO:0008139,GO:0042802,GO:0061630,GO:0000165,GO:0007265,GO:0009968,GO:0016567,GO:0000151,GO:0005737,GO:0005829,GO:0031965	100152514.0	BRAP
BRAT1	96.8068	-1.72379	1.72379	1.7058	-1.01054	NA	NA	BRCA1 associated ATM activator 1 [Source:HGNC Symbol;Acc:HGNC:21701]	protein_coding	GO:0005515,GO:0006974,GO:0008283,GO:0001934,GO:0006006,GO:0006915,GO:0010212,GO:0016477,GO:0030307,GO:0051646,GO:0005634,GO:0005654,GO:0005737	100623177.0	BRAT1
BRCA1	459.451	1.94386	1.94386	0.313334	6.20379	5.51189e-10	1.10623e-07	BRCA1 DNA repair associated [Source:HGNC Symbol;Acc:HGNC:1100]	protein_coding	GO:0008270,GO:0003677,GO:0005634,GO:0006281,GO:0046872,GO:0006974,GO:0004842,GO:0005886,GO:0045944,GO:0007049,GO:0005694,GO:0003684,GO:0003713,GO:0003723,GO:0019899,GO:0031625,GO:0042802,GO:0044212,GO:0070063,GO:0000724,GO:0006301,GO:0006302,GO:0006310,GO:0006349,GO:0006357,GO:0007059,GO:0007098,GO:0008630,GO:0009048,GO:0010212,GO:0010575,GO:0010628,GO:0016567,GO:0031398,GO:0033147,GO:0035066,GO:…	100049662.0	BRCA1
BRCA2	328.796	2.67738	2.67738	0.488783	5.47763	4.31053e-08	3.31957e-06	BRCA2, DNA repair associated	protein_coding	NA	NA	BRCA2
BRCC3	176.487	0.319047	0.319047	0.208806	1.52796	0.126523	0.179361	BRCA1/BRCA2-containing complex subunit 3 [Source:HGNC Symbol;Acc:HGNC:24185]	protein_coding	GO:0005515,GO:0006281,GO:0004843,GO:0070531,GO:0070552,GO:0070536,GO:0005634,GO:0005737,GO:0036459,GO:0008237,GO:0006302,GO:0010212,GO:0045739,GO:0005654,GO:0031593,GO:0030234,GO:0010165,GO:0070537,GO:0072425,GO:0000151,GO:0000152,GO:0050790	100516948.0	BRCC3
BRD1	397.655	-1.75411	1.75411	1.03363	-1.69704	NA	NA	bromodomain containing 1 [Source:HGNC Symbol;Acc:HGNC:1102]	protein_coding	GO:0005515,GO:0046872	100626172.0	BRD1
BRD2	1579.18	-0.499764	0.499764	0.292205	-1.71032	0.0872064	0.131795	bromodomain containing 2 [Source:HGNC Symbol;Acc:HGNC:1103]	protein_coding	GO:0005515	100141307.0	BRD2
BRD4	1157.15	-0.793045	0.793045	0.496666	-1.59674	0.110324	0.160272	bromodomain containing 4 [Source:HGNC Symbol;Acc:HGNC:13575]	protein_coding	GO:0005515,GO:0006468,GO:0001134,GO:0002039,GO:0003682,GO:0008353,GO:0019899,GO:0070577,GO:0099122,GO:0106140,GO:0000083,GO:0010971,GO:0032968,GO:0043123,GO:0045893,GO:0045944,GO:0050727,GO:1901407,GO:2001255,GO:0000794,GO:0005634,GO:0005654,GO:0005829	100533540.0	BRD4
BRD7	448.97	0.727507	0.727507	0.18071	4.02582	5.67774e-05	0.000505251	bromodomain containing 7 [Source:HGNC Symbol;Acc:HGNC:14310]	protein_coding	GO:0005515,GO:0002039,GO:0003713,GO:0003714,GO:0008134,GO:0042393,GO:0044212,GO:0070577,GO:0006357,GO:0008285,GO:0035066,GO:0045892,GO:0045893,GO:2000134,GO:0005634,GO:0005654,GO:0005829	100621103.0	BRD7
BRD8	513.403	0.973395	0.973395	0.223495	4.35534	1.32863e-05	0.000195413	bromodomain containing 8 [Source:HGNC Symbol;Acc:HGNC:19874]	protein_coding	GO:0005515,GO:0035267,GO:0000812	100518182.0	BRD8
BRD9	490.13	-1.8207	1.8207	0.903188	-2.01585	NA	NA	bromodomain containing 9 [Source:HGNC Symbol;Acc:HGNC:25818]	protein_coding	GO:0005515,GO:0070577,GO:0016514	110257346.0	BRD9
BRF1	307.538	-2.11299	2.11299	1.14902	-1.83895	NA	NA	BRF1 RNA polymerase III transcription initiation factor subunit [Source:HGNC Symbol;Acc:HGNC:11551]	protein_coding	GO:0006355,GO:0070897,GO:0017025,GO:0005634,GO:0008134,GO:0001006,GO:0006352,GO:0070898,GO:0000126,GO:0046872	100521669.0	BRF1
BRF2	40.6674	-1.4177	1.4177	0.678524	-2.08938	0.0366733	0.0651421	BRF2 RNA polymerase III transcription initiation factor subunit [Source:HGNC Symbol;Acc:HGNC:17298]	protein_coding	GO:0006355,GO:0070897,GO:0005634,GO:0008134,GO:0046872,GO:0001006,GO:0006352,GO:0070898,GO:0000126,GO:0001032,GO:0006359,GO:0034599	100524530.0	BRF2
BRI3	99.6678	-1.70212	1.70212	0.646526	-2.63271	0.00847061	0.02059	brain protein I3 [Source:HGNC Symbol;Acc:HGNC:1109]	protein_coding	GO:0016020,GO:0016021,GO:0042802	100627181.0	BRI3
BRI3BP	184.497	0.98285	0.98285	0.212422	4.62687	3.71233e-06	8.14703e-05	BRI3 binding protein [Source:HGNC Symbol;Acc:HGNC:14251]	protein_coding	GO:0005739,GO:0016020,GO:0016021	100155348.0	BRI3BP
BRICD5	1.97983	-2.00789	2.00789	1.36842	-1.4673	0.142293	0.197761	BRICHOS domain containing 5 [Source:HGNC Symbol;Acc:HGNC:28309]	protein_coding	GO:0005615,GO:0016020,GO:0016021	100738953.0	BRICD5
BRINP2	3.52812	-1.13097	1.13097	1.11156	-1.01746	0.308934	0.379005	BMP/retinoic acid inducible neural specific 2 [Source:HGNC Symbol;Acc:HGNC:13746]	protein_coding	GO:0045666,GO:0045930,GO:0005783,GO:0030425,GO:0043025,GO:0071300	100522028.0	BRINP2
BRIP1	89.3523	2.81622	2.81622	0.635599	4.43082	9.38754e-06	0.000155156	BRCA1 interacting protein C-terminal helicase 1 [Source:HGNC Symbol;Acc:HGNC:20473]	protein_coding	GO:0005524,GO:0003676,GO:0003677,GO:0006139,GO:0016818,GO:0000166,GO:0005634,GO:0016787,GO:0004386,GO:0003678,GO:0032508	100525359.0	BRIP1
BRIX1	235.506	2.09352	2.09352	0.451707	4.63469	3.57471e-06	7.97982e-05	biogenesis of ribosomes BRX1 [Source:NCBI gene;Acc:100513502]	protein_coding	GO:0005515,GO:0005730,GO:0000027,GO:0005515,GO:0005730,GO:0000027	100513120.0	BRIX1
BRK1	295.358	0.748648	0.748648	0.342642	2.18492	0.0288944	0.053996	BRICK1 subunit of SCAR/WAVE actin nucleating complex [Source:HGNC Symbol;Acc:HGNC:23057]	protein_coding	GO:0007015,GO:0044877,GO:0031209,GO:0048870,GO:0042802,GO:0048365,GO:0001701,GO:0008064,GO:0008284,GO:0010592,GO:0016601,GO:0030036,GO:0031334,GO:0070207,GO:2000601,GO:0030027	100522899.0	BRK1
BRMS1	126.557	-1.76033	1.76033	1.32849	-1.32506	NA	NA	BRMS1 transcriptional repressor and anoikis regulator [Source:HGNC Symbol;Acc:HGNC:17262]	protein_coding	NA	100518234.0	BRMS1
BRMS1L	48.234	1.44317	1.44317	0.521073	2.76961	0.00561235	0.0148706	BRMS1 like transcriptional repressor [Source:HGNC Symbol;Acc:HGNC:20512]	protein_coding	GO:0042826,GO:0000122,GO:0070822,GO:0016575,GO:0004407	100156007.0	BRMS1L
BROX	307.028	1.66301	1.66301	0.431739	3.85188	0.000117214	0.00083082	BRO1 domain and CAAX motif containing [Source:HGNC Symbol;Acc:HGNC:26512]	protein_coding	NA	106504096.0	BROX
BRPF1	340.962	-1.11323	1.11323	0.749451	-1.48539	NA	NA	bromodomain and PHD finger containing 1, transcript variant X9	protein_coding	NA	NA	BRPF1
BRPF3	255.534	-1.00145	1.00145	0.487799	-2.053	0.040073	0.0699812	bromodomain and PHD finger containing 3 [Source:HGNC Symbol;Acc:HGNC:14256]	protein_coding	GO:0005515,GO:0046872	100155440.0	BRPF3
BRSK1	8.53313	-2.36959	2.36959	0.851399	-2.78317	0.00538299	0.0143915	BR serine/threonine kinase 1 [Source:HGNC Symbol;Acc:HGNC:18994]	protein_coding	GO:0005524,GO:0006468,GO:0004672,GO:0004674,GO:0016301,GO:0016310,GO:0005634,GO:0005737,GO:0098793,GO:0005813,GO:0035556,GO:0007409,GO:0000287,GO:0019901,GO:0043015,GO:0050321,GO:0006974,GO:0007095,GO:0008306,GO:0009411,GO:0010975,GO:0030010,GO:0030182,GO:0048167,GO:0048812,GO:0050770,GO:0051298,GO:0090176,GO:0099504,GO:0005654,GO:0030054	100512610.0	BRSK1
[truncated: 16,134 more rows]

## Sheet: Log2FC1_FDR0.05
	baseMean	log2FoldChange	abs_log2FoldChange	lfcSE	stat	pvalue	padj	Gene_description	Gene_type	GO_terms	NCBI_gene_ID	Gene_name
[truncated: 6,404 more rows]
