# Supplementary material for: Host Transcriptional Response to Persistent Infection with a Live-Attenuated Porcine Reproductive and Respiratory Syndrome Virus Strain
Source: Viruses. 2020 Jul 28;12(8):817. doi: 10.3390/v12080817 (PMC7474429; doi:10.3390/v12080817)
Supplement: Supplementary file 1 [file viruses-12-00817-s001.zip › Supplementary/Table S3.xlsx]

## Sheet: Sheet1
##Databases: Gene Ontology Slim, Reactome, KEGG PATHWAY, Gene Ontology
##Statistical test method: hypergeometric test / Fisher's exact test
##FDR correction method: Benjamini and Hochberg
#Term	Database	ID	Input number	Background number	P-Value	Corrected P-Value
Metabolic pathways	KEGG PATHWAY	ssc01100	602	1388	6.33568e-15	7.61306e-13
Pathways in cancer	KEGG PATHWAY	ssc05200	262	506	7.70078e-13	7.76343e-11
Human papillomavirus infection	KEGG PATHWAY	ssc05165	173	318	3.682e-10	2.53186e-08
Metabolism of proteins	Reactome	R-SSC-392499	248	522	1.78013e-09	1.02798e-07
MAPK signaling pathway	KEGG PATHWAY	ssc04010	153	286	8.59947e-09	4.31643e-07
Human T-cell leukemia virus 1 infection	KEGG PATHWAY	ssc05166	124	220	2.4385e-08	1.09054e-06
Endocytosis	KEGG PATHWAY	ssc04144	131	238	2.84667e-08	1.26832e-06
Post-translational protein modification	Reactome	R-SSC-597592	189	402	2.52278e-07	9.49715e-06
Metabolism	Reactome	R-SSC-1430728	204	445	3.4906e-07	1.27767e-05
Protein processing in endoplasmic reticulum	KEGG PATHWAY	ssc04141	94	161	3.5575e-07	1.29816e-05
Proteoglycans in cancer	KEGG PATHWAY	ssc05205	109	200	5.6542e-07	2.00783e-05
Insulin signaling pathway	KEGG PATHWAY	ssc04910	82	135	5.9961e-07	2.12235e-05
Autophagy - animal	KEGG PATHWAY	ssc04140	79	128	6.01238e-07	2.12235e-05
Cellular senescence	KEGG PATHWAY	ssc04218	90	154	6.04005e-07	2.12581e-05
@@Cellular Senescence	Reactome	R-SSC-2559583	23	46	0.0318797	0.180432
Human cytomegalovirus infection	KEGG PATHWAY	ssc05163	114	215	8.7792e-07	2.95857e-05
Focal adhesion	KEGG PATHWAY	ssc04510	105	194	1.14555e-06	3.72335e-05
Immune System	Reactome	R-SSC-168256	192	424	1.41662e-06	4.56697e-05
Thermogenesis	KEGG PATHWAY	ssc04714	118	229	1.66533e-06	5.35425e-05
Cell Cycle	Reactome	R-SSC-1640170	96	174	1.73837e-06	5.57404e-05
@@Cell cycle	KEGG PATHWAY	ssc04110	70	121	1.2965e-05	0.000350527
Human immunodeficiency virus 1 infection	KEGG PATHWAY	ssc05170	108	204	1.76706e-06	5.65078e-05
Axon guidance	KEGG PATHWAY	ssc04360	99	182	1.93141e-06	6.15981e-05
@@Axon guidance	Reactome	R-SSC-422475	30	47	0.00118056	0.0165931
Metabolism of RNA	Reactome	R-SSC-8953854	104	195	2.1171e-06	6.6627e-05
Hepatocellular carcinoma	KEGG PATHWAY	ssc05225	89	160	3.17071e-06	9.79707e-05
Hepatitis B	KEGG PATHWAY	ssc05161	87	156	3.7624e-06	0.000114177
Epstein-Barr virus infection	KEGG PATHWAY	ssc05169	102	195	4.98246e-06	0.00014855
Endocrine resistance	KEGG PATHWAY	ssc01522	59	91	5.04082e-06	0.000149914
Apoptosis	KEGG PATHWAY	ssc04210	77	134	5.93113e-06	0.000174214
@@Apoptosis	Reactome	R-SSC-109581	20	28	0.0029854	0.0340502
Chemokine signaling pathway	KEGG PATHWAY	ssc04062	94	177	7.21856e-06	0.000208427
Spliceosome	KEGG PATHWAY	ssc03040	72	123	7.30044e-06	0.000210281
mTOR signaling pathway	KEGG PATHWAY	ssc04150	83	150	7.72253e-06	0.000221902
PI3K-Akt signaling pathway	KEGG PATHWAY	ssc04151	154	335	7.96404e-06	0.00022829
Cell Cycle, Mitotic	Reactome	R-SSC-69278	85	157	1.12273e-05	0.000309166
Breast cancer	KEGG PATHWAY	ssc05224	80	145	1.20538e-05	0.000328128
Rap1 signaling pathway	KEGG PATHWAY	ssc04015	106	211	1.24904e-05	0.000339236
Viral carcinogenesis	KEGG PATHWAY	ssc05203	95	183	1.29353e-05	0.00035052
Ubiquitin mediated proteolysis	KEGG PATHWAY	ssc04120	75	134	1.53561e-05	0.00040685
Yersinia infection	KEGG PATHWAY	ssc05135	71	125	1.77805e-05	0.000465895
Signaling by Rho GTPases	Reactome	R-SSC-194315	60	99	1.89921e-05	0.000496549
Innate Immune System	Reactome	R-SSC-168249	114	235	1.9755e-05	0.000515362
Chronic myeloid leukemia	KEGG PATHWAY	ssc05220	49	74	2.05495e-05	0.000530274
NOD-like receptor signaling pathway	KEGG PATHWAY	ssc04621	80	148	2.08189e-05	0.000536064
Thyroid hormone signaling pathway	KEGG PATHWAY	ssc04919	67	117	2.49017e-05	0.000623643
Mitophagy - animal	KEGG PATHWAY	ssc04137	44	64	2.77636e-05	0.000689511
Acute myeloid leukemia	KEGG PATHWAY	ssc05221	44	64	2.77636e-05	0.000689511
Hippo signaling pathway	KEGG PATHWAY	ssc04390	80	150	2.9623e-05	0.00072809
AMPK signaling pathway	KEGG PATHWAY	ssc04152	68	121	3.38746e-05	0.000827458
RHO GTPase Effectors	Reactome	R-SSC-195258	54	88	3.76849e-05	0.000896598
Huntington disease	KEGG PATHWAY	ssc05016	95	190	3.90827e-05	0.00092065
DNA Repair	Reactome	R-SSC-73894	61	105	4.10665e-05	0.000959387
Colorectal cancer	KEGG PATHWAY	ssc05210	53	87	5.09455e-05	0.00116324
Ras signaling pathway	KEGG PATHWAY	ssc04014	109	229	5.37432e-05	0.00122009
Parathyroid hormone synthesis, secretion and action	KEGG PATHWAY	ssc04928	60	104	5.4733e-05	0.0012402
Endometrial cancer	KEGG PATHWAY	ssc05213	40	58	5.98302e-05	0.00134799
Apelin signaling pathway	KEGG PATHWAY	ssc04371	72	134	6.01914e-05	0.00135357
Gastric cancer	KEGG PATHWAY	ssc05226	77	147	6.46728e-05	0.0014516
Regulation of actin cytoskeleton	KEGG PATHWAY	ssc04810	100	207	6.92809e-05	0.00153476
Non-alcoholic fatty liver disease (NAFLD)	KEGG PATHWAY	ssc04932	78	150	6.98639e-05	0.00153907
Longevity regulating pathway	KEGG PATHWAY	ssc04211	53	89	7.89684e-05	0.00171113
Gene expression (Transcription)	Reactome	R-SSC-74160	126	278	8.08716e-05	0.00174918
Hepatitis C	KEGG PATHWAY	ssc05160	76	146	8.36166e-05	0.00179226
Insulin resistance	KEGG PATHWAY	ssc04931	61	109	9.08852e-05	0.00192379
Relaxin signaling pathway	KEGG PATHWAY	ssc04926	69	129	9.37319e-05	0.00196437
B cell receptor signaling pathway	KEGG PATHWAY	ssc04662	48	78	9.37929e-05	0.00196437
Adherens junction	KEGG PATHWAY	ssc04520	44	69	9.97613e-05	0.00205678
Sphingolipid signaling pathway	KEGG PATHWAY	ssc04071	64	117	0.000101868	0.00208936
Platelet activation	KEGG PATHWAY	ssc04611	66	122	0.000102414	0.00209693
Glucagon signaling pathway	KEGG PATHWAY	ssc04922	57	100	0.000105347	0.00215132
Alzheimer disease	KEGG PATHWAY	ssc05010	84	168	0.000105432	0.00215132
PD-L1 expression and PD-1 checkpoint pathway in cancer	KEGG PATHWAY	ssc05235	54	93	0.000110803	0.00224934
FoxO signaling pathway	KEGG PATHWAY	ssc04068	69	130	0.000111602	0.00226169
Lysosome	KEGG PATHWAY	ssc04142	64	118	0.000122254	0.00244837
Osteoclast differentiation	KEGG PATHWAY	ssc04380	66	124	0.000145955	0.00286043
Wnt signaling pathway	KEGG PATHWAY	ssc04310	78	155	0.000155659	0.00299631
Non-small cell lung cancer	KEGG PATHWAY	ssc05223	41	64	0.000157353	0.00302402
TNF signaling pathway	KEGG PATHWAY	ssc04668	59	107	0.00015806	0.00303271
Herpes simplex virus 1 infection	KEGG PATHWAY	ssc05168	145	338	0.000184788	0.00349482
C-type lectin receptor signaling pathway	KEGG PATHWAY	ssc04625	57	103	0.000188362	0.00355676
HIF-1 signaling pathway	KEGG PATHWAY	ssc04066	59	108	0.000190279	0.00357464
Amino sugar and nucleotide sugar metabolism	KEGG PATHWAY	ssc00520	34	49	0.000190511	0.00357464
Neurotrophin signaling pathway	KEGG PATHWAY	ssc04722	62	117	0.000248657	0.00448258
RNA Polymerase II Transcription	Reactome	R-SSC-73857	115	258	0.000265282	0.00472425
Mitotic Prometaphase	Reactome	R-SSC-68877	37	57	0.000266424	0.00473748
Kaposi sarcoma-associated herpesvirus infection	KEGG PATHWAY	ssc05167	85	177	0.000267319	0.00474632
Phospholipase D signaling pathway	KEGG PATHWAY	ssc04072	73	146	0.000285946	0.00503943
p53 signaling pathway	KEGG PATHWAY	ssc04115	42	69	0.000294504	0.00516729
Hedgehog signaling pathway	KEGG PATHWAY	ssc04340	31	44	0.000296563	0.00518049
M Phase	Reactome	R-SSC-68886	53	96	0.000323257	0.00557314
Necroptosis	KEGG PATHWAY	ssc04217	73	147	0.000332908	0.00569824
Pancreatic cancer	KEGG PATHWAY	ssc05212	43	72	0.000339053	0.00577847
Fc gamma R-mediated phagocytosis	KEGG PATHWAY	ssc04666	50	89	0.000347265	0.00589103
SUMO E3 ligases SUMOylate target proteins	Reactome	R-SSC-3108232	27	36	0.000356434	0.00600586
Basal cell carcinoma	KEGG PATHWAY	ssc05217	39	63	0.000372023	0.00622444
Autophagy - other	KEGG PATHWAY	ssc04136	25	32	0.000380215	0.00635258
Longevity regulating pathway - multiple species	KEGG PATHWAY	ssc04213	38	61	0.000401575	0.0066813
cGMP-PKG signaling pathway	KEGG PATHWAY	ssc04022	80	167	0.00042007	0.00694591
rRNA processing in the nucleus and cytosol	Reactome	R-SSC-8868773	33	50	0.000450394	0.00736986
rRNA processing	Reactome	R-SSC-72312	33	50	0.000450394	0.00736986
Major pathway of rRNA processing in the nucleolus and cytosol	Reactome	R-SSC-6791226	33	50	0.000450394	0.00736986
Adipocytokine signaling pathway	KEGG PATHWAY	ssc04920	42	71	0.000456677	0.0074624
Deubiquitination	Reactome	R-SSC-5688426	49	88	0.00045982	0.0074727
Progesterone-mediated oocyte maturation	KEGG PATHWAY	ssc04914	49	88	0.00045982	0.0074727
SUMOylation	Reactome	R-SSC-2990846	27	37	0.000482823	0.0077933
Fluid shear stress and atherosclerosis	KEGG PATHWAY	ssc05418	67	134	0.000494248	0.0079669
Metabolism of lipids	Reactome	R-SSC-556833	73	150	0.000518557	0.00826937
Cushing syndrome	KEGG PATHWAY	ssc04934	73	150	0.000518557	0.00826937
Calcium signaling pathway	KEGG PATHWAY	ssc04020	90	196	0.000561042	0.00879335
Oxytocin signaling pathway	KEGG PATHWAY	ssc04921	72	148	0.000568034	0.00889122
Signaling by Receptor Tyrosine Kinases	Reactome	R-SSC-9006934	56	107	0.000603353	0.00934568
Th17 cell differentiation	KEGG PATHWAY	ssc04659	56	107	0.000603353	0.00934568
Oocyte meiosis	KEGG PATHWAY	ssc04114	59	115	0.000639689	0.00979375
Notch signaling pathway	KEGG PATHWAY	ssc04330	31	47	0.000665928	0.0101502
Measles	KEGG PATHWAY	ssc05162	67	136	0.000668907	0.0101626
Glycerophospholipid metabolism	KEGG PATHWAY	ssc00564	51	95	0.000670457	0.0101732
Cellular responses to external stimuli	Reactome	R-SSC-8953897	60	118	0.00068589	0.0103941
Nucleotide Excision Repair	Reactome	R-SSC-5696398	30	45	0.000711728	0.0107652
@@Nucleotide excision repair	KEGG PATHWAY	ssc03420	20	44	0.0795998	0.301279
RNA degradation	KEGG PATHWAY	ssc03018	44	78	0.000713096	0.0107652
EGFR tyrosine kinase inhibitor resistance	KEGG PATHWAY	ssc01521	44	78	0.000713096	0.0107652
Aldosterone synthesis and secretion	KEGG PATHWAY	ssc04925	50	93	0.000733866	0.0110647
mRNA surveillance pathway	KEGG PATHWAY	ssc03015	47	86	0.00080106	0.0120018
Small cell lung cancer	KEGG PATHWAY	ssc05222	49	91	0.000803297	0.012005
Th1 and Th2 cell differentiation	KEGG PATHWAY	ssc04658	49	91	0.000803297	0.012005
Platinum drug resistance	KEGG PATHWAY	ssc01524	40	69	0.000823589	0.0122621
ErbB signaling pathway	KEGG PATHWAY	ssc04012	46	84	0.000876219	0.0129073
Translation	Reactome	R-SSC-72766	50	94	0.000876687	0.0129073
Prostate cancer	KEGG PATHWAY	ssc05215	50	94	0.000876687	0.0129073
GnRH signaling pathway	KEGG PATHWAY	ssc04912	48	89	0.000879324	0.0129301
Phosphatidylinositol signaling system	KEGG PATHWAY	ssc04070	51	97	0.000952331	0.0138496
Aminoacyl-tRNA biosynthesis	KEGG PATHWAY	ssc00970	29	44	0.000986239	0.0143251
Estrogen signaling pathway	KEGG PATHWAY	ssc04915	64	131	0.0010209	0.0147745
RHO GTPases Activate Formins	Reactome	R-SSC-5663220	28	42	0.00105479	0.0151361
Central carbon metabolism in cancer	KEGG PATHWAY	ssc05230	37	63	0.00106259	0.0152296
Tight junction	KEGG PATHWAY	ssc04530	77	166	0.00107708	0.0153831
Bacterial invasion of epithelial cells	KEGG PATHWAY	ssc05100	41	73	0.00113006	0.0159279
T cell receptor signaling pathway	KEGG PATHWAY	ssc04660	54	106	0.00119098	0.0167075
Glioma	KEGG PATHWAY	ssc05214	40	71	0.00123443	0.0172155
Transcriptional misregulation in cancer	KEGG PATHWAY	ssc05202	78	170	0.00127094	0.0175396
Neutrophil degranulation	Reactome	R-SSC-6798695	69	146	0.00130778	0.018027
Carbon metabolism	KEGG PATHWAY	ssc01200	56	112	0.00135809	0.0186989
cAMP signaling pathway	KEGG PATHWAY	ssc04024	93	212	0.00140749	0.0193567
Metabolism of carbohydrates	Reactome	R-SSC-71387	35	60	0.00155665	0.020838
Death Receptor Signalling	Reactome	R-SSC-73887	21	28	0.00155725	0.020838
Influenza A	KEGG PATHWAY	ssc05164	70	150	0.00156044	0.0208573
Parkinson disease	KEGG PATHWAY	ssc05012	67	142	0.00156905	0.0209356
AGE-RAGE signaling pathway in diabetic complications	KEGG PATHWAY	ssc04933	51	100	0.00157158	0.0209356
Natural killer cell mediated cytotoxicity	KEGG PATHWAY	ssc04650	51	100	0.00157158	0.0209356
Membrane Trafficking	Reactome	R-SSC-199991	74	161	0.00160289	0.0213002
Neddylation	Reactome	R-SSC-8951664	47	90	0.00163216	0.0214057
Toxoplasmosis	KEGG PATHWAY	ssc05145	52	103	0.00168152	0.0219817
Processing of Capped Intron-Containing Pre-mRNA	Reactome	R-SSC-72203	48	93	0.00176087	0.0228932
IL-17 signaling pathway	KEGG PATHWAY	ssc04657	46	88	0.00179009	0.0231304
Adrenergic signaling in cardiomyocytes	KEGG PATHWAY	ssc04261	67	143	0.00179467	0.0231304
Vesicle-mediated transport	Reactome	R-SSC-5653656	75	165	0.00188208	0.023838
Choline metabolism in cancer	KEGG PATHWAY	ssc05231	49	96	0.00189182	0.0239036
Fanconi anemia pathway	KEGG PATHWAY	ssc03460	30	49	0.00189686	0.0239036
@@Fanconi Anemia Pathway	Reactome	R-SSC-6783310	5	9	0.20113	0.441854
Programmed Cell Death	Reactome	R-SSC-5357801	22	31	0.00200269	0.0250516
Resolution of Sister Chromatid Cohesion	Reactome	R-SSC-2500257	26	40	0.00202701	0.025276
Chagas disease (American trypanosomiasis)	KEGG PATHWAY	ssc05142	53	107	0.0020912	0.0259405
Bladder cancer	KEGG PATHWAY	ssc05219	25	38	0.00217614	0.0267432
Phospholipid metabolism	Reactome	R-SSC-1483257	31	52	0.00218642	0.0268417
Generic Transcription Pathway	Reactome	R-SSC-212436	91	211	0.00231662	0.0281209
Signaling pathways regulating pluripotency of stem cells	KEGG PATHWAY	ssc04550	63	135	0.00258373	0.0302223
Ribosome	KEGG PATHWAY	ssc03010	61	130	0.00271454	0.0314126
Melanogenesis	KEGG PATHWAY	ssc04916	49	99	0.00303574	0.034525
Cellular responses to stress	Reactome	R-SSC-2262752	46	92	0.00344446	0.0375576
RNA transport	KEGG PATHWAY	ssc03013	67	149	0.00384561	0.0409189
Cytokine Signaling in Immune system	Reactome	R-SSC-1280215	54	114	0.00393835	0.0416449
Tuberculosis	KEGG PATHWAY	ssc05152	72	163	0.0039564	0.0417246
PPAR signaling pathway	KEGG PATHWAY	ssc03320	39	75	0.00407568	0.0425675
Toll Like Receptor 4 (TLR4) Cascade	Reactome	R-SSC-166016	23	36	0.0041786	0.0434516
Leukocyte transendothelial migration	KEGG PATHWAY	ssc04670	52	110	0.00474105	0.047918
Phagosome	KEGG PATHWAY	ssc04145	64	143	0.00502926	0.0505304
Proteasome	KEGG PATHWAY	ssc03050	26	44	0.00519297	0.0517672
MyD88-independent TLR4 cascade	Reactome	R-SSC-166166	20	30	0.00521017	0.0517672
TRIF(TICAM1)-mediated TLR4 signaling	Reactome	R-SSC-937061	20	30	0.00521017	0.0517672
DNA Damage Recognition in GG-NER	Reactome	R-SSC-5696394	14	17	0.00521328	0.0517672
Mitotic Metaphase and Anaphase	Reactome	R-SSC-2555396	28	49	0.00537555	0.053334
Amplification of signal from the kinetochores	Reactome	R-SSC-141424	19	28	0.0055802	0.0548159
Amplification of signal from unattached kinetochores via a MAD2 inhibitory signal	Reactome	R-SSC-141444	19	28	0.0055802	0.0548159
Signaling by Interleukins	Reactome	R-SSC-449147	44	90	0.00564877	0.055252
Global Genome Nucleotide Excision Repair (GG-NER)	Reactome	R-SSC-5696399	22	35	0.00577323	0.0560639
Type II diabetes mellitus	KEGG PATHWAY	ssc04930	27	47	0.00588163	0.0567921
Dilated cardiomyopathy (DCM)	KEGG PATHWAY	ssc05414	45	93	0.00596094	0.0568871
Amoebiasis	KEGG PATHWAY	ssc05146	44	91	0.00655065	0.061263
NF-kappa B signaling pathway	KEGG PATHWAY	ssc04064	47	99	0.00657779	0.0613679
VEGF signaling pathway	KEGG PATHWAY	ssc04370	30	55	0.00663409	0.0613679
Signal Transduction	Reactome	R-SSC-162582	222	612	0.0067653	0.0623393
Oxidative phosphorylation	KEGG PATHWAY	ssc00190	59	132	0.00698634	0.0638322
Toll-like Receptor Cascades	Reactome	R-SSC-168898	25	43	0.00703671	0.0640638
RIG-I-like receptor signaling pathway	KEGG PATHWAY	ssc04622	33	63	0.00718585	0.0651547
Mitotic Anaphase	Reactome	R-SSC-68882	27	48	0.00721507	0.0653697
mRNA Splicing	Reactome	R-SSC-72172	38	76	0.00733933	0.066344
Signaling by the B Cell Receptor (BCR)	Reactome	R-SSC-983705	11	12	0.00766378	0.0683507
Developmental Biology	Reactome	R-SSC-1266738	42	87	0.00791553	0.0700619
mRNA Splicing - Major Pathway	Reactome	R-SSC-72163	37	74	0.00807517	0.0711045
Ub-specific processing proteases	Reactome	R-SSC-5689880	33	64	0.00853604	0.073797
Fructose and mannose metabolism	KEGG PATHWAY	ssc00051	20	32	0.0086443	0.0746787
Gap junction	KEGG PATHWAY	ssc04540	41	85	0.0087039	0.0751391
Inositol phosphate metabolism	KEGG PATHWAY	ssc00562	36	72	0.00888707	0.0762225
@@Inositol phosphate metabolism	Reactome	R-SSC-1483249	3	10	0.60246	0.714614
Salmonella infection	KEGG PATHWAY	ssc05132	39	80	0.00908035	0.0777121
Cell Cycle Checkpoints	Reactome	R-SSC-69620	34	67	0.00916308	0.0782513
Transcription-Coupled Nucleotide Excision Repair (TC-NER)	Reactome	R-SSC-6781827	19	30	0.0093765	0.0796687
Glycolysis / Gluconeogenesis	KEGG PATHWAY	ssc00010	32	62	0.00939603	0.0796687
Separation of Sister Chromatids	Reactome	R-SSC-2467813	24	42	0.00950701	0.0800959
Cellular response to heat stress	Reactome	R-SSC-3371556	15	21	0.0095459	0.080253
Homologous recombination	KEGG PATHWAY	ssc03440	23	40	0.0104205	0.0851261
Regulation of lipolysis in adipocytes	KEGG PATHWAY	ssc04923	29	55	0.0105342	0.0858907
RNA polymerase II transcribes snRNA genes	Reactome	R-SSC-6807505	20	33	0.0109431	0.088512
Base excision repair	KEGG PATHWAY	ssc03410	20	33	0.0109431	0.088512
@@Base Excision Repair	Reactome	R-SSC-73884	17	32	0.0415475	0.20925
Apoptotic execution phase	Reactome	R-SSC-75153	9	9	0.0109957	0.088512
TNF signaling	Reactome	R-SSC-75893	11	13	0.011254	0.0903964
Mitotic Spindle Checkpoint	Reactome	R-SSC-69618	19	31	0.0119301	0.0943617
Jak-STAT signaling pathway	KEGG PATHWAY	ssc04630	64	151	0.012315	0.0966994
Thyroid cancer	KEGG PATHWAY	ssc05216	21	36	0.0125122	0.0981323
SRP-dependent cotranslational protein targeting to membrane	Reactome	R-SSC-1799339	23	41	0.0128033	0.0992882
UCH proteinases	Reactome	R-SSC-5689603	23	41	0.0128033	0.0992882
Fc epsilon RI signaling pathway	KEGG PATHWAY	ssc04664	32	64	0.0130748	0.101065
EPH-Ephrin signaling	Reactome	R-SSC-2682334	14	20	0.0135968	0.10442
Glycosaminoglycan biosynthesis - chondroitin sulfate / dermatan sulfate	KEGG PATHWAY	ssc00532	14	20	0.0135968	0.10442
Primary immunodeficiency	KEGG PATHWAY	ssc05340	20	34	0.0137047	0.105046
Legionellosis	KEGG PATHWAY	ssc05134	28	54	0.0138358	0.105982
Arrhythmogenic right ventricular cardiomyopathy (ARVC)	KEGG PATHWAY	ssc05412	36	75	0.0140423	0.106957
Vascular smooth muscle contraction	KEGG PATHWAY	ssc04270	56	130	0.0144673	0.108738
Adaptive Immune System	Reactome	R-SSC-1280218	62	147	0.0146209	0.109804
Prolactin signaling pathway	KEGG PATHWAY	ssc04917	34	70	0.0146873	0.110233
Transcriptional Regulation by TP53	Reactome	R-SSC-3700989	37	78	0.0147345	0.110518
SUMOylation of DNA damage response and repair proteins	Reactome	R-SSC-3108214	12	16	0.0152887	0.113743
Pertussis	KEGG PATHWAY	ssc05133	35	73	0.0154644	0.114406
TGF-beta signaling pathway	KEGG PATHWAY	ssc04350	42	92	0.0157674	0.116142
Ovarian tumor domain proteases	Reactome	R-SSC-5689896	11	14	0.0159967	0.116818
Signaling by SCF-KIT	Reactome	R-SSC-1433557	11	14	0.0159967	0.116818
Renal cell carcinoma	KEGG PATHWAY	ssc05211	33	68	0.0161845	0.117684
Cytosolic DNA-sensing pathway	KEGG PATHWAY	ssc04623	28	55	0.016406	0.117954
Glycosaminoglycan metabolism	Reactome	R-SSC-1630316	18	30	0.0164199	0.117954
SUMOylation of transcription cofactors	Reactome	R-SSC-3899300	10	12	0.0165087	0.118092
N-Glycan biosynthesis	KEGG PATHWAY	ssc00510	26	50	0.0168241	0.119273
Viral myocarditis	KEGG PATHWAY	ssc05416	31	63	0.0168793	0.11945
Cell adhesion molecules (CAMs)	KEGG PATHWAY	ssc04514	60	143	0.0173533	0.122296
Lysine degradation	KEGG PATHWAY	ssc00310	29	58	0.0175278	0.123015
Purine metabolism	KEGG PATHWAY	ssc00230	55	129	0.01761	0.123519
Leishmaniasis	KEGG PATHWAY	ssc05140	32	66	0.0178404	0.125061
Pentose phosphate pathway	KEGG PATHWAY	ssc00030	17	28	0.0179561	0.125151
@@Pentose phosphate pathway	Reactome	R-SSC-71336	5	8	0.157533	0.399151
Transport of small molecules	Reactome	R-SSC-382551	63	152	0.0181664	0.126305
Regulation of mitotic cell cycle	Reactome	R-SSC-453276	21	38	0.018927	0.130073
APC/C-mediated degradation of cell cycle proteins	Reactome	R-SSC-174143	21	38	0.018927	0.130073
MyD88 dependent cascade initiated on endosome	Reactome	R-SSC-975155	16	26	0.0196185	0.132825
Toll Like Receptor 7/8 (TLR7/8) Cascade	Reactome	R-SSC-168181	16	26	0.0196185	0.132825
Toll Like Receptor 9 (TLR9) Cascade	Reactome	R-SSC-168138	16	26	0.0196185	0.132825
DNA Double-Strand Break Repair	Reactome	R-SSC-5693532	24	46	0.0204912	0.1373
Regulation of mRNA stability by proteins that bind AU-rich elements	Reactome	R-SSC-450531	12	17	0.0207402	0.138067
Regulation of HSF1-mediated heat shock response	Reactome	R-SSC-3371453	12	17	0.0207402	0.138067
Formation of TC-NER Pre-Incision Complex	Reactome	R-SSC-6781823	15	24	0.0214099	0.14087
Cortisol synthesis and secretion	KEGG PATHWAY	ssc04927	30	62	0.0217019	0.142397
PI Metabolism	Reactome	R-SSC-1483255	11	15	0.0220878	0.143426
Toll-like receptor signaling pathway	KEGG PATHWAY	ssc04620	42	95	0.0229317	0.147161
Nonsense Mediated Decay (NMD) independent of the Exon Junction Complex (EJC)	Reactome	R-SSC-975956	21	39	0.0229694	0.147161
Formation of a pool of free 40S subunits	Reactome	R-SSC-72689	21	39	0.0229694	0.147161
ECM-receptor interaction	KEGG PATHWAY	ssc04512	38	84	0.0229846	0.147161
Eukaryotic Translation Initiation	Reactome	R-SSC-72613	24	47	0.0243815	0.15356
Cap-dependent Translation Initiation	Reactome	R-SSC-72737	24	47	0.0243815	0.15356
MAPK family signaling cascades	Reactome	R-SSC-5683057	27	55	0.0250435	0.154441
Antifolate resistance	KEGG PATHWAY	ssc01523	18	32	0.0253356	0.155395
Glycerophospholipid biosynthesis	Reactome	R-SSC-1483206	20	37	0.0253637	0.155395
DNA Replication Pre-Initiation	Reactome	R-SSC-69002	20	37	0.0253637	0.155395
Mitotic G2-G2/M phases	Reactome	R-SSC-453274	20	37	0.0253637	0.155395
G2/M Transition	Reactome	R-SSC-69275	20	37	0.0253637	0.155395
Long-term depression	KEGG PATHWAY	ssc04730	28	58	0.0264425	0.160736
Nonsense Mediated Decay (NMD) enhanced by the Exon Junction Complex (EJC)	Reactome	R-SSC-975957	23	45	0.0269538	0.163509
Nonsense-Mediated Decay (NMD)	Reactome	R-SSC-927802	23	45	0.0269538	0.163509
TRAF6 mediated induction of NFkB and MAP kinases upon TLR7/8 or 9 activation	Reactome	R-SSC-975138	15	25	0.0271593	0.16417
Rho GTPase cycle	Reactome	R-SSC-194840	12	18	0.0275084	0.165189
HDR through Homologous Recombination (HRR)	Reactome	R-SSC-5685942	12	18	0.0275084	0.165189
Signaling by FGFR2	Reactome	R-SSC-5654738	12	18	0.0275084	0.165189
Autophagy	Reactome	R-SSC-9612973	17	30	0.0279343	0.167156
Amyotrophic lateral sclerosis (ALS)	KEGG PATHWAY	ssc05014	24	48	0.0288163	0.171142
Intra-Golgi and retrograde Golgi-to-ER traffic	Reactome	R-SSC-6811442	30	64	0.0290615	0.171998
Salivary secretion	KEGG PATHWAY	ssc04970	34	75	0.0295745	0.174265
Fcgamma receptor (FCGR) dependent phagocytosis	Reactome	R-SSC-2029480	11	16	0.0297152	0.174265
Fc epsilon receptor (FCERI) signaling	Reactome	R-SSC-2454202	11	16	0.0297152	0.174265
p75 NTR receptor-mediated signalling	Reactome	R-SSC-193704	11	16	0.0297152	0.174265
Other types of O-glycan biosynthesis	KEGG PATHWAY	ssc00514	14	23	0.0297941	0.174265
Vasopressin-regulated water reabsorption	KEGG PATHWAY	ssc04962	22	43	0.0298146	0.174265
Mitochondrial translation termination	Reactome	R-SSC-5419276	20	38	0.0305763	0.177033
DNA Replication	Reactome	R-SSC-69306	25	51	0.030591	0.177033
@@DNA replication	KEGG PATHWAY	ssc03030	18	35	0.0449416	0.220373
Asparagine N-linked glycosylation	Reactome	R-SSC-446203	40	92	0.0310443	0.177806
Dopaminergic synapse	KEGG PATHWAY	ssc04728	52	126	0.0311137	0.178118
L13a-mediated translational silencing of Ceruloplasmin expression	Reactome	R-SSC-156827	23	46	0.0318797	0.180432
EPHB-mediated forward signaling	Reactome	R-SSC-3928662	10	14	0.0319256	0.180432
Semaphorin interactions	Reactome	R-SSC-373755	10	14	0.0319256	0.180432
Peroxisome	KEGG PATHWAY	ssc04146	37	84	0.0323842	0.182493
MyD88 cascade initiated on plasma membrane	Reactome	R-SSC-975871	13	21	0.0326548	0.183583
Toll Like Receptor 10 (TLR10) Cascade	Reactome	R-SSC-168142	13	21	0.0326548	0.183583
Toll Like Receptor 5 (TLR5) Cascade	Reactome	R-SSC-168176	13	21	0.0326548	0.183583
Synaptic vesicle cycle	KEGG PATHWAY	ssc04721	34	76	0.0336128	0.187062
GTP hydrolysis and joining of the 60S ribosomal subunit	Reactome	R-SSC-72706	19	36	0.033843	0.187062
Gap-filling DNA repair synthesis and ligation in TC-NER	Reactome	R-SSC-6782210	15	26	0.0339755	0.187062
Dual incision in TC-NER	Reactome	R-SSC-6782135	15	26	0.0339755	0.187062
Regulation of actin dynamics for phagocytic cup formation	Reactome	R-SSC-2029482	9	12	0.0340308	0.187062
Synthesis of PC	Reactome	R-SSC-1483191	9	12	0.0340308	0.187062
RHO GTPases Activate WASPs and WAVEs	Reactome	R-SSC-5663213	8	10	0.0358433	0.192194
Regulation of TNFR1 signaling	Reactome	R-SSC-5357905	8	10	0.0358433	0.192194
Thyroid hormone synthesis	KEGG PATHWAY	ssc04918	32	71	0.0358506	0.192194
Mitochondrial translation	Reactome	R-SSC-5368287	20	39	0.0365503	0.194891
Apoptotic cleavage of cellular proteins	Reactome	R-SSC-111465	6	6	0.0370172	0.194891
Downstream signaling events of B Cell Receptor (BCR)	Reactome	R-SSC-1168372	7	8	0.0370354	0.194891
Signaling by VEGF	Reactome	R-SSC-194138	14	24	0.0374748	0.194891
Glycosaminoglycan biosynthesis - heparan sulfate / heparin	KEGG PATHWAY	ssc00534	14	24	0.0374748	0.194891
Macroautophagy	Reactome	R-SSC-1632852	16	29	0.0378942	0.196166
RNA polymerase	KEGG PATHWAY	ssc03020	16	29	0.0378942	0.196166
Regulation of PLK1 Activity at G2/M Transition	Reactome	R-SSC-2565942	11	17	0.03905	0.199888
AURKA Activation by TPX2	Reactome	R-SSC-8854518	11	17	0.03905	0.199888
Mitochondrial translation elongation	Reactome	R-SSC-5389840	19	37	0.0405128	0.206664
Pyruvate metabolism	KEGG PATHWAY	ssc00620	19	37	0.0405128	0.206664
@@Pyruvate metabolism	Reactome	R-SSC-70268	4	7	0.232139	0.474
VEGFA-VEGFR2 Pathway	Reactome	R-SSC-4420097	13	22	0.0413328	0.20925
Toll Like Receptor TLR6:TLR2 Cascade	Reactome	R-SSC-168188	13	22	0.0413328	0.20925
MyD88:MAL(TIRAP) cascade initiated on plasma membrane	Reactome	R-SSC-166058	13	22	0.0413328	0.20925
Toll Like Receptor 2 (TLR2) Cascade	Reactome	R-SSC-181438	13	22	0.0413328	0.20925
Toll Like Receptor TLR1:TLR2 Cascade	Reactome	R-SSC-168179	13	22	0.0413328	0.20925
Clathrin-mediated endocytosis	Reactome	R-SSC-8856828	17	32	0.0415475	0.20925
Autodegradation of Cdh1 by Cdh1:APC/C	Reactome	R-SSC-174084	17	32	0.0415475	0.20925
CDT1 association with the CDC6:ORC:origin complex	Reactome	R-SSC-68827	17	32	0.0415475	0.20925
Apoptosis - multiple species	KEGG PATHWAY	ssc04215	17	32	0.0415475	0.20925
Hypertrophic cardiomyopathy (HCM)	KEGG PATHWAY	ssc05410	38	89	0.0418093	0.210129
Long-term potentiation	KEGG PATHWAY	ssc04720	29	64	0.0421263	0.210207
Cholinergic synapse	KEGG PATHWAY	ssc04725	46	112	0.0427515	0.211641
Circadian entrainment	KEGG PATHWAY	ssc04713	40	95	0.0433883	0.214525
Chromosome Maintenance	Reactome	R-SSC-73886	18	35	0.0449416	0.220373
Toll Like Receptor 3 (TLR3) Cascade	Reactome	R-SSC-168164	12	20	0.045579	0.222019
Cell-Cell communication	Reactome	R-SSC-1500931	12	20	0.045579	0.222019
The citric acid (TCA) cycle and respiratory electron transport	Reactome	R-SSC-1428517	24	51	0.0458065	0.222019
Basal transcription factors	KEGG PATHWAY	ssc03022	21	43	0.0459763	0.222019
Nuclear Envelope Breakdown	Reactome	R-SSC-2980766	9	13	0.0461615	0.222019
Interleukin-3, Interleukin-5 and GM-CSF signaling	Reactome	R-SSC-512988	9	13	0.0461615	0.222019
Signaling by NTRK1 (TRKA)	Reactome	R-SSC-187037	9	13	0.0461615	0.222019
MAP2K and MAPK activation	Reactome	R-SSC-5674135	9	13	0.0461615	0.222019
Transport of Mature mRNA derived from an Intron-Containing Transcript	Reactome	R-SSC-159236	14	25	0.0464711	0.222019
Antigen processing and presentation	KEGG PATHWAY	ssc04612	28	62	0.0464717	0.222019
Ribosome biogenesis in eukaryotes	KEGG PATHWAY	ssc03008	33	76	0.0471836	0.225149
Fatty acid metabolism	KEGG PATHWAY	ssc01212	26	57	0.0495839	0.234563
@@Fatty acid metabolism	Reactome	R-SSC-8978868	15	38	0.219174	0.46936
Cholesterol biosynthesis	Reactome	R-SSC-191273	8	11	0.0497678	0.234563
MAPK6/MAPK4 signaling	Reactome	R-SSC-5687128	8	11	0.0497678	0.234563
Assembly of the pre-replicative complex	Reactome	R-SSC-68867	17	33	0.0498991	0.23481
Prion diseases	KEGG PATHWAY	ssc05020	17	33	0.0498991	0.23481
Recruitment of mitotic centrosome proteins and complexes	Reactome	R-SSC-380270	11	18	0.0502393	0.234924
Centrosome maturation	Reactome	R-SSC-380287	11	18	0.0502393	0.234924
Transport of Mature Transcript to Cytoplasm	Reactome	R-SSC-72202	15	28	0.0511712	0.237316
Recruitment of NuMA to mitotic centrosomes	Reactome	R-SSC-380320	13	23	0.0515089	0.237316
Tristetraprolin (TTP, ZFP36) binds and destabilizes mRNA	Reactome	R-SSC-450513	7	9	0.0531088	0.241322
TNFR1-induced NFkappaB signaling pathway	Reactome	R-SSC-5357956	7	9	0.0531088	0.241322
Respiratory electron transport	Reactome	R-SSC-611105	18	36	0.0534021	0.242008
Loss of Nlp from mitotic centrosomes	Reactome	R-SSC-380259	10	16	0.0553305	0.246272
Loss of proteins required for interphase microtubule organization from the centrosome	Reactome	R-SSC-380284	10	16	0.0553305	0.246272
Glycosphingolipid biosynthesis - globo and isoglobo series	KEGG PATHWAY	ssc00603	10	16	0.0553305	0.246272
Regulation of TP53 Activity	Reactome	R-SSC-5633007	16	31	0.0554586	0.246272
Epigenetic regulation of gene expression	Reactome	R-SSC-212165	16	31	0.0554586	0.246272
Alcoholism	KEGG PATHWAY	ssc05034	57	147	0.0555357	0.246272
Nuclear Pore Complex (NPC) Disassembly	Reactome	R-SSC-3301854	6	7	0.0556853	0.246272
RHO GTPases activate KTN1	Reactome	R-SSC-5625970	6	7	0.0556853	0.246272
Melanoma	KEGG PATHWAY	ssc05218	30	69	0.0557315	0.246272
Sema4D in semaphorin signaling	Reactome	R-SSC-400685	5	5	0.0564753	0.246272
Transcriptional Regulation by E2F6	Reactome	R-SSC-8953750	5	5	0.0564753	0.246272
Cell-extracellular matrix interactions	Reactome	R-SSC-446353	5	5	0.0564753	0.246272
TNFR1-induced proapoptotic signaling	Reactome	R-SSC-5357786	5	5	0.0564753	0.246272
Gastric acid secretion	KEGG PATHWAY	ssc04971	31	72	0.0570151	0.247757
Mismatch repair	KEGG PATHWAY	ssc03430	12	21	0.0571282	0.247757
Terpenoid backbone biosynthesis	KEGG PATHWAY	ssc00900	12	21	0.0571282	0.247757
Inflammatory mediator regulation of TRP channels	KEGG PATHWAY	ssc04750	40	98	0.0590968	0.255488
Complex I biogenesis	Reactome	R-SSC-6799198	17	34	0.0593635	0.256516
Retrograde endocannabinoid signaling	KEGG PATHWAY	ssc04723	56	145	0.060031	0.258555
Resolution of Abasic Sites (AP sites)	Reactome	R-SSC-73933	9	14	0.0608502	0.260225
Metabolism of non-coding RNA	Reactome	R-SSC-194441	9	14	0.0608502	0.260225
Regulation of PTEN gene transcription	Reactome	R-SSC-8943724	9	14	0.0608502	0.260225
snRNP Assembly	Reactome	R-SSC-191859	9	14	0.0608502	0.260225
Insulin secretion	KEGG PATHWAY	ssc04911	35	84	0.0613126	0.261652
Hemostasis	Reactome	R-SSC-109582	45	113	0.0618888	0.263127
Anchoring of the basal body to the plasma membrane	Reactome	R-SSC-5620912	13	24	0.063271	0.266031
mTOR signalling	Reactome	R-SSC-165159	8	12	0.0667562	0.274406
Glutathione metabolism	KEGG PATHWAY	ssc00480	23	51	0.0670318	0.275254
Inflammatory bowel disease (IBD)	KEGG PATHWAY	ssc05321	28	65	0.0675391	0.27705
mRNA Splicing - Minor Pathway	Reactome	R-SSC-72165	14	27	0.0687408	0.281204
Activation of the mRNA upon binding of the cap-binding complex and eIFs, and subsequent binding to 43S	Reactome	R-SSC-72662	14	27	0.0687408	0.281204
Respiratory electron transport, ATP synthesis by chemiosmotic coupling, and heat production by uncoupling proteins.	Reactome	R-SSC-163200	20	43	0.0690925	0.282159
Pyrimidine metabolism	KEGG PATHWAY	ssc00240	24	54	0.0691167	0.282159
Costimulation by the CD28 family	Reactome	R-SSC-388841	10	17	0.0703983	0.283243
Signaling by NTRKs	Reactome	R-SSC-166520	10	17	0.0703983	0.283243
mRNA 3'-end processing	Reactome	R-SSC-72187	12	22	0.0704774	0.283243
Synthesis of substrates in N-glycan biosythesis	Reactome	R-SSC-446219	12	22	0.0704774	0.283243
Endocrine and other factor-regulated calcium reabsorption	KEGG PATHWAY	ssc04961	21	46	0.0717689	0.288141
Homologous DNA Pairing and Strand Exchange	Reactome	R-SSC-5693579	7	10	0.072925	0.289461
Cytosolic sensors of pathogen-associated DNA	Reactome	R-SSC-1834949	7	10	0.072925	0.289461
SUMOylation of DNA replication proteins	Reactome	R-SSC-4615885	7	10	0.072925	0.289461
HDR through Single Strand Annealing (SSA)	Reactome	R-SSC-5685938	7	10	0.072925	0.289461
Interleukin-2 family signaling	Reactome	R-SSC-451927	7	10	0.072925	0.289461
Sulfur metabolism	KEGG PATHWAY	ssc00920	7	10	0.072925	0.289461
Homology Directed Repair	Reactome	R-SSC-5693538	18	38	0.07353	0.291183
Glyoxylate and dicarboxylate metabolism	KEGG PATHWAY	ssc00630	15	30	0.073611	0.291406
Cilium Assembly	Reactome	R-SSC-5617833	23	52	0.0764199	0.299711
SNARE interactions in vesicular transport	KEGG PATHWAY	ssc04130	16	33	0.07795	0.299711
Cell junction organization	Reactome	R-SSC-446728	9	15	0.0782049	0.299711
TBC/RABGAPs	Reactome	R-SSC-8854214	9	15	0.0782049	0.299711
Formation of Incision Complex in GG-NER	Reactome	R-SSC-5696395	11	20	0.0786101	0.299711
Beta-catenin independent WNT signaling	Reactome	R-SSC-3858494	11	20	0.0786101	0.299711
Butyrate Response Factor 1 (BRF1) binds and destabilizes mRNA	Reactome	R-SSC-450385	6	8	0.0790597	0.299711
Signaling by PDGF	Reactome	R-SSC-186797	6	8	0.0790597	0.299711
TRIF-mediated programmed cell death	Reactome	R-SSC-2562578	6	8	0.0790597	0.299711
Glutamatergic synapse	KEGG PATHWAY	ssc04724	43	110	0.0798619	0.302175
HDR through Homologous Recombination (HRR) or Single Strand Annealing (SSA)	Reactome	R-SSC-5693567	17	36	0.0818193	0.307104
Signaling by FGFR	Reactome	R-SSC-190236	14	28	0.0821353	0.307104
FLT3 Signaling	Reactome	R-SSC-9607240	21	47	0.0821972	0.307104
Cocaine addiction	KEGG PATHWAY	ssc05030	21	47	0.0821972	0.307104
Activation of NF-kappaB in B cells	Reactome	R-SSC-1169091	5	6	0.0844677	0.30831
Josephin domain DUBs	Reactome	R-SSC-5689877	5	6	0.0844677	0.30831
ZBP1(DAI) mediated induction of type I IFNs	Reactome	R-SSC-1606322	5	6	0.0844677	0.30831
RIP-mediated NFkB activation via ZBP1	Reactome	R-SSC-1810476	5	6	0.0844677	0.30831
KSRP (KHSRP) binds and destabilizes mRNA	Reactome	R-SSC-450604	5	6	0.0844677	0.30831
Other interleukin signaling	Reactome	R-SSC-449836	22	50	0.0845415	0.30831
O-linked glycosylation	Reactome	R-SSC-5173105	12	23	0.0856833	0.308969
Biosynthesis of amino acids	KEGG PATHWAY	ssc01230	29	70	0.0860794	0.309703
PCP/CE pathway	Reactome	R-SSC-4086400	8	13	0.0868949	0.309703
Signaling by ERBB2	Reactome	R-SSC-1227986	8	13	0.0868949	0.309703
Galactose metabolism	KEGG PATHWAY	ssc00052	15	31	0.0869283	0.309703
Glycosaminoglycan degradation	KEGG PATHWAY	ssc00531	10	18	0.087814	0.310534
Transport to the Golgi and subsequent modification	Reactome	R-SSC-948021	25	59	0.0902898	0.318248
Ether lipid metabolism	KEGG PATHWAY	ssc00565	20	45	0.0911154	0.320238
Metabolism of nucleotides	Reactome	R-SSC-15869	13	26	0.091792	0.321343
Translation initiation complex formation	Reactome	R-SSC-72649	13	26	0.091792	0.321343
Pancreatic secretion	KEGG PATHWAY	ssc04972	36	91	0.0920156	0.321852
Hedgehog 'on' state	Reactome	R-SSC-5632684	7	11	0.0965225	0.327785
mTORC1-mediated signalling	Reactome	R-SSC-166208	7	11	0.0965225	0.327785
Recognition of DNA damage by PCNA-containing replication complex	Reactome	R-SSC-110314	7	11	0.0965225	0.327785
Intrinsic Pathway for Apoptosis	Reactome	R-SSC-109606	7	11	0.0965225	0.327785
DDX58/IFIH1-mediated induction of interferon-alpha/beta	Reactome	R-SSC-168928	7	11	0.0965225	0.327785
CLEC7A (Dectin-1) signaling	Reactome	R-SSC-5607764	7	11	0.0965225	0.327785
Citrate cycle (TCA cycle)	KEGG PATHWAY	ssc00020	14	29	0.0970835	0.327847
Golgi-to-ER retrograde transport	Reactome	R-SSC-8856688	18	40	0.0981672	0.327847
DNA Damage Bypass	Reactome	R-SSC-73893	9	16	0.0982637	0.327847
Complement and coagulation cascades	KEGG PATHWAY	ssc04610	32	80	0.0983598	0.327847
Organelle biogenesis and maintenance	Reactome	R-SSC-1852241	25	60	0.1011	0.336133
Porphyrin and chlorophyll metabolism	KEGG PATHWAY	ssc00860	15	32	0.10168	0.337589
Platelet activation, signaling and aggregation	Reactome	R-SSC-76002	26	63	0.102505	0.338565
PTEN Regulation	Reactome	R-SSC-6807070	12	24	0.10277	0.338565
MAPK1/MAPK3 signaling	Reactome	R-SSC-5684996	20	46	0.103654	0.341099
RAF/MAP kinase cascade	Reactome	R-SSC-5673001	20	46	0.103654	0.341099
Bile secretion	KEGG PATHWAY	ssc04976	28	69	0.10487	0.34452
Mitotic Prophase	Reactome	R-SSC-68875	16	35	0.105682	0.34452
Antigen processing: Ubiquitination & Proteasome degradation	Reactome	R-SSC-983168	29	72	0.105856	0.34452
Regulated Necrosis	Reactome	R-SSC-5218859	6	9	0.107076	0.34452
Caspase activation via extrinsic apoptotic signalling pathway	Reactome	R-SSC-5357769	6	9	0.107076	0.34452
Endosomal Sorting Complex Required For Transport (ESCRT)	Reactome	R-SSC-917729	6	9	0.107076	0.34452
Presynaptic phase of homologous DNA pairing and strand exchange	Reactome	R-SSC-5693616	6	9	0.107076	0.34452
Resolution of D-Loop Structures	Reactome	R-SSC-5693537	6	9	0.107076	0.34452
Gamma carboxylation, hypusine formation and arylsulfatase activation	Reactome	R-SSC-163841	6	9	0.107076	0.34452
Interleukin-17 signaling	Reactome	R-SSC-448424	6	9	0.107076	0.34452
Resolution of D-loop Structures through Holliday Junction Intermediates	Reactome	R-SSC-5693568	6	9	0.107076	0.34452
Resolution of AP sites via the multiple-nucleotide patch replacement pathway	Reactome	R-SSC-110373	6	9	0.107076	0.34452
Activation of IRF3/IRF7 mediated by TBK1/IKK epsilon	Reactome	R-SSC-936964	6	9	0.107076	0.34452
MAP kinase activation	Reactome	R-SSC-450294	6	9	0.107076	0.34452
Transport of Mature mRNA Derived from an Intronless Transcript	Reactome	R-SSC-159231	6	9	0.107076	0.34452
Caspase activation via Death Receptors in the presence of ligand	Reactome	R-SSC-140534	6	9	0.107076	0.34452
RIPK1-mediated regulated necrosis	Reactome	R-SSC-5213460	6	9	0.107076	0.34452
Interleukin-1 family signaling	Reactome	R-SSC-446652	10	19	0.10759	0.34452
Mitotic G1-G1/S phases	Reactome	R-SSC-453279	10	19	0.10759	0.34452
Collagen formation	Reactome	R-SSC-1474290	10	19	0.10759	0.34452
COPI-dependent Golgi-to-ER retrograde traffic	Reactome	R-SSC-6811434	13	27	0.108606	0.346098
Biosynthesis of the N-glycan precursor (dolichol lipid-linked oligosaccharide, LLO) and transfer to a nascent protein	Reactome	R-SSC-446193	13	27	0.108606	0.346098
Class I MHC mediated antigen processing & presentation	Reactome	R-SSC-983169	33	84	0.108743	0.346438
Dual Incision in GG-NER	Reactome	R-SSC-5696400	8	14	0.110171	0.346535
Glycosaminoglycan biosynthesis - keratan sulfate	KEGG PATHWAY	ssc00533	8	14	0.110171	0.346535
Fatty acid degradation	KEGG PATHWAY	ssc00071	18	41	0.112223	0.351041
Metabolism of steroids	Reactome	R-SSC-8957322	14	30	0.113593	0.353652
Circadian rhythm	KEGG PATHWAY	ssc04710	14	30	0.113593	0.353652
Amphetamine addiction	KEGG PATHWAY	ssc05031	26	64	0.113931	0.354611
ER to Golgi Anterograde Transport	Reactome	R-SSC-199977	20	47	0.117223	0.357004
Cholesterol metabolism	KEGG PATHWAY	ssc04979	20	47	0.117223	0.357004
Propanoate metabolism	KEGG PATHWAY	ssc00640	15	33	0.117869	0.357004
Interleukin receptor SHC signaling	Reactome	R-SSC-912526	5	7	0.118361	0.357004
mRNA decay by 3' to 5' exoribonuclease	Reactome	R-SSC-429958	5	7	0.118361	0.357004
@@mRNA decay by 5' to 3' exoribonuclease	Reactome	R-SSC-430039	4	8	0.289028	0.512639
Signaling by FGFR3	Reactome	R-SSC-5654741	5	7	0.118361	0.357004
Signaling by Nuclear Receptors	Reactome	R-SSC-9006931	21	50	0.119262	0.359084
Hematopoietic cell lineage	KEGG PATHWAY	ssc04640	34	88	0.119343	0.359236
Staphylococcus aureus infection	KEGG PATHWAY	ssc05150	22	53	0.121043	0.361754
ESR-mediated signaling	Reactome	R-SSC-8939211	16	36	0.121544	0.361754
Ribosomal scanning and start codon recognition	Reactome	R-SSC-72702	12	25	0.12173	0.361754
Intra-Golgi traffic	Reactome	R-SSC-6811438	7	12	0.123796	0.363624
Termination of translesion DNA synthesis	Reactome	R-SSC-5656169	7	12	0.123796	0.363624
FGFR2 alternative splicing	Reactome	R-SSC-6803529	7	12	0.123796	0.363624
Glycerolipid metabolism	KEGG PATHWAY	ssc00561	24	59	0.123945	0.363973
COPI-mediated anterograde transport	Reactome	R-SSC-6807878	13	28	0.127116	0.363977
Hippo signaling pathway - multiple species	KEGG PATHWAY	ssc04392	13	28	0.127116	0.363977
SLC-mediated transmembrane transport	Reactome	R-SSC-425407	28	71	0.127718	0.363977
Signaling by Erythropoietin	Reactome	R-SSC-9006335	4	5	0.129654	0.363977
Processing of SMDT1	Reactome	R-SSC-8949664	4	5	0.129654	0.363977
Negative regulation of FGFR3 signaling	Reactome	R-SSC-5654732	4	5	0.129654	0.363977
Phosphorylation of Emi1	Reactome	R-SSC-176417	4	5	0.129654	0.363977
RHO GTPases activate PAKs	Reactome	R-SSC-5627123	4	5	0.129654	0.363977
Serotonin Neurotransmitter Release Cycle	Reactome	R-SSC-181429	4	5	0.129654	0.363977
Negative regulation of FGFR2 signaling	Reactome	R-SSC-5654727	4	5	0.129654	0.363977
Signalling to ERKs	Reactome	R-SSC-187687	4	5	0.129654	0.363977
Dimerization of procaspase-8	Reactome	R-SSC-69416	4	5	0.129654	0.363977
Acyl chain remodelling of PG	Reactome	R-SSC-1482925	4	5	0.129654	0.363977
CASP8 activity is inhibited	Reactome	R-SSC-5218900	4	5	0.129654	0.363977
Regulation by c-FLIP	Reactome	R-SSC-3371378	4	5	0.129654	0.363977
Mitochondrial calcium ion transport	Reactome	R-SSC-8949215	4	5	0.129654	0.363977
FCERI mediated MAPK activation	Reactome	R-SSC-2871796	4	5	0.129654	0.363977
HSF1-dependent transactivation	Reactome	R-SSC-3371571	4	5	0.129654	0.363977
Signaling by Hedgehog	Reactome	R-SSC-5358351	10	20	0.129686	0.363977
Factors involved in megakaryocyte development and platelet production	Reactome	R-SSC-983231	14	31	0.13165	0.367544
ABC transporters	KEGG PATHWAY	ssc02010	20	48	0.131817	0.367665
Arginine and proline metabolism	KEGG PATHWAY	ssc00330	20	48	0.131817	0.367665
RNA Polymerase II Pre-transcription Events	Reactome	R-SSC-674695	15	34	0.13548	0.374987
Response to elevated platelet cytosolic Ca2+	Reactome	R-SSC-76005	15	34	0.13548	0.374987
Platelet degranulation	Reactome	R-SSC-114608	15	34	0.13548	0.374987
TP53 Regulates Metabolic Genes	Reactome	R-SSC-5628897	8	15	0.136476	0.374987
Glycosphingolipid biosynthesis - ganglio series	KEGG PATHWAY	ssc00604	8	15	0.136476	0.374987
Telomere Maintenance	Reactome	R-SSC-157579	11	23	0.136743	0.374987
Base-Excision Repair, AP Site Formation	Reactome	R-SSC-73929	11	23	0.136743	0.374987
G alpha (12/13) signalling events	Reactome	R-SSC-416482	6	10	0.139456	0.377812
IKK complex recruitment mediated by RIP1	Reactome	R-SSC-937041	6	10	0.139456	0.377812
Transport of Mature mRNAs Derived from Intronless Transcripts	Reactome	R-SSC-159234	6	10	0.139456	0.377812
EPH-ephrin mediated repulsion of cells	Reactome	R-SSC-3928665	6	10	0.139456	0.377812
Negative regulation of MAPK pathway	Reactome	R-SSC-5675221	6	10	0.139456	0.377812
Viral protein interaction with cytokine and cytokine receptor	KEGG PATHWAY	ssc04061	32	84	0.141209	0.380965
GABAergic synapse	KEGG PATHWAY	ssc04727	33	87	0.141261	0.380965
DNA Damage/Telomere Stress Induced Senescence	Reactome	R-SSC-2559586	12	26	0.14252	0.382368
RNA Polymerase II Transcription Elongation	Reactome	R-SSC-75955	12	26	0.14252	0.382368
Formation of RNA Pol II elongation complex	Reactome	R-SSC-112382	12	26	0.14252	0.382368
Cargo recognition for clathrin-mediated endocytosis	Reactome	R-SSC-8856825	12	26	0.14252	0.382368
RNA Polymerase II Transcription Termination	Reactome	R-SSC-73856	12	26	0.14252	0.382368
Interleukin-1 signaling	Reactome	R-SSC-9020702	9	18	0.14629	0.389235
Regulation of TP53 Activity through Phosphorylation	Reactome	R-SSC-6804756	9	18	0.14629	0.389235
Retrograde transport at the Trans-Golgi-Network	Reactome	R-SSC-6811440	9	18	0.14629	0.389235
S Phase	Reactome	R-SSC-69242	13	29	0.147279	0.390382
Cysteine and methionine metabolism	KEGG PATHWAY	ssc00270	20	49	0.147423	0.390675
Malaria	KEGG PATHWAY	ssc05144	21	52	0.148812	0.394094
Iron uptake and transport	Reactome	R-SSC-917937	10	21	0.154007	0.399151
Ion channel transport	Reactome	R-SSC-983712	15	35	0.154479	0.399151
Collagen biosynthesis and modifying enzymes	Reactome	R-SSC-1650814	7	13	0.15451	0.399151
Translesion synthesis by Y family DNA polymerases bypasses lesions on DNA template	Reactome	R-SSC-110313	7	13	0.15451	0.399151
PKMTs methylate histone lysines	Reactome	R-SSC-3214841	7	13	0.15451	0.399151
TAK1 activates NFkB by phosphorylation and activation of IKKs complex	Reactome	R-SSC-445989	7	13	0.15451	0.399151
Signaling by EGFR	Reactome	R-SSC-177929	7	13	0.15451	0.399151
C-type lectin receptors (CLRs)	Reactome	R-SSC-5621481	7	13	0.15451	0.399151
Non-homologous end-joining	KEGG PATHWAY	ssc03450	7	13	0.15451	0.399151
Cytokine-cytokine receptor interaction	KEGG PATHWAY	ssc04060	88	259	0.157166	0.399151
G1/S DNA Damage Checkpoints	Reactome	R-SSC-69615	5	8	0.157533	0.399151
Energy dependent regulation of mTOR by LKB1-AMPK	Reactome	R-SSC-380972	5	8	0.157533	0.399151
Glucose metabolism	Reactome	R-SSC-70326	5	8	0.157533	0.399151
Gap-filling DNA repair synthesis and ligation in GG-NER	Reactome	R-SSC-5696397	5	8	0.157533	0.399151
RET signaling	Reactome	R-SSC-8853659	5	8	0.157533	0.399151
Regulation of necroptotic cell death	Reactome	R-SSC-5675482	5	8	0.157533	0.399151
Regulation of signaling by CBL	Reactome	R-SSC-912631	5	8	0.157533	0.399151
Amino acid transport across the plasma membrane	Reactome	R-SSC-352230	5	8	0.157533	0.399151
Transport of the SLBP independent Mature mRNA	Reactome	R-SSC-159227	5	8	0.157533	0.399151
Smooth Muscle Contraction	Reactome	R-SSC-445355	5	8	0.157533	0.399151
Downregulation of ERBB2 signaling	Reactome	R-SSC-8863795	5	8	0.157533	0.399151
Sulfur relay system	KEGG PATHWAY	ssc04122	5	8	0.157533	0.399151
Extracellular matrix organization	Reactome	R-SSC-1474244	19	47	0.162789	0.408983
Intestinal immune network for IgA production	KEGG PATHWAY	ssc04672	19	47	0.162789	0.408983
Intracellular signaling by second messengers	Reactome	R-SSC-9006925	20	50	0.164018	0.409927
PIP3 activates AKT signaling	Reactome	R-SSC-1257604	20	50	0.164018	0.409927
Glycosphingolipid biosynthesis - lacto and neolacto series	KEGG PATHWAY	ssc00601	12	27	0.165066	0.409927
trans-Golgi Network Vesicle Budding	Reactome	R-SSC-199992	8	16	0.165611	0.409927
RNA Polymerase III Transcription	Reactome	R-SSC-74158	8	16	0.165611	0.409927
Signaling by MET	Reactome	R-SSC-6806834	8	16	0.165611	0.409927
RNA Polymerase III Transcription Initiation	Reactome	R-SSC-76046	8	16	0.165611	0.409927
beta-Alanine metabolism	KEGG PATHWAY	ssc00410	14	33	0.17223	0.414968
Starch and sucrose metabolism	KEGG PATHWAY	ssc00500	14	33	0.17223	0.414968
Depurination	Reactome	R-SSC-73927	9	19	0.17399	0.414968
Cleavage of the damaged purine	Reactome	R-SSC-110331	9	19	0.17399	0.414968
Keratan sulfate/keratin metabolism	Reactome	R-SSC-1638074	6	11	0.175746	0.414968
Synthesis of PA	Reactome	R-SSC-1483166	6	11	0.175746	0.414968
Keratan sulfate biosynthesis	Reactome	R-SSC-2022854	6	11	0.175746	0.414968
Dopamine Neurotransmitter Release Cycle	Reactome	R-SSC-212676	4	6	0.17844	0.414968
DAP12 signaling	Reactome	R-SSC-2424491	4	6	0.17844	0.414968
NF-kB is activated and signals survival	Reactome	R-SSC-209560	4	6	0.17844	0.414968
Extension of Telomeres	Reactome	R-SSC-180786	4	6	0.17844	0.414968
TGF-beta receptor signaling in EMT (epithelial to mesenchymal transition)	Reactome	R-SSC-2173791	4	6	0.17844	0.414968
G0 and Early G1	Reactome	R-SSC-1538133	4	6	0.17844	0.414968
mitochondrial fatty acid beta-oxidation of saturated fatty acids	Reactome	R-SSC-77286	4	6	0.17844	0.414968
Regulation of KIT signaling	Reactome	R-SSC-1433559	4	6	0.17844	0.414968
Resolution of D-loop Structures through Synthesis-Dependent Strand Annealing (SDSA)	Reactome	R-SSC-5693554	4	6	0.17844	0.414968
Signaling by ERBB4	Reactome	R-SSC-1236394	4	6	0.17844	0.414968
Processing of Intronless Pre-mRNAs	Reactome	R-SSC-77595	4	6	0.17844	0.414968
Extra-nuclear estrogen signaling	Reactome	R-SSC-9009391	4	6	0.17844	0.414968
p75NTR signals via NF-kB	Reactome	R-SSC-193639	4	6	0.17844	0.414968
Synthesis of PIPs at the plasma membrane	Reactome	R-SSC-1660499	4	6	0.17844	0.414968
Transcriptional regulation by RUNX3	Reactome	R-SSC-8878159	4	6	0.17844	0.414968
Formation of Senescence-Associated Heterochromatin Foci (SAHF)	Reactome	R-SSC-2559584	4	6	0.17844	0.414968
Ephrin signaling	Reactome	R-SSC-3928664	4	6	0.17844	0.414968
Acyl chain remodelling of PC	Reactome	R-SSC-1482788	4	6	0.17844	0.414968
Regulation of Complement cascade	Reactome	R-SSC-977606	4	6	0.17844	0.414968
RHO GTPases Activate NADPH Oxidases	Reactome	R-SSC-5668599	4	6	0.17844	0.414968
Purine catabolism	Reactome	R-SSC-74259	4	6	0.17844	0.414968
Telomere C-strand (Lagging Strand) Synthesis	Reactome	R-SSC-174417	4	6	0.17844	0.414968
Ferroptosis	KEGG PATHWAY	ssc04216	17	42	0.178531	0.414968
Proximal tubule bicarbonate reclamation	KEGG PATHWAY	ssc04964	10	22	0.180414	0.417307
Chromatin modifying enzymes	Reactome	R-SSC-3247509	20	51	0.181569	0.419326
Chromatin organization	Reactome	R-SSC-4839726	20	51	0.181569	0.419326
Metalloprotease DUBs	Reactome	R-SSC-5689901	7	14	0.188317	0.428586
Signaling by FGFR1	Reactome	R-SSC-5654736	7	14	0.188317	0.428586
Transferrin endocytosis and recycling	Reactome	R-SSC-917977	7	14	0.188317	0.428586
Signaling by FGFR4	Reactome	R-SSC-5654743	7	14	0.188317	0.428586
Oxidative Stress Induced Senescence	Reactome	R-SSC-2559580	12	28	0.189263	0.430163
Rab regulation of trafficking	Reactome	R-SSC-9007101	14	34	0.194615	0.441062
Metabolism of vitamins and cofactors	Reactome	R-SSC-196854	15	37	0.196405	0.441854
Aldosterone-regulated sodium reabsorption	KEGG PATHWAY	ssc04960	15	37	0.196405	0.441854
TNFR2 non-canonical NF-kB pathway	Reactome	R-SSC-5668541	8	17	0.197304	0.441854
Transport of the SLBP Dependant Mature mRNA	Reactome	R-SSC-159230	5	9	0.20113	0.441854
Regulation of TP53 Activity through Acetylation	Reactome	R-SSC-6804758	5	9	0.20113	0.441854
DAP12 interactions	Reactome	R-SSC-2172127	5	9	0.20113	0.441854
Downstream TCR signaling	Reactome	R-SSC-202424	5	9	0.20113	0.441854
FCERI mediated NF-kB activation	Reactome	R-SSC-2871837	5	9	0.20113	0.441854
Lysosome Vesicle Biogenesis	Reactome	R-SSC-432720	5	9	0.20113	0.441854
Nucleobase catabolism	Reactome	R-SSC-8956319	5	9	0.20113	0.441854
TRAF6 mediated NF-kB activation	Reactome	R-SSC-933542	5	9	0.20113	0.441854
RNA Polymerase II Transcription Initiation	Reactome	R-SSC-75953	10	23	0.208723	0.456009
Nucleosome assembly	Reactome	R-SSC-774815	10	23	0.208723	0.456009
RNA Polymerase II Promoter Escape	Reactome	R-SSC-73776	10	23	0.208723	0.456009
RNA Polymerase II Transcription Pre-Initiation And Promoter Opening	Reactome	R-SSC-73779	10	23	0.208723	0.456009
Synthesis of DNA	Reactome	R-SSC-69239	10	23	0.208723	0.456009
RNA Polymerase II Transcription Initiation And Promoter Clearance	Reactome	R-SSC-76042	10	23	0.208723	0.456009
Deposition of new CENPA-containing nucleosomes at the centromere	Reactome	R-SSC-606279	10	23	0.208723	0.456009
Protein export	KEGG PATHWAY	ssc03060	10	23	0.208723	0.456009
Positive epigenetic regulation of rRNA expression	Reactome	R-SSC-5250913	11	26	0.212323	0.462177
Deadenylation-dependent mRNA decay	Reactome	R-SSC-429914	11	26	0.212323	0.462177
Regulation of Insulin-like Growth Factor (IGF) transport and uptake by Insulin-like Growth Factor Binding Proteins (IGFBPs)	Reactome	R-SSC-381426	11	26	0.212323	0.462177
B-WICH complex positively regulates rRNA expression	Reactome	R-SSC-5250924	11	26	0.212323	0.462177
Serotonergic synapse	KEGG PATHWAY	ssc04726	39	111	0.212546	0.462577
Estrogen-dependent gene expression	Reactome	R-SSC-9018519	12	29	0.214979	0.463356
Protein localization	Reactome	R-SSC-9609507	12	29	0.214979	0.463356
Heparan sulfate/heparin (HS-GAG) metabolism	Reactome	R-SSC-1638091	6	12	0.215358	0.463356
Signaling by TGF-beta Receptor Complex	Reactome	R-SSC-170834	6	12	0.215358	0.463356
The role of GTSE1 in G2/M progression after G2 checkpoint	Reactome	R-SSC-8852276	6	12	0.215358	0.463356
G2/M Checkpoints	Reactome	R-SSC-69481	13	32	0.216909	0.46644
Arachidonic acid metabolism	KEGG PATHWAY	ssc00590	23	62	0.21746	0.467541
@@Arachidonic acid metabolism	Reactome	R-SSC-2142753	3	10	0.60246	0.714614
Metabolism of amino acids and derivatives	Reactome	R-SSC-71291	22	59	0.218203	0.468686
Valine, leucine and isoleucine degradation	KEGG PATHWAY	ssc00280	19	50	0.219742	0.469511
Ovarian steroidogenesis	KEGG PATHWAY	ssc04913	18	47	0.21995	0.469511
Morphine addiction	KEGG PATHWAY	ssc05032	32	90	0.223111	0.474
Kinesins	Reactome	R-SSC-983189	7	15	0.224785	0.474
G1/S Transition	Reactome	R-SSC-69206	7	15	0.224785	0.474
Nucleotide-binding domain, leucine rich repeat containing receptor (NLR) signaling pathways	Reactome	R-SSC-168643	7	15	0.224785	0.474
RNA Pol II CTD phosphorylation and interaction with CE	Reactome	R-SSC-77075	7	15	0.224785	0.474
Recognition and association of DNA glycosylase with site containing an affected purine	Reactome	R-SSC-110330	8	18	0.23122	0.474
Signaling by TGF-beta family members	Reactome	R-SSC-9006936	8	18	0.23122	0.474
Fatty acid biosynthesis	KEGG PATHWAY	ssc00061	8	18	0.23122	0.474
Other glycan degradation	KEGG PATHWAY	ssc00511	8	18	0.23122	0.474
One carbon pool by folate	KEGG PATHWAY	ssc00670	8	18	0.23122	0.474
p53-Dependent G1 DNA Damage Response	Reactome	R-SSC-69563	4	7	0.232139	0.474
Bile acid and bile salt metabolism	Reactome	R-SSC-194068	4	7	0.232139	0.474
Plasma lipoprotein clearance	Reactome	R-SSC-8964043	4	7	0.232139	0.474
Metabolism of porphyrins	Reactome	R-SSC-189445	4	7	0.232139	0.474
Complement cascade	Reactome	R-SSC-166658	4	7	0.232139	0.474
SUMOylation of intracellular receptors	Reactome	R-SSC-4090294	4	7	0.232139	0.474
p53-Dependent G1/S DNA damage checkpoint	Reactome	R-SSC-69580	4	7	0.232139	0.474
PCNA-Dependent Long Patch Base Excision Repair	Reactome	R-SSC-5651801	4	7	0.232139	0.474
Regulation of TP53 Expression and Degradation	Reactome	R-SSC-6806003	4	7	0.232139	0.474
Regulation of TP53 Degradation	Reactome	R-SSC-6804757	4	7	0.232139	0.474
EPHA-mediated growth cone collapse	Reactome	R-SSC-3928663	4	7	0.232139	0.474
SUMOylation of chromatin organization proteins	Reactome	R-SSC-4551638	4	7	0.232139	0.474
TP53 Regulates Transcription of DNA Repair Genes	Reactome	R-SSC-6796648	9	21	0.235662	0.479795
Post-translational protein phosphorylation	Reactome	R-SSC-8957275	10	24	0.238715	0.482951
Transport of inorganic cations/anions and amino acids/oligopeptides	Reactome	R-SSC-425393	12	30	0.24206	0.487113
Glycine, serine and threonine metabolism	KEGG PATHWAY	ssc00260	15	39	0.243016	0.487134
Activation of ATR in response to replication stress	Reactome	R-SSC-176187	5	10	0.248156	0.488834
Chondroitin sulfate/dermatan sulfate metabolism	Reactome	R-SSC-1793185	5	10	0.248156	0.488834
Regulation of APC/C activators between G1/S and early anaphase	Reactome	R-SSC-176408	5	10	0.248156	0.488834
Glutathione conjugation	Reactome	R-SSC-156590	5	10	0.248156	0.488834
CD28 co-stimulation	Reactome	R-SSC-389356	5	10	0.248156	0.488834
Insulin receptor recycling	Reactome	R-SSC-77387	6	13	0.257617	0.492219
Cargo concentration in the ER	Reactome	R-SSC-5694530	6	13	0.257617	0.492219
Protein folding	Reactome	R-SSC-391251	6	13	0.257617	0.492219
TCR signaling	Reactome	R-SSC-202403	6	13	0.257617	0.492219
Chaperonin-mediated protein folding	Reactome	R-SSC-390466	6	13	0.257617	0.492219
Hedgehog 'off' state	Reactome	R-SSC-5610787	6	13	0.257617	0.492219
Assembly of collagen fibrils and other multimeric structures	Reactome	R-SSC-2022090	6	13	0.257617	0.492219
mRNA Capping	Reactome	R-SSC-72086	7	16	0.263421	0.492219
Graft-versus-host disease	KEGG PATHWAY	ssc05332	14	37	0.268906	0.492219
Pentose and glucuronate interconversions	KEGG PATHWAY	ssc00040	9	22	0.269067	0.492219
alpha-Linolenic acid metabolism	KEGG PATHWAY	ssc00592	9	22	0.269067	0.492219
Glycosylphosphatidylinositol (GPI)-anchor biosynthesis	KEGG PATHWAY	ssc00563	10	25	0.270143	0.492219
Biosynthesis of unsaturated fatty acids	KEGG PATHWAY	ssc01040	11	28	0.270499	0.492219
Degradation of cysteine and homocysteine	Reactome	R-SSC-1614558	3	5	0.27135	0.492219
VEGFR2 mediated vascular permeability	Reactome	R-SSC-5218920	3	5	0.27135	0.492219
Phenylalanine and tyrosine metabolism	Reactome	R-SSC-8963691	3	5	0.27135	0.492219
Synthesis of Prostaglandins (PG) and Thromboxanes (TX)	Reactome	R-SSC-2162123	3	5	0.27135	0.492219
N-Glycan antennae elongation	Reactome	R-SSC-975577	3	5	0.27135	0.492219
Coenzyme A biosynthesis	Reactome	R-SSC-196783	3	5	0.27135	0.492219
SUMOylation of immune response proteins	Reactome	R-SSC-4755510	3	5	0.27135	0.492219
FOXO-mediated transcription	Reactome	R-SSC-9614085	3	5	0.27135	0.492219
Translesion Synthesis by POLH	Reactome	R-SSC-110320	3	5	0.27135	0.492219
Keratan sulfate degradation	Reactome	R-SSC-2022857	3	5	0.27135	0.492219
Regulation of pyruvate dehydrogenase (PDH) complex	Reactome	R-SSC-204174	3	5	0.27135	0.492219
Insertion of tail-anchored proteins into the endoplasmic reticulum membrane	Reactome	R-SSC-9609523	3	5	0.27135	0.492219
Na+/Cl- dependent neurotransmitter transporters	Reactome	R-SSC-442660	3	5	0.27135	0.492219
TNF receptor superfamily (TNFSF) members mediating non-canonical NF-kB pathway	Reactome	R-SSC-5676594	3	5	0.27135	0.492219
Association of TriC/CCT with target proteins during biosynthesis	Reactome	R-SSC-390471	3	5	0.27135	0.492219
Regulated proteolysis of p75NTR	Reactome	R-SSC-193692	3	5	0.27135	0.492219
Sulfur amino acid metabolism	Reactome	R-SSC-1614635	3	5	0.27135	0.492219
VEGFR2 mediated cell proliferation	Reactome	R-SSC-5218921	3	5	0.27135	0.492219
Notch-HLH transcription pathway	Reactome	R-SSC-350054	3	5	0.27135	0.492219
Chk1/Chk2(Cds1) mediated inactivation of Cyclin B:Cdk1 complex	Reactome	R-SSC-75035	3	5	0.27135	0.492219
VLDLR internalisation and degradation	Reactome	R-SSC-8866427	3	5	0.27135	0.492219
Neomycin, kanamycin and gentamicin biosynthesis	KEGG PATHWAY	ssc00524	3	5	0.27135	0.492219
Activation of the pre-replicative complex	Reactome	R-SSC-68962	4	8	0.289028	0.512639
Plasma lipoprotein assembly, remodeling, and clearance	Reactome	R-SSC-174824	4	8	0.289028	0.512639
NOD1/2 Signaling Pathway	Reactome	R-SSC-168638	4	8	0.289028	0.512639
Platelet Aggregation (Plug Formation)	Reactome	R-SSC-76009	4	8	0.289028	0.512639
Mitophagy	Reactome	R-SSC-5205647	4	8	0.289028	0.512639
Pyruvate metabolism and Citric Acid (TCA) cycle	Reactome	R-SSC-71406	4	8	0.289028	0.512639
L1CAM interactions	Reactome	R-SSC-373760	4	8	0.289028	0.512639
Pink/Parkin Mediated Mitophagy	Reactome	R-SSC-5205685	4	8	0.289028	0.512639
IRAK2 mediated activation of TAK1 complex upon TLR7/8 or 9 stimulation	Reactome	R-SSC-975163	4	8	0.289028	0.512639
HS-GAG biosynthesis	Reactome	R-SSC-2022928	4	8	0.289028	0.512639
TRAF6-mediated induction of TAK1 complex within TLR4 complex	Reactome	R-SSC-937072	4	8	0.289028	0.512639
Negative regulation of MET activity	Reactome	R-SSC-6807004	4	8	0.289028	0.512639
Metabolism of polyamines	Reactome	R-SSC-351202	4	8	0.289028	0.512639
Riboflavin metabolism	KEGG PATHWAY	ssc00740	4	8	0.289028	0.512639
Renin secretion	KEGG PATHWAY	ssc04924	24	69	0.292308	0.518072
RNA Polymerase III Transcription Initiation From Type 1 Promoter	Reactome	R-SSC-76061	5	11	0.297566	0.520045
@@RNA Polymerase III Transcription Initiation From Type 2 Promoter	Reactome	R-SSC-76066	5	11	0.297566	0.520045
@@RNA Polymerase III Transcription Initiation From Type 3 Promoter	Reactome	R-SSC-76071	6	14	0.301806	0.520045
Signaling by PTK6	Reactome	R-SSC-8848021	5	11	0.297566	0.520045
ABC-family proteins mediated transport	Reactome	R-SSC-382556	5	11	0.297566	0.520045
Signaling by Non-Receptor Tyrosine Kinases	Reactome	R-SSC-9006927	5	11	0.297566	0.520045
EGFR downregulation	Reactome	R-SSC-182971	5	11	0.297566	0.520045
African trypanosomiasis	KEGG PATHWAY	ssc05143	13	35	0.29768	0.520045
Gene Silencing by RNA	Reactome	R-SSC-211000	11	29	0.301312	0.520045
Stimuli-sensing channels	Reactome	R-SSC-2672351	6	14	0.301806	0.520045
ROS and RNS production in phagocytes	Reactome	R-SSC-1222556	6	14	0.301806	0.520045
Collecting duct acid secretion	KEGG PATHWAY	ssc04966	10	26	0.30274	0.520045
Packaging Of Telomere Ends	Reactome	R-SSC-171306	7	17	0.303696	0.520045
Formation of the Early Elongation Complex	Reactome	R-SSC-113418	7	17	0.303696	0.520045
Sphingolipid metabolism	Reactome	R-SSC-428157	9	23	0.303757	0.520045
@@Sphingolipid metabolism	KEGG PATHWAY	ssc00600	16	47	0.368746	0.571469
Processing of DNA double-strand break ends	Reactome	R-SSC-5693607	9	23	0.303757	0.520045
Mannose type O-glycan biosynthesis	KEGG PATHWAY	ssc00515	9	23	0.303757	0.520045
DNA Double Strand Break Response	Reactome	R-SSC-5693606	8	20	0.304176	0.520045
Recruitment and ATM-mediated phosphorylation of repair and signaling proteins at DNA double strand breaks	Reactome	R-SSC-5693565	8	20	0.304176	0.520045
Phase II - Conjugation of compounds	Reactome	R-SSC-156580	8	20	0.304176	0.520045
Rheumatoid arthritis	KEGG PATHWAY	ssc05323	30	89	0.311585	0.532177
Protein digestion and absorption	KEGG PATHWAY	ssc04974	29	86	0.314961	0.537866
Systemic lupus erythematosus	KEGG PATHWAY	ssc05322	33	99	0.319092	0.542435
Signaling by WNT	Reactome	R-SSC-195721	22	64	0.31943	0.542435
Metabolism of water-soluble vitamins and cofactors	Reactome	R-SSC-196849	10	27	0.336227	0.542435
COPII-mediated vesicle transport	Reactome	R-SSC-204005	9	24	0.339395	0.542435
Signaling by Insulin receptor	Reactome	R-SSC-74752	9	24	0.339395	0.542435
Transport of bile salts and organic acids, metal ions and amine compounds	Reactome	R-SSC-425366	9	24	0.339395	0.542435
Folate biosynthesis	KEGG PATHWAY	ssc00790	9	24	0.339395	0.542435
Translesion synthesis by POLI	Reactome	R-SSC-5656121	3	6	0.342197	0.542435
Detoxification of Reactive Oxygen Species	Reactome	R-SSC-3299685	3	6	0.342197	0.542435
Transcriptional regulation by RUNX2	Reactome	R-SSC-8878166	3	6	0.342197	0.542435
CD28 dependent Vav1 pathway	Reactome	R-SSC-389359	3	6	0.342197	0.542435
Nuclear Envelope Reassembly	Reactome	R-SSC-2995410	3	6	0.342197	0.542435
Adrenaline,noradrenaline inhibits insulin secretion	Reactome	R-SSC-400042	3	6	0.342197	0.542435
Prostacyclin signalling through prostacyclin receptor	Reactome	R-SSC-392851	3	6	0.342197	0.542435
Synthesis of bile acids and bile salts via 7alpha-hydroxycholesterol	Reactome	R-SSC-193368	3	6	0.342197	0.542435
MET activates RAP1 and RAC1	Reactome	R-SSC-8875555	3	6	0.342197	0.542435
Translesion synthesis by POLK	Reactome	R-SSC-5655862	3	6	0.342197	0.542435
MET promotes cell motility	Reactome	R-SSC-8875878	3	6	0.342197	0.542435
N-glycan trimming in the ER and Calnexin/Calreticulin cycle	Reactome	R-SSC-532668	3	6	0.342197	0.542435
Initiation of Nuclear Envelope Reformation	Reactome	R-SSC-2995383	3	6	0.342197	0.542435
Translesion synthesis by REV1	Reactome	R-SSC-110312	3	6	0.342197	0.542435
Metabolism of fat-soluble vitamins	Reactome	R-SSC-6806667	3	6	0.342197	0.542435
WNT5A-dependent internalization of FZD2, FZD5 and ROR2	Reactome	R-SSC-5140745	3	6	0.342197	0.542435
Glyoxylate metabolism and glycine degradation	Reactome	R-SSC-389661	3	6	0.342197	0.542435
Vitamin B5 (pantothenate) metabolism	Reactome	R-SSC-199220	3	6	0.342197	0.542435
Nucleotide-like (purinergic) receptors	Reactome	R-SSC-418038	3	6	0.342197	0.542435
Collagen chain trimerization	Reactome	R-SSC-8948216	3	6	0.342197	0.542435
Synthesis of bile acids and bile salts	Reactome	R-SSC-192105	3	6	0.342197	0.542435
Activation of BH3-only proteins	Reactome	R-SSC-114452	3	6	0.342197	0.542435
Nucleotide salvage	Reactome	R-SSC-8956321	3	6	0.342197	0.542435
Phosphonate and phosphinate metabolism	KEGG PATHWAY	ssc00440	3	6	0.342197	0.542435
HATs acetylate histones	Reactome	R-SSC-3214847	8	21	0.342388	0.542435
O-linked glycosylation of mucins	Reactome	R-SSC-913709	7	18	0.34507	0.542435
Biological oxidations	Reactome	R-SSC-211859	15	43	0.346682	0.542435
Transcriptional regulation by RUNX1	Reactome	R-SSC-8878171	15	43	0.346682	0.542435
Interconversion of nucleotide di- and triphosphates	Reactome	R-SSC-499943	4	9	0.347469	0.542435
Protein-protein interactions at synapses	Reactome	R-SSC-6794362	4	9	0.347469	0.542435
Sialic acid metabolism	Reactome	R-SSC-4085001	4	9	0.347469	0.542435
CDK-mediated phosphorylation and removal of Cdc6	Reactome	R-SSC-69017	4	9	0.347469	0.542435
DNA strand elongation	Reactome	R-SSC-69190	4	9	0.347469	0.542435
Miscellaneous transport and binding events	Reactome	R-SSC-5223345	4	9	0.347469	0.542435
Mitochondrial Fatty Acid Beta-Oxidation	Reactome	R-SSC-77289	5	12	0.348324	0.542435
Sphingolipid de novo biosynthesis	Reactome	R-SSC-1660661	5	12	0.348324	0.542435
RUNX1 regulates transcription of genes involved in differentiation of HSCs	Reactome	R-SSC-8939236	5	12	0.348324	0.542435
Negative regulation of FGFR4 signaling	Reactome	R-SSC-5654733	5	12	0.348324	0.542435
Cooperation of PDCL (PhLP1) and TRiC/CCT in G-protein beta folding	Reactome	R-SSC-6814122	5	12	0.348324	0.542435
Taurine and hypotaurine metabolism	KEGG PATHWAY	ssc00430	5	12	0.348324	0.542435
Drug metabolism - other enzymes	KEGG PATHWAY	ssc00983	20	59	0.349736	0.544419
Type I diabetes mellitus	KEGG PATHWAY	ssc04940	16	47	0.368746	0.571469
Transcriptional regulation by small RNAs	Reactome	R-SSC-5578749	9	25	0.375639	0.580263
Allograft rejection	KEGG PATHWAY	ssc05330	14	41	0.3795	0.585543
Vitamin digestion and absorption	KEGG PATHWAY	ssc04977	8	22	0.381197	0.587475
Degradation of the extracellular matrix	Reactome	R-SSC-1474228	7	19	0.387015	0.593672
Arginine biosynthesis	KEGG PATHWAY	ssc00220	7	19	0.387015	0.593672
RNA Polymerase I Transcription Initiation	Reactome	R-SSC-73762	6	16	0.393107	0.597595
Transport of vitamins, nucleosides, and related molecules	Reactome	R-SSC-425397	6	16	0.393107	0.597595
Nuclear Receptor transcription pathway	Reactome	R-SSC-383280	5	13	0.399465	0.597595
Integration of energy metabolism	Reactome	R-SSC-163685	4	10	0.406005	0.597595
Downstream signaling of activated FGFR4	Reactome	R-SSC-5654716	4	10	0.406005	0.597595
FRS-mediated FGFR4 signaling	Reactome	R-SSC-5654712	4	10	0.406005	0.597595
Activation of APC/C and APC/C:Cdc20 mediated degradation of mitotic proteins	Reactome	R-SSC-176814	4	10	0.406005	0.597595
Processing of Capped Intronless Pre-mRNA	Reactome	R-SSC-75067	4	10	0.406005	0.597595
Negative regulation of FGFR1 signaling	Reactome	R-SSC-5654726	4	10	0.406005	0.597595
Elastic fibre formation	Reactome	R-SSC-1566948	4	10	0.406005	0.597595
RHO GTPases activate IQGAPs	Reactome	R-SSC-5626467	4	10	0.406005	0.597595
APC/C:Cdc20 mediated degradation of mitotic proteins	Reactome	R-SSC-176409	4	10	0.406005	0.597595
HDACs deacetylate histones	Reactome	R-SSC-3214815	9	26	0.412158	0.597595
G alpha (z) signalling events	Reactome	R-SSC-418597	3	7	0.412379	0.597595
G beta:gamma signalling through PI3Kgamma	Reactome	R-SSC-392451	3	7	0.412379	0.597595
Opioid Signalling	Reactome	R-SSC-111885	3	7	0.412379	0.597595
Blood group systems biosynthesis	Reactome	R-SSC-9033658	3	7	0.412379	0.597595
Degradation of beta-catenin by the destruction complex	Reactome	R-SSC-195253	3	7	0.412379	0.597595
G-protein activation	Reactome	R-SSC-202040	3	7	0.412379	0.597595
ADP signalling through P2Y purinoceptor 12	Reactome	R-SSC-392170	3	7	0.412379	0.597595
Cyclin E associated events during G1/S transition	Reactome	R-SSC-69202	3	7	0.412379	0.597595
BBSome-mediated cargo-targeting to cilium	Reactome	R-SSC-5620922	3	7	0.412379	0.597595
Cyclin A:Cdk2-associated events at S phase entry	Reactome	R-SSC-69656	3	7	0.412379	0.597595
The NLRP3 inflammasome	Reactome	R-SSC-844456	3	7	0.412379	0.597595
Inflammasomes	Reactome	R-SSC-622312	3	7	0.412379	0.597595
Metal ion SLC transporters	Reactome	R-SSC-425410	3	7	0.412379	0.597595
CD28 dependent PI3K/Akt signaling	Reactome	R-SSC-389357	3	7	0.412379	0.597595
Activation of kainate receptors upon glutamate binding	Reactome	R-SSC-451326	3	7	0.412379	0.597595
SMAD2/SMAD3:SMAD4 heterotrimer regulates transcription	Reactome	R-SSC-2173796	3	7	0.412379	0.597595
Vitamin B6 metabolism	KEGG PATHWAY	ssc00750	3	7	0.412379	0.597595
PI5P, PP2A and IER3 Regulate PI3K/AKT Signaling	Reactome	R-SSC-6811558	8	23	0.420199	0.607226
RHO GTPases activate PKNs	Reactome	R-SSC-5625740	8	23	0.420199	0.607226
Histidine metabolism	KEGG PATHWAY	ssc00340	8	23	0.420199	0.607226
MicroRNAs in cancer	KEGG PATHWAY	ssc05206	75	244	0.428061	0.616911
G2/M DNA damage checkpoint	Reactome	R-SSC-69473	7	20	0.429027	0.616911
PRC2 methylates histones and DNA	Reactome	R-SSC-212300	7	20	0.429027	0.616911
RAB geranylgeranylation	Reactome	R-SSC-8873719	11	33	0.430596	0.618793
Intraflagellar transport	Reactome	R-SSC-5620924	6	17	0.438879	0.628456
HSP90 chaperone cycle for steroid hormone receptors (SHR)	Reactome	R-SSC-3371497	6	17	0.438879	0.628456
Signaling by Retinoic Acid	Reactome	R-SSC-5362517	5	14	0.450125	0.639824
Alanine, aspartate and glutamate metabolism	KEGG PATHWAY	ssc00250	12	37	0.453831	0.644707
Negative regulation of the PI3K/AKT network	Reactome	R-SSC-199418	8	24	0.459012	0.649816
Chemokine receptors bind chemokines	Reactome	R-SSC-380108	8	24	0.459012	0.649816
Deactivation of the beta-catenin transactivating complex	Reactome	R-SSC-3769402	4	11	0.463405	0.649816
Glycosphingolipid metabolism	Reactome	R-SSC-1660662	4	11	0.463405	0.649816
Golgi Associated Vesicle Biogenesis	Reactome	R-SSC-432722	4	11	0.463405	0.649816
Collagen degradation	Reactome	R-SSC-1442490	4	11	0.463405	0.649816
Ubiquinone and other terpenoid-quinone biosynthesis	KEGG PATHWAY	ssc00130	4	11	0.463405	0.649816
Cyclin A/B1/B2 associated events during G2/M transition	Reactome	R-SSC-69273	3	8	0.479969	0.649816
Peroxisomal lipid metabolism	Reactome	R-SSC-390918	3	8	0.479969	0.649816
G-protein beta:gamma signalling	Reactome	R-SSC-397795	3	8	0.479969	0.649816
GABA B receptor activation	Reactome	R-SSC-977444	3	8	0.479969	0.649816
Downstream signaling of activated FGFR1	Reactome	R-SSC-5654687	3	8	0.479969	0.649816
GPVI-mediated activation cascade	Reactome	R-SSC-114604	3	8	0.479969	0.649816
Cell-cell junction organization	Reactome	R-SSC-421270	3	8	0.479969	0.649816
FRS-mediated FGFR1 signaling	Reactome	R-SSC-5654693	3	8	0.479969	0.649816
Activation of GABAB receptors	Reactome	R-SSC-991365	3	8	0.479969	0.649816
APC/C:Cdc20 mediated degradation of Cyclin B	Reactome	R-SSC-174048	3	8	0.479969	0.649816
Transcriptional activity of SMAD2/SMAD3:SMAD4 heterotrimer	Reactome	R-SSC-2173793	3	8	0.479969	0.649816
COPI-independent Golgi-to-ER retrograde traffic	Reactome	R-SSC-6811436	6	18	0.48394	0.649816
RMTs methylate histone arginines	Reactome	R-SSC-3214858	5	15	0.499564	0.649816
Oxygen-dependent proline hydroxylation of Hypoxia-inducible Factor Alpha	Reactome	R-SSC-1234176	2	5	0.502821	0.649816
TP53 Regulates Transcription of Genes Involved in G1 Cell Cycle Arrest	Reactome	R-SSC-6804116	2	5	0.502821	0.649816
Lagging Strand Synthesis	Reactome	R-SSC-69186	2	5	0.502821	0.649816
SUMOylation of transcription factors	Reactome	R-SSC-3232118	2	5	0.502821	0.649816
Purine salvage	Reactome	R-SSC-74217	2	5	0.502821	0.649816
Regulation of RAS by GAPs	Reactome	R-SSC-5658442	2	5	0.502821	0.649816
The phototransduction cascade	Reactome	R-SSC-2514856	2	5	0.502821	0.649816
Signaling by NTRK2 (TRKB)	Reactome	R-SSC-9006115	2	5	0.502821	0.649816
Glutamate binding, activation of AMPA receptors and synaptic plasticity	Reactome	R-SSC-399721	2	5	0.502821	0.649816
Antigen Presentation: Folding, assembly and peptide loading of class I MHC	Reactome	R-SSC-983170	2	5	0.502821	0.649816
Integrin alphaIIb beta3 signaling	Reactome	R-SSC-354192	2	5	0.502821	0.649816
Integrin signaling	Reactome	R-SSC-9006921	2	5	0.502821	0.649816
Retrograde neurotrophin signalling	Reactome	R-SSC-177504	2	5	0.502821	0.649816
CRMPs in Sema3A signaling	Reactome	R-SSC-399956	2	5	0.502821	0.649816
Presynaptic function of Kainate receptors	Reactome	R-SSC-500657	2	5	0.502821	0.649816
G beta:gamma signalling through PLC beta	Reactome	R-SSC-418217	2	5	0.502821	0.649816
Trafficking of AMPA receptors	Reactome	R-SSC-399719	2	5	0.502821	0.649816
Synthesis of pyrophosphates in the cytosol	Reactome	R-SSC-1855167	2	5	0.502821	0.649816
Inactivation, recovery and regulation of the phototransduction cascade	Reactome	R-SSC-2514859	2	5	0.502821	0.649816
Myogenesis	Reactome	R-SSC-525793	2	5	0.502821	0.649816
G beta:gamma signalling through BTK	Reactome	R-SSC-8964315	2	5	0.502821	0.649816
P2Y receptors	Reactome	R-SSC-417957	2	5	0.502821	0.649816
LDL clearance	Reactome	R-SSC-8964038	2	5	0.502821	0.649816
Mineral absorption	KEGG PATHWAY	ssc04978	13	42	0.504455	0.651716
RUNX1 regulates genes involved in megakaryocyte differentiation and platelet function	Reactome	R-SSC-8936459	7	22	0.511453	0.659182
Renin-angiotensin system	KEGG PATHWAY	ssc04614	7	22	0.511453	0.659182
RNA Polymerase I Transcription Termination	Reactome	R-SSC-73863	4	12	0.518685	0.663114
Switching of origins to a post-replicative state	Reactome	R-SSC-69052	4	12	0.518685	0.663114
MHC class II antigen presentation	Reactome	R-SSC-2132295	4	12	0.518685	0.663114
Steroid biosynthesis	KEGG PATHWAY	ssc00100	6	19	0.527793	0.672374
Fatty acid elongation	KEGG PATHWAY	ssc00062	8	26	0.534721	0.679671
RNA Polymerase I Transcription	Reactome	R-SSC-73864	10	33	0.54051	0.679833
RNA Polymerase I Promoter Clearance	Reactome	R-SSC-73854	10	33	0.54051	0.679833
Cdc20:Phospho-APC/C mediated degradation of Cyclin A	Reactome	R-SSC-174184	3	9	0.543616	0.679833
Interferon Signaling	Reactome	R-SSC-913531	3	9	0.543616	0.679833
Synthesis of active ubiquitin: roles of E1 and E2 enzymes	Reactome	R-SSC-8866652	3	9	0.543616	0.679833
APC:Cdc20 mediated degradation of cell cycle proteins prior to satisfation of the cell cycle checkpoint	Reactome	R-SSC-179419	3	9	0.543616	0.679833
Regulation of insulin secretion	Reactome	R-SSC-422356	3	9	0.543616	0.679833
Signal amplification	Reactome	R-SSC-392518	3	9	0.543616	0.679833
Ca2+ pathway	Reactome	R-SSC-4086398	3	9	0.543616	0.679833
N-glycan antennae elongation in the medial/trans-Golgi	Reactome	R-SSC-975576	3	9	0.543616	0.679833
Molecules associated with elastic fibres	Reactome	R-SSC-2129379	3	9	0.543616	0.679833
Ion transport by P-type ATPases	Reactome	R-SSC-936837	3	9	0.543616	0.679833
RUNX1 interacts with co-factors whose precise effect on RUNX1 targets is not known	Reactome	R-SSC-8939243	3	9	0.543616	0.679833
SHC-mediated cascade:FGFR4	Reactome	R-SSC-5654719	3	9	0.543616	0.679833
Synthesis and degradation of ketone bodies	KEGG PATHWAY	ssc00072	3	9	0.543616	0.679833
Peroxisomal protein import	Reactome	R-SSC-9033241	5	16	0.547178	0.681738
Cell surface interactions at the vascular wall	Reactome	R-SSC-202733	5	16	0.547178	0.681738
Nonhomologous End-Joining (NHEJ)	Reactome	R-SSC-5693571	5	16	0.547178	0.681738
Neurotransmitter release cycle	Reactome	R-SSC-112310	5	16	0.547178	0.681738
Mucin type O-glycan biosynthesis	KEGG PATHWAY	ssc00512	9	30	0.554933	0.688875
Cardiac muscle contraction	KEGG PATHWAY	ssc04260	25	85	0.559869	0.694205
Phototransduction	KEGG PATHWAY	ssc04744	8	27	0.571036	0.698746
G protein gated Potassium channels	Reactome	R-SSC-1296059	2	6	0.579978	0.698746
Adherens junctions interactions	Reactome	R-SSC-418990	2	6	0.579978	0.698746
Zinc transporters	Reactome	R-SSC-435354	2	6	0.579978	0.698746
Nicotinamide salvaging	Reactome	R-SSC-197264	2	6	0.579978	0.698746
GABA synthesis, release, reuptake and degradation	Reactome	R-SSC-888590	2	6	0.579978	0.698746
Inhibition of voltage gated Ca2+ channels via Gbeta/gamma subunits	Reactome	R-SSC-997272	2	6	0.579978	0.698746
Thromboxane signalling through TP receptor	Reactome	R-SSC-428930	2	6	0.579978	0.698746
G beta:gamma signalling through CDC42	Reactome	R-SSC-8964616	2	6	0.579978	0.698746
Activation of G protein gated Potassium channels	Reactome	R-SSC-1296041	2	6	0.579978	0.698746
Lewis blood group biosynthesis	Reactome	R-SSC-9037629	2	6	0.579978	0.698746
SCF(Skp2)-mediated degradation of p27/p21	Reactome	R-SSC-187577	2	6	0.579978	0.698746
G alpha (i) signalling events	Reactome	R-SSC-418594	27	93	0.582753	0.701734
Butanoate metabolism	KEGG PATHWAY	ssc00650	7	24	0.589275	0.708082
2-Oxocarboxylic acid metabolism	KEGG PATHWAY	ssc01210	5	17	0.592493	0.710156
Regulation of PTEN stability and activity	Reactome	R-SSC-8948751	3	10	0.60246	0.714614
TNFs bind their physiological receptors	Reactome	R-SSC-5669034	3	10	0.60246	0.714614
Platelet homeostasis	Reactome	R-SSC-418346	3	10	0.60246	0.714614
TP53 Regulates Transcription of Cell Cycle Genes	Reactome	R-SSC-6791312	3	10	0.60246	0.714614
Carbohydrate digestion and absorption	KEGG PATHWAY	ssc04973	12	42	0.603571	0.715575
Keratinization	Reactome	R-SSC-6805567	8	28	0.60601	0.717679
Formation of the cornified envelope	Reactome	R-SSC-6809371	6	21	0.610312	0.722415
Thiamine metabolism	KEGG PATHWAY	ssc00730	4	14	0.620143	0.731359
RNA Polymerase I Promoter Escape	Reactome	R-SSC-73772	8	29	0.639458	0.747351
APC-Cdc20 mediated degradation of Nek2A	Reactome	R-SSC-179409	2	7	0.647916	0.747351
SHC-mediated cascade:FGFR1	Reactome	R-SSC-5654688	2	7	0.647916	0.747351
Cristae formation	Reactome	R-SSC-8949613	2	7	0.647916	0.747351
Acyl chain remodelling of PS	Reactome	R-SSC-1482801	2	7	0.647916	0.747351
Cellular response to hypoxia	Reactome	R-SSC-1234174	2	7	0.647916	0.747351
APC/C:Cdh1 mediated degradation of Cdc20 and other APC/C:Cdh1 targeted proteins in late mitosis/early G1	Reactome	R-SSC-174178	2	7	0.647916	0.747351
Thrombin signalling through proteinase activated receptors (PARs)	Reactome	R-SSC-456926	2	7	0.647916	0.747351
Antiviral mechanism by IFN-stimulated genes	Reactome	R-SSC-1169410	2	7	0.647916	0.747351
Formation of ATP by chemiosmotic coupling	Reactome	R-SSC-163210	2	7	0.647916	0.747351
HDMs demethylate histones	Reactome	R-SSC-3214842	2	7	0.647916	0.747351
A tetrasaccharide linker sequence is required for GAG synthesis	Reactome	R-SSC-1971475	2	7	0.647916	0.747351
ADP signalling through P2Y purinoceptor 1	Reactome	R-SSC-418592	2	7	0.647916	0.747351
Transcriptional regulation by the AP-2 (TFAP2) family of transcription factors	Reactome	R-SSC-8864260	2	7	0.647916	0.747351
Non-integrin membrane-ECM interactions	Reactome	R-SSC-3000171	2	7	0.647916	0.747351
Cytosolic sulfonation of small molecules	Reactome	R-SSC-156584	2	7	0.647916	0.747351
Orc1 removal from chromatin	Reactome	R-SSC-68949	2	7	0.647916	0.747351
RAB GEFs exchange GTP for GDP on RABs	Reactome	R-SSC-8876198	6	22	0.648404	0.747351
IRS-mediated signalling	Reactome	R-SSC-112399	3	11	0.656039	0.752796
IRS-related events triggered by IGF1R	Reactome	R-SSC-2428928	3	11	0.656039	0.752796
Insulin receptor signalling cascade	Reactome	R-SSC-74751	3	11	0.656039	0.752796
PI3K Cascade	Reactome	R-SSC-109704	3	11	0.656039	0.752796
IGF1R signaling cascade	Reactome	R-SSC-2428924	3	11	0.656039	0.752796
Signaling by Type 1 Insulin-like Growth Factor 1 Receptor (IGF1R)	Reactome	R-SSC-2404192	3	11	0.656039	0.752796
Protein ubiquitination	Reactome	R-SSC-8852135	7	26	0.660333	0.757212
Condensation of Prophase Chromosomes	Reactome	R-SSC-2299718	5	19	0.674959	0.770125
Pantothenate and CoA biosynthesis	KEGG PATHWAY	ssc00770	5	19	0.674959	0.770125
TCF dependent signaling in response to WNT	Reactome	R-SSC-201681	10	38	0.690705	0.786505
Taste transduction	KEGG PATHWAY	ssc04742	18	67	0.69222	0.788155
Cargo trafficking to the periciliary membrane	Reactome	R-SSC-5620920	3	12	0.704198	0.792842
Amine ligand-binding receptors	Reactome	R-SSC-375280	2	8	0.7068	0.792842
Glutamate Neurotransmitter Release Cycle	Reactome	R-SSC-210500	2	8	0.7068	0.792842
Mitochondrial biogenesis	Reactome	R-SSC-1592230	2	8	0.7068	0.792842
Inwardly rectifying K+ channels	Reactome	R-SSC-1296065	2	8	0.7068	0.792842
PI-3K cascade:FGFR4	Reactome	R-SSC-5654720	2	8	0.7068	0.792842
Nicotinate metabolism	Reactome	R-SSC-196807	2	8	0.7068	0.792842
Formation of the beta-catenin:TCF transactivating complex	Reactome	R-SSC-201722	5	20	0.711751	0.797118
Autoimmune thyroid disease	KEGG PATHWAY	ssc05320	13	50	0.715624	0.80138
Asthma	KEGG PATHWAY	ssc05310	7	28	0.723365	0.808906
Negative epigenetic regulation of rRNA expression	Reactome	R-SSC-5250941	4	17	0.744556	0.829653
Activated PKN1 stimulates transcription of AR (androgen receptor) regulated genes KLK2 and KLK3	Reactome	R-SSC-5625886	4	17	0.744556	0.829653
SIRT1 negatively regulates rRNA expression	Reactome	R-SSC-427359	4	17	0.744556	0.829653
Primary bile acid biosynthesis	KEGG PATHWAY	ssc00120	4	17	0.744556	0.829653
Selenocompound metabolism	KEGG PATHWAY	ssc00450	4	17	0.744556	0.829653
Phase I - Functionalization of compounds	Reactome	R-SSC-211945	5	21	0.745495	0.829653
Phenylalanine metabolism	KEGG PATHWAY	ssc00360	5	21	0.745495	0.829653
Senescence-Associated Secretory Phenotype (SASP)	Reactome	R-SSC-2559582	6	25	0.748136	0.830827
Nicotinate and nicotinamide metabolism	KEGG PATHWAY	ssc00760	7	29	0.751692	0.834387
Transmission across Chemical Synapses	Reactome	R-SSC-112315	12	48	0.752914	0.834435
Antigen processing-Cross presentation	Reactome	R-SSC-1236975	2	9	0.757207	0.834435
Fat digestion and absorption	KEGG PATHWAY	ssc04975	9	37	0.76009	0.837535
Tryptophan metabolism	KEGG PATHWAY	ssc00380	11	45	0.769092	0.844943
Metabolism of xenobiotics by cytochrome P450	KEGG PATHWAY	ssc00980	12	49	0.773618	0.844943
E3 ubiquitin ligases ubiquitinate target proteins	Reactome	R-SSC-8866654	5	22	0.776218	0.844943
Striated Muscle Contraction	Reactome	R-SSC-390522	3	14	0.784702	0.844943
GABA receptor activation	Reactome	R-SSC-977443	3	14	0.784702	0.844943
TP53 regulates transcription of additional cell cycle genes whose exact role in the p53 pathway remain uncertain	Reactome	R-SSC-6804115	1	5	0.790891	0.844943
Carboxyterminal post-translational modifications of tubulin	Reactome	R-SSC-8955332	1	5	0.790891	0.844943
Organic cation/anion/zwitterion transport	Reactome	R-SSC-549132	1	5	0.790891	0.844943
Interleukin-7 signaling	Reactome	R-SSC-1266695	1	5	0.790891	0.844943
Cyclin D associated events in G1	Reactome	R-SSC-69231	1	5	0.790891	0.844943
FGFRL1 modulation of FGFR1 signaling	Reactome	R-SSC-5658623	1	5	0.790891	0.844943
ECM proteoglycans	Reactome	R-SSC-3000178	1	5	0.790891	0.844943
G1 Phase	Reactome	R-SSC-69236	1	5	0.790891	0.844943
Tandem pore domain potassium channels	Reactome	R-SSC-1296346	1	5	0.790891	0.844943
Neurexins and neuroligins	Reactome	R-SSC-6794361	1	5	0.790891	0.844943
Inactivation of APC/C via direct inhibition of the APC/C complex	Reactome	R-SSC-141430	1	5	0.790891	0.844943
Inhibition of the proteolytic activity of APC/C required for the onset of anaphase by mitotic spindle checkpoint components	Reactome	R-SSC-141405	1	5	0.790891	0.844943
Conversion from APC/C:Cdc20 to APC/C:Cdh1 in late anaphase	Reactome	R-SSC-176407	1	5	0.790891	0.844943
Urea cycle	Reactome	R-SSC-70635	1	5	0.790891	0.844943
Cytochrome P450 - arranged by substrate type	Reactome	R-SSC-211897	2	10	0.799925	0.851002
Peptide hormone metabolism	Reactome	R-SSC-2980736	2	10	0.799925	0.851002
WNT ligand biogenesis and trafficking	Reactome	R-SSC-3238698	2	10	0.799925	0.851002
Tyrosine metabolism	KEGG PATHWAY	ssc00350	8	35	0.802804	0.853836
Potassium Channels	Reactome	R-SSC-1296071	5	23	0.804004	0.854578
Immunoregulatory interactions between a Lymphoid and a non-Lymphoid cell	Reactome	R-SSC-198933	4	19	0.808492	0.859117
Gap junction trafficking and regulation	Reactome	R-SSC-157858	3	15	0.817614	0.86819
Gap junction trafficking	Reactome	R-SSC-190828	3	15	0.817614	0.86819
Linoleic acid metabolism	KEGG PATHWAY	ssc00591	6	28	0.825581	0.874635
Muscle contraction	Reactome	R-SSC-397014	12	52	0.828312	0.874635
Deadenylation of mRNA	Reactome	R-SSC-429947	2	11	0.835827	0.874635
ISG15 antiviral mechanism	Reactome	R-SSC-1169408	1	6	0.838903	0.874635
Class I peroxisomal membrane protein import	Reactome	R-SSC-9603798	1	6	0.838903	0.874635
Transport of connexons to the plasma membrane	Reactome	R-SSC-190872	1	6	0.838903	0.874635
Integrin cell surface interactions	Reactome	R-SSC-216083	1	6	0.838903	0.874635
Ion homeostasis	Reactome	R-SSC-5578775	1	6	0.838903	0.874635
Microtubule-dependent trafficking of connexons from Golgi to the plasma membrane	Reactome	R-SSC-190840	1	6	0.838903	0.874635
PI-3K cascade:FGFR1	Reactome	R-SSC-5654689	1	6	0.838903	0.874635
APC/C:Cdc20 mediated degradation of Securin	Reactome	R-SSC-174154	1	6	0.838903	0.874635
Class C/3 (Metabotropic glutamate/pheromone receptors)	Reactome	R-SSC-420499	1	6	0.838903	0.874635
Signaling by BMP	Reactome	R-SSC-201451	1	6	0.838903	0.874635
RNA Polymerase I Promoter Opening	Reactome	R-SSC-73728	3	16	0.846139	0.880097
NoRC negatively regulates rRNA expression	Reactome	R-SSC-427413	3	16	0.846139	0.880097
Nitrogen metabolism	KEGG PATHWAY	ssc00910	3	16	0.846139	0.880097
Phase 0 - rapid depolarisation	Reactome	R-SSC-5576892	2	12	0.865792	0.898575
Synthesis of glycosylphosphatidylinositol (GPI)	Reactome	R-SSC-162710	1	7	0.875892	0.898629
Activation of Matrix Metalloproteinases	Reactome	R-SSC-1592389	1	7	0.875892	0.898629
RA biosynthesis pathway	Reactome	R-SSC-5365859	1	7	0.875892	0.898629
Voltage gated Potassium channels	Reactome	R-SSC-1296072	1	7	0.875892	0.898629
Formation of Fibrin Clot (Clotting Cascade)	Reactome	R-SSC-140877	1	7	0.875892	0.898629
Organic anion transporters	Reactome	R-SSC-428643	1	7	0.875892	0.898629
FGFR4 ligand binding and activation	Reactome	R-SSC-190322	1	7	0.875892	0.898629
Phospholipase C-mediated cascade; FGFR4	Reactome	R-SSC-5654228	1	7	0.875892	0.898629
Phenylalanine, tyrosine and tryptophan biosynthesis	KEGG PATHWAY	ssc00400	1	7	0.875892	0.898629
Neurotransmitter receptors and postsynaptic signal transmission	Reactome	R-SSC-112314	6	31	0.882742	0.904799
G alpha (q) signalling events	Reactome	R-SSC-416476	11	52	0.885366	0.90741
Neuronal System	Reactome	R-SSC-112316	17	76	0.886666	0.908508
Ascorbate and aldarate metabolism	KEGG PATHWAY	ssc00053	3	18	0.891724	0.912669
Retinol metabolism	KEGG PATHWAY	ssc00830	12	57	0.89636	0.917334
Phase 4 - resting membrane potential	Reactome	R-SSC-5576886	1	8	0.904389	0.921824
Peptide ligand-binding receptors	Reactome	R-SSC-375276	12	58	0.906888	0.923975
Visual phototransduction	Reactome	R-SSC-2187338	2	14	0.911173	0.927468
Class A/1 (Rhodopsin-like receptors)	Reactome	R-SSC-373076	19	89	0.929012	0.94232
GPCR ligand binding	Reactome	R-SSC-500792	21	98	0.935345	0.948663
Steroid hormone biosynthesis	KEGG PATHWAY	ssc00140	9	50	0.946793	0.957417
Post-translational modification: synthesis of GPI-anchored proteins	Reactome	R-SSC-163125	4	28	0.955952	0.965119
Nicotine addiction	KEGG PATHWAY	ssc05033	6	38	0.957831	0.966606
Chemical carcinogenesis	KEGG PATHWAY	ssc05204	11	61	0.959995	0.968708
Gap junction assembly	Reactome	R-SSC-190861	1	12	0.966325	0.973857
Antimicrobial peptides	Reactome	R-SSC-6803157	1	13	0.974059	0.979741
Cardiac conduction	Reactome	R-SSC-5576891	4	31	0.974273	0.979874
Maturity onset diabetes of the young	KEGG PATHWAY	ssc04950	3	26	0.976318	0.981184
Drug metabolism - cytochrome P450	KEGG PATHWAY	ssc00982	7	47	0.978039	0.982831
Neuroactive ligand-receptor interaction	KEGG PATHWAY	ssc04080	70	336	0.998118	1
GPCR downstream signalling	Reactome	R-SSC-388396	41	269	0.999995	1
Signaling by GPCR	Reactome	R-SSC-372790	42	275	0.999996	1
G alpha (s) signalling events	Reactome	R-SSC-418555	8	140	1	1
Olfactory Signaling Pathway	Reactome	R-SSC-381753	2	121	1	1
Olfactory transduction	KEGG PATHWAY	ssc04740	23	1053	1	1
--------------------
#Term	Database	ID	Input number	Background number	P-Value	Corrected P-Value
--------------------
#Term	Database	ID	Input number	Background number	P-Value	Corrected P-Value
intracellular	Gene Ontology Slim	GO:0005622	1436	3080	6.39803e-49	3.80555e-45
intracellular	Gene Ontology	GO:0005622	1436	3080	6.39803e-49	3.80555e-45
organelle	Gene Ontology Slim	GO:0043226	1308	2819	2.58544e-43	7.68909e-40
organelle	Gene Ontology	GO:0043226	1308	2819	2.58544e-43	7.68909e-40
intracellular organelle	Gene Ontology Slim	GO:0043229	1182	2487	1.91573e-42	3.79825e-39
intracellular organelle	Gene Ontology	GO:0043229	1182	2487	1.91573e-42	3.79825e-39
membrane-bounded organelle	Gene Ontology Slim	GO:0043227	1232	2636	1.02191e-41	1.51958e-38
membrane-bounded organelle	Gene Ontology	GO:0043227	1232	2636	1.02191e-41	1.51958e-38
intracellular membrane-bounded organelle	Gene Ontology Slim	GO:0043231	1048	2169	1.38588e-39	1.64864e-36
intracellular membrane-bounded organelle	Gene Ontology	GO:0043231	1048	2169	1.38588e-39	1.64864e-36
cellular anatomical entity	Gene Ontology Slim	GO:0110165	1786	4344	1.41513e-35	1.40286e-32
cellular anatomical entity	Gene Ontology	GO:0110165	1786	4344	1.41513e-35	1.40286e-32
cytoplasm	Gene Ontology Slim	GO:0005737	1013	2145	3.38676e-35	2.87778e-32
cytoplasm	Gene Ontology	GO:0005737	1013	2145	3.38676e-35	2.87778e-32
cellular process	Gene Ontology Slim	GO:0009987	1549	3669	1.19074e-34	8.85316e-32
cellular process	Gene Ontology	GO:0009987	1549	3669	1.19074e-34	8.85316e-32
binding	Gene Ontology Slim	GO:0005488	1247	2815	4.66509e-34	3.0831e-31
binding	Gene Ontology	GO:0005488	1247	2815	4.66509e-34	3.0831e-31
metabolic process	Gene Ontology Slim	GO:0008152	1220	2749	1.58343e-33	9.41822e-31
metabolic process	Gene Ontology	GO:0008152	1220	2749	1.58343e-33	9.41822e-31
organic substance metabolic process	Gene Ontology Slim	GO:0071704	1105	2483	1.57586e-30	8.52112e-28
organic substance metabolic process	Gene Ontology	GO:0071704	1105	2483	1.57586e-30	8.52112e-28
cellular metabolic process	Gene Ontology Slim	GO:0044237	1091	2448	2.63478e-30	1.30597e-27
cellular metabolic process	Gene Ontology	GO:0044237	1091	2448	2.63478e-30	1.30597e-27
primary metabolic process	Gene Ontology Slim	GO:0044238	1058	2368	1.18002e-29	5.39903e-27
primary metabolic process	Gene Ontology	GO:0044238	1058	2368	1.18002e-29	5.39903e-27
nucleus	Gene Ontology Slim	GO:0005634	705	1413	2.58957e-29	1.1002e-26
nucleus	Gene Ontology	GO:0005634	705	1413	2.58957e-29	1.1002e-26
nitrogen compound metabolic process	Gene Ontology Slim	GO:0006807	1002	2237	2.57214e-28	1.01994e-25
nitrogen compound metabolic process	Gene Ontology	GO:0006807	1002	2237	2.57214e-28	1.01994e-25
macromolecule metabolic process	Gene Ontology Slim	GO:0043170	943	2074	2.91845e-28	1.08493e-25
macromolecule metabolic process	Gene Ontology	GO:0043170	943	2074	2.91845e-28	1.08493e-25
cellular macromolecule metabolic process	Gene Ontology Slim	GO:0044260	812	1772	5.03523e-25	1.76174e-22
cellular macromolecule metabolic process	Gene Ontology	GO:0044260	812	1772	5.03523e-25	1.76174e-22
organelle lumen	Gene Ontology Slim	GO:0043233	425	762	1.53607e-24	4.56828e-22
intracellular organelle lumen	Gene Ontology Slim	GO:0070013	425	762	1.53607e-24	4.56828e-22
membrane-enclosed lumen	Gene Ontology Slim	GO:0031974	425	762	1.53607e-24	4.56828e-22
intracellular organelle lumen	Gene Ontology	GO:0070013	425	762	1.53607e-24	4.56828e-22
organelle lumen	Gene Ontology	GO:0043233	425	762	1.53607e-24	4.56828e-22
membrane-enclosed lumen	Gene Ontology	GO:0031974	425	762	1.53607e-24	4.56828e-22
nuclear lumen	Gene Ontology Slim	GO:0031981	389	682	7.68367e-24	2.17631e-21
nuclear lumen	Gene Ontology	GO:0031981	389	682	7.68367e-24	2.17631e-21
cellular component organization or biogenesis	Gene Ontology Slim	GO:0071840	566	1142	4.30017e-23	1.16261e-20
cellular component organization or biogenesis	Gene Ontology	GO:0071840	566	1142	4.30017e-23	1.16261e-20
catalytic activity	Gene Ontology Slim	GO:0003824	813	1829	3.59793e-22	9.30457e-20
catalytic activity	Gene Ontology	GO:0003824	813	1829	3.59793e-22	9.30457e-20
cellular component organization	Gene Ontology Slim	GO:0016043	536	1087	1.50934e-21	3.74065e-19
cellular component organization	Gene Ontology	GO:0016043	536	1087	1.50934e-21	3.74065e-19
organonitrogen compound metabolic process	Gene Ontology Slim	GO:1901564	692	1534	4.47406e-20	1.06447e-17
organonitrogen compound metabolic process	Gene Ontology	GO:1901564	692	1534	4.47406e-20	1.06447e-17
cellular nitrogen compound metabolic process	Gene Ontology Slim	GO:0034641	622	1349	1.07972e-19	2.47007e-17
cellular nitrogen compound metabolic process	Gene Ontology	GO:0034641	622	1349	1.07972e-19	2.47007e-17
protein metabolic process	Gene Ontology Slim	GO:0019538	600	1298	3.35683e-19	7.39497e-17
protein metabolic process	Gene Ontology	GO:0019538	600	1298	3.35683e-19	7.39497e-17
protein-containing complex	Gene Ontology Slim	GO:0032991	491	1015	1.32769e-18	2.8204e-16
protein-containing complex	Gene Ontology	GO:0032991	491	1015	1.32769e-18	2.8204e-16
intracellular non-membrane-bounded organelle	Gene Ontology Slim	GO:0043232	392	758	1.6688e-18	3.30867e-16
non-membrane-bounded organelle	Gene Ontology Slim	GO:0043228	392	758	1.6688e-18	3.30867e-16
non-membrane-bounded organelle	Gene Ontology	GO:0043228	392	758	1.6688e-18	3.30867e-16
intracellular non-membrane-bounded organelle	Gene Ontology	GO:0043232	392	758	1.6688e-18	3.30867e-16
ion binding	Gene Ontology Slim	GO:0043167	622	1373	2.08708e-18	4.0045e-16
ion binding	Gene Ontology	GO:0043167	622	1373	2.08708e-18	4.0045e-16
protein binding	Gene Ontology Slim	GO:0005515	610	1357	1.60002e-17	2.97404e-15
protein binding	Gene Ontology	GO:0005515	610	1357	1.60002e-17	2.97404e-15
nucleoplasm	Gene Ontology Slim	GO:0005654	278	486	1.68454e-17	3.03625e-15
nucleoplasm	Gene Ontology	GO:0005654	278	486	1.68454e-17	3.03625e-15
biological regulation	Gene Ontology Slim	GO:0065007	1074	2690	2.0466e-17	3.58035e-15
biological regulation	Gene Ontology	GO:0065007	1074	2690	2.0466e-17	3.58035e-15
cellular protein metabolic process	Gene Ontology Slim	GO:0044267	522	1120	2.52238e-17	4.28661e-15
cellular protein metabolic process	Gene Ontology	GO:0044267	522	1120	2.52238e-17	4.28661e-15
organic cyclic compound binding	Gene Ontology Slim	GO:0097159	587	1299	3.04211e-17	5.02624e-15
organic cyclic compound binding	Gene Ontology	GO:0097159	587	1299	3.04211e-17	5.02624e-15
heterocyclic compound binding	Gene Ontology Slim	GO:1901363	576	1270	3.53433e-17	5.68168e-15
heterocyclic compound binding	Gene Ontology	GO:1901363	576	1270	3.53433e-17	5.68168e-15
organelle organization	Gene Ontology Slim	GO:0006996	352	678	6.34878e-17	9.93751e-15
organelle organization	Gene Ontology	GO:0006996	352	678	6.34878e-17	9.93751e-15
heterocycle metabolic process	Gene Ontology Slim	GO:0046483	536	1166	6.91542e-17	1.05469e-14
heterocycle metabolic process	Gene Ontology	GO:0046483	536	1166	6.91542e-17	1.05469e-14
cellular aromatic compound metabolic process	Gene Ontology Slim	GO:0006725	541	1182	9.25321e-17	1.37595e-14
cellular aromatic compound metabolic process	Gene Ontology	GO:0006725	541	1182	9.25321e-17	1.37595e-14
nucleobase-containing compound metabolic process	Gene Ontology Slim	GO:0006139	523	1136	1.36046e-16	1.97367e-14
nucleobase-containing compound metabolic process	Gene Ontology	GO:0006139	523	1136	1.36046e-16	1.97367e-14
organic cyclic compound metabolic process	Gene Ontology Slim	GO:1901360	557	1230	1.53254e-16	2.17037e-14
organic cyclic compound metabolic process	Gene Ontology	GO:1901360	557	1230	1.53254e-16	2.17037e-14
organic substance biosynthetic process	Gene Ontology Slim	GO:1901576	573	1275	1.71343e-16	2.37012e-14
organic substance biosynthetic process	Gene Ontology	GO:1901576	573	1275	1.71343e-16	2.37012e-14
regulation of biological process	Gene Ontology Slim	GO:0050789	1004	2510	1.90624e-16	2.57689e-14
regulation of biological process	Gene Ontology	GO:0050789	1004	2510	1.90624e-16	2.57689e-14
regulation of cellular process	Gene Ontology Slim	GO:0050794	955	2371	2.9119e-16	3.84889e-14
regulation of cellular process	Gene Ontology	GO:0050794	955	2371	2.9119e-16	3.84889e-14
biosynthetic process	Gene Ontology Slim	GO:0009058	580	1300	3.30757e-16	4.27683e-14
biosynthetic process	Gene Ontology	GO:0009058	580	1300	3.30757e-16	4.27683e-14
nucleic acid metabolic process	Gene Ontology Slim	GO:0090304	477	1024	6.93349e-16	8.77455e-14
nucleic acid metabolic process	Gene Ontology	GO:0090304	477	1024	6.93349e-16	8.77455e-14
gene expression	Gene Ontology Slim	GO:0010467	510	1114	7.20571e-16	8.92908e-14
gene expression	Gene Ontology	GO:0010467	510	1114	7.20571e-16	8.92908e-14
cellular biosynthetic process	Gene Ontology Slim	GO:0044249	557	1249	1.42667e-15	1.7318e-13
cellular biosynthetic process	Gene Ontology	GO:0044249	557	1249	1.42667e-15	1.7318e-13
macromolecule biosynthetic process	Gene Ontology Slim	GO:0009059	473	1032	7.4191e-15	8.73838e-13
macromolecule biosynthetic process	Gene Ontology	GO:0009059	473	1032	7.4191e-15	8.73838e-13
cellular macromolecule biosynthetic process	Gene Ontology Slim	GO:0034645	457	992	1.1534e-14	1.33212e-12
cellular macromolecule biosynthetic process	Gene Ontology	GO:0034645	457	992	1.1534e-14	1.33212e-12
regulation of metabolic process	Gene Ontology Slim	GO:0019222	575	1337	8.78506e-14	9.95305e-12
regulation of metabolic process	Gene Ontology	GO:0019222	575	1337	8.78506e-14	9.95305e-12
positive regulation of biological process	Gene Ontology Slim	GO:0048518	510	1159	1.3709e-13	1.52414e-11
positive regulation of biological process	Gene Ontology	GO:0048518	510	1159	1.3709e-13	1.52414e-11
regulation of cellular metabolic process	Gene Ontology Slim	GO:0031323	546	1266	2.67324e-13	2.91611e-11
regulation of cellular metabolic process	Gene Ontology	GO:0031323	546	1266	2.67324e-13	2.91611e-11
cellular nitrogen compound biosynthetic process	Gene Ontology Slim	GO:0044271	454	1010	2.72098e-13	2.91611e-11
cellular nitrogen compound biosynthetic process	Gene Ontology	GO:0044271	454	1010	2.72098e-13	2.91611e-11
regulation of macromolecule metabolic process	Gene Ontology Slim	GO:0060255	531	1228	4.14167e-13	4.36012e-11
regulation of macromolecule metabolic process	Gene Ontology	GO:0060255	531	1228	4.14167e-13	4.36012e-11
regulation of primary metabolic process	Gene Ontology Slim	GO:0080090	521	1205	7.07438e-13	7.31798e-11
regulation of primary metabolic process	Gene Ontology	GO:0080090	521	1205	7.07438e-13	7.31798e-11
macromolecule modification	Gene Ontology Slim	GO:0043412	396	860	7.64999e-13	7.76343e-11
macromolecule modification	Gene Ontology	GO:0043412	396	860	7.64999e-13	7.76343e-11
RNA metabolic process	Gene Ontology Slim	GO:0016070	419	923	7.9287e-13	7.85999e-11
RNA metabolic process	Gene Ontology	GO:0016070	419	923	7.9287e-13	7.85999e-11
regulation of nitrogen compound metabolic process	Gene Ontology Slim	GO:0051171	510	1178	1.06496e-12	1.03842e-10
regulation of nitrogen compound metabolic process	Gene Ontology	GO:0051171	510	1178	1.06496e-12	1.03842e-10
protein modification process	Gene Ontology Slim	GO:0036211	383	828	1.14879e-12	1.0846e-10
cellular protein modification process	Gene Ontology Slim	GO:0006464	383	828	1.14879e-12	1.0846e-10
protein modification process	Gene Ontology	GO:0036211	383	828	1.14879e-12	1.0846e-10
cellular protein modification process	Gene Ontology	GO:0006464	383	828	1.14879e-12	1.0846e-10
membrane	Gene Ontology Slim	GO:0016020	847	2155	1.33319e-12	1.23903e-10
membrane	Gene Ontology	GO:0016020	847	2155	1.33319e-12	1.23903e-10
positive regulation of cellular process	Gene Ontology Slim	GO:0048522	459	1041	1.91712e-12	1.75432e-10
positive regulation of cellular process	Gene Ontology	GO:0048522	459	1041	1.91712e-12	1.75432e-10
negative regulation of biological process	Gene Ontology Slim	GO:0048519	422	941	2.5018e-12	2.25465e-10
negative regulation of biological process	Gene Ontology	GO:0048519	422	941	2.5018e-12	2.25465e-10
negative regulation of cellular process	Gene Ontology Slim	GO:0048523	386	848	4.91553e-12	4.36382e-10
negative regulation of cellular process	Gene Ontology	GO:0048523	386	848	4.91553e-12	4.36382e-10
anion binding	Gene Ontology Slim	GO:0043168	314	656	6.47859e-12	5.66686e-10
anion binding	Gene Ontology	GO:0043168	314	656	6.47859e-12	5.66686e-10
catalytic activity, acting on a protein	Gene Ontology Slim	GO:0140096	347	750	1.31848e-11	1.13657e-09
catalytic activity, acting on a protein	Gene Ontology	GO:0140096	347	750	1.31848e-11	1.13657e-09
cellular component biogenesis	Gene Ontology Slim	GO:0044085	255	509	2.058e-11	1.74374e-09
cellular component biogenesis	Gene Ontology	GO:0044085	255	509	2.058e-11	1.74374e-09
response to stimulus	Gene Ontology Slim	GO:0050896	738	1868	2.08146e-11	1.74374e-09
response to stimulus	Gene Ontology	GO:0050896	738	1868	2.08146e-11	1.74374e-09
vesicle	Gene Ontology Slim	GO:0031982	355	782	4.60813e-11	3.80683e-09
vesicle	Gene Ontology	GO:0031982	355	782	4.60813e-11	3.80683e-09
catalytic complex	Gene Ontology Slim	GO:1902494	192	355	5.91062e-11	4.81594e-09
catalytic complex	Gene Ontology	GO:1902494	192	355	5.91062e-11	4.81594e-09
metal ion binding	Gene Ontology Slim	GO:0046872	371	831	8.33409e-11	6.6988e-09
metal ion binding	Gene Ontology	GO:0046872	371	831	8.33409e-11	6.6988e-09
endomembrane system	Gene Ontology Slim	GO:0012505	329	717	9.3449e-11	7.41113e-09
endomembrane system	Gene Ontology	GO:0012505	329	717	9.3449e-11	7.41113e-09
nucleotide binding	Gene Ontology Slim	GO:0000166	274	570	1.02282e-10	7.90096e-09
nucleoside phosphate binding	Gene Ontology Slim	GO:1901265	274	570	1.02282e-10	7.90096e-09
nucleotide binding	Gene Ontology	GO:0000166	274	570	1.02282e-10	7.90096e-09
nucleoside phosphate binding	Gene Ontology	GO:1901265	274	570	1.02282e-10	7.90096e-09
regulation of biosynthetic process	Gene Ontology Slim	GO:0009889	369	829	1.24284e-10	9.47748e-09
regulation of biosynthetic process	Gene Ontology	GO:0009889	369	829	1.24284e-10	9.47748e-09
cytoskeleton	Gene Ontology Slim	GO:0005856	182	335	1.4106e-10	1.06205e-08
cytoskeleton	Gene Ontology	GO:0005856	182	335	1.4106e-10	1.06205e-08
carbohydrate derivative binding	Gene Ontology Slim	GO:0097367	254	520	1.51283e-10	1.12479e-08
carbohydrate derivative binding	Gene Ontology	GO:0097367	254	520	1.51283e-10	1.12479e-08
small molecule binding	Gene Ontology Slim	GO:0036094	310	672	2.09377e-10	1.5375e-08
small molecule binding	Gene Ontology	GO:0036094	310	672	2.09377e-10	1.5375e-08
hydrolase activity	Gene Ontology Slim	GO:0016787	355	797	2.63523e-10	1.91151e-08
hydrolase activity	Gene Ontology	GO:0016787	355	797	2.63523e-10	1.91151e-08
aromatic compound biosynthetic process	Gene Ontology Slim	GO:0019438	369	836	2.71904e-10	1.94854e-08
aromatic compound biosynthetic process	Gene Ontology	GO:0019438	369	836	2.71904e-10	1.94854e-08
regulation of macromolecule biosynthetic process	Gene Ontology Slim	GO:0010556	354	795	2.87182e-10	2.03352e-08
regulation of macromolecule biosynthetic process	Gene Ontology	GO:0010556	354	795	2.87182e-10	2.03352e-08
heterocycle biosynthetic process	Gene Ontology Slim	GO:0018130	368	835	3.30649e-10	2.31376e-08
heterocycle biosynthetic process	Gene Ontology	GO:0018130	368	835	3.30649e-10	2.31376e-08
regulation of cellular biosynthetic process	Gene Ontology Slim	GO:0031326	360	813	3.36831e-10	2.32962e-08
regulation of cellular biosynthetic process	Gene Ontology	GO:0031326	360	813	3.36831e-10	2.32962e-08
regulation of cellular macromolecule biosynthetic process	Gene Ontology Slim	GO:2000112	340	759	3.84993e-10	2.59582e-08
regulation of cellular macromolecule biosynthetic process	Gene Ontology	GO:2000112	340	759	3.84993e-10	2.59582e-08
nucleobase-containing compound biosynthetic process	Gene Ontology Slim	GO:0034654	361	817	3.8623e-10	2.59582e-08
nucleobase-containing compound biosynthetic process	Gene Ontology	GO:0034654	361	817	3.8623e-10	2.59582e-08
organic cyclic compound biosynthetic process	Gene Ontology Slim	GO:1901362	379	868	4.29496e-10	2.85435e-08
organic cyclic compound biosynthetic process	Gene Ontology	GO:1901362	379	868	4.29496e-10	2.85435e-08
cation binding	Gene Ontology Slim	GO:0043169	373	853	5.16692e-10	3.3959e-08
cation binding	Gene Ontology	GO:0043169	373	853	5.16692e-10	3.3959e-08
cytosol	Gene Ontology Slim	GO:0005829	187	356	6.06662e-10	3.94364e-08
cytosol	Gene Ontology	GO:0005829	187	356	6.06662e-10	3.94364e-08
regulation of response to stimulus	Gene Ontology Slim	GO:0048583	316	698	6.75526e-10	4.34382e-08
regulation of response to stimulus	Gene Ontology	GO:0048583	316	698	6.75526e-10	4.34382e-08
regulation of gene expression	Gene Ontology Slim	GO:0010468	369	845	7.24474e-10	4.60874e-08
regulation of gene expression	Gene Ontology	GO:0010468	369	845	7.24474e-10	4.60874e-08
purine ribonucleotide binding	Gene Ontology Slim	GO:0032555	225	455	7.37796e-10	4.64382e-08
purine ribonucleotide binding	Gene Ontology	GO:0032555	225	455	7.37796e-10	4.64382e-08
ribonucleotide binding	Gene Ontology Slim	GO:0032553	228	463	7.55079e-10	4.70284e-08
ribonucleotide binding	Gene Ontology	GO:0032553	228	463	7.55079e-10	4.70284e-08
cellular response to stress	Gene Ontology Slim	GO:0033554	186	355	7.82649e-10	4.82404e-08
cellular response to stress	Gene Ontology	GO:0033554	186	355	7.82649e-10	4.82404e-08
purine nucleotide binding	Gene Ontology Slim	GO:0017076	225	456	8.53804e-10	5.20864e-08
purine nucleotide binding	Gene Ontology	GO:0017076	225	456	8.53804e-10	5.20864e-08
response to stress	Gene Ontology Slim	GO:0006950	324	723	9.658e-10	5.83206e-08
response to stress	Gene Ontology	GO:0006950	324	723	9.658e-10	5.83206e-08
localization	Gene Ontology Slim	GO:0051179	502	1229	1.31151e-09	7.84004e-08
localization	Gene Ontology	GO:0051179	502	1229	1.31151e-09	7.84004e-08
cellular response to stimulus	Gene Ontology Slim	GO:0051716	629	1601	1.44594e-09	8.55333e-08
cellular response to stimulus	Gene Ontology	GO:0051716	629	1601	1.44594e-09	8.55333e-08
cellular catabolic process	Gene Ontology Slim	GO:0044248	204	405	1.45959e-09	8.55333e-08
cellular catabolic process	Gene Ontology	GO:0044248	204	405	1.45959e-09	8.55333e-08
transferase activity	Gene Ontology Slim	GO:0016740	325	730	1.56752e-09	9.0962e-08
transferase activity	Gene Ontology	GO:0016740	325	730	1.56752e-09	9.0962e-08
cellular localization	Gene Ontology Slim	GO:0051641	204	407	1.97696e-09	1.12489e-07
cellular localization	Gene Ontology	GO:0051641	204	407	1.97696e-09	1.12489e-07
regulation of nucleobase-containing compound metabolic process	Gene Ontology Slim	GO:0019219	334	757	1.98577e-09	1.12489e-07
regulation of nucleobase-containing compound metabolic process	Gene Ontology	GO:0019219	334	757	1.98577e-09	1.12489e-07
cellular component assembly	Gene Ontology Slim	GO:0022607	217	441	2.01799e-09	1.13236e-07
cellular component assembly	Gene Ontology	GO:0022607	217	441	2.01799e-09	1.13236e-07
catabolic process	Gene Ontology Slim	GO:0009056	228	470	2.04814e-09	1.13853e-07
catabolic process	Gene Ontology	GO:0009056	228	470	2.04814e-09	1.13853e-07
enzyme binding	Gene Ontology Slim	GO:0019899	189	370	2.56524e-09	1.41278e-07
enzyme binding	Gene Ontology	GO:0019899	189	370	2.56524e-09	1.41278e-07
transcription, DNA-templated	Gene Ontology Slim	GO:0006351	316	711	3.02546e-09	1.65096e-07
transcription, DNA-templated	Gene Ontology	GO:0006351	316	711	3.02546e-09	1.65096e-07
purine ribonucleoside triphosphate binding	Gene Ontology Slim	GO:0035639	215	439	3.21777e-09	1.73993e-07
purine ribonucleoside triphosphate binding	Gene Ontology	GO:0035639	215	439	3.21777e-09	1.73993e-07
RNA biosynthetic process	Gene Ontology Slim	GO:0032774	321	726	3.45213e-09	1.82966e-07
nucleic acid-templated transcription	Gene Ontology Slim	GO:0097659	321	726	3.45213e-09	1.82966e-07
nucleic acid-templated transcription	Gene Ontology	GO:0097659	321	726	3.45213e-09	1.82966e-07
RNA biosynthetic process	Gene Ontology	GO:0032774	321	726	3.45213e-09	1.82966e-07
nucleic acid binding	Gene Ontology Slim	GO:0003676	317	715	3.47598e-09	1.82966e-07
nucleic acid binding	Gene Ontology	GO:0003676	317	715	3.47598e-09	1.82966e-07
intracellular signal transduction	Gene Ontology Slim	GO:0035556	244	517	3.77387e-09	1.96903e-07
intracellular signal transduction	Gene Ontology	GO:0035556	244	517	3.77387e-09	1.96903e-07
adenyl ribonucleotide binding	Gene Ontology Slim	GO:0032559	175	339	5.53072e-09	2.86059e-07
adenyl ribonucleotide binding	Gene Ontology	GO:0032559	175	339	5.53072e-09	2.86059e-07
adenyl nucleotide binding	Gene Ontology Slim	GO:0030554	175	340	6.49271e-09	3.32919e-07
adenyl nucleotide binding	Gene Ontology	GO:0030554	175	340	6.49271e-09	3.32919e-07
extracellular organelle	Gene Ontology Slim	GO:0043230	266	581	6.82294e-09	3.43923e-07
extracellular vesicle	Gene Ontology Slim	GO:1903561	266	581	6.82294e-09	3.43923e-07
extracellular organelle	Gene Ontology	GO:0043230	266	581	6.82294e-09	3.43923e-07
extracellular vesicle	Gene Ontology	GO:1903561	266	581	6.82294e-09	3.43923e-07
cellular response to DNA damage stimulus	Gene Ontology Slim	GO:0006974	99	156	8.90887e-09	4.43431e-07
cellular response to DNA damage stimulus	Gene Ontology	GO:0006974	99	156	8.90887e-09	4.43431e-07
phosphorus metabolic process	Gene Ontology Slim	GO:0006793	309	702	9.5597e-09	4.71876e-07
phosphorus metabolic process	Gene Ontology	GO:0006793	309	702	9.5597e-09	4.71876e-07
extracellular exosome	Gene Ontology Slim	GO:0070062	264	579	1.03433e-08	5.06353e-07
extracellular exosome	Gene Ontology	GO:0070062	264	579	1.03433e-08	5.06353e-07
developmental process	Gene Ontology Slim	GO:0032502	463	1141	1.12197e-08	5.44772e-07
developmental process	Gene Ontology	GO:0032502	463	1141	1.12197e-08	5.44772e-07
regulation of RNA metabolic process	Gene Ontology Slim	GO:0051252	316	723	1.13122e-08	5.44819e-07
regulation of RNA metabolic process	Gene Ontology	GO:0051252	316	723	1.13122e-08	5.44819e-07
regulation of cellular component organization	Gene Ontology Slim	GO:0051128	220	462	1.24971e-08	5.97052e-07
regulation of cellular component organization	Gene Ontology	GO:0051128	220	462	1.24971e-08	5.97052e-07
negative regulation of cellular metabolic process	Gene Ontology Slim	GO:0031324	221	465	1.30746e-08	6.19662e-07
negative regulation of cellular metabolic process	Gene Ontology	GO:0031324	221	465	1.30746e-08	6.19662e-07
regulation of RNA biosynthetic process	Gene Ontology Slim	GO:2001141	305	695	1.49485e-08	6.97364e-07
regulation of nucleic acid-templated transcription	Gene Ontology Slim	GO:1903506	305	695	1.49485e-08	6.97364e-07
regulation of nucleic acid-templated transcription	Gene Ontology	GO:1903506	305	695	1.49485e-08	6.97364e-07
regulation of RNA biosynthetic process	Gene Ontology	GO:2001141	305	695	1.49485e-08	6.97364e-07
regulation of transcription, DNA-templated	Gene Ontology Slim	GO:0006355	299	679	1.60422e-08	7.42558e-07
regulation of transcription, DNA-templated	Gene Ontology	GO:0006355	299	679	1.60422e-08	7.42558e-07
cell cycle	Gene Ontology Slim	GO:0007049	147	276	2.05367e-08	9.43259e-07
cell cycle	Gene Ontology	GO:0007049	147	276	2.05367e-08	9.43259e-07
protein-containing complex subunit organization	Gene Ontology Slim	GO:0043933	154	294	2.17806e-08	9.92726e-07
protein-containing complex subunit organization	Gene Ontology	GO:0043933	154	294	2.17806e-08	9.92726e-07
phosphate-containing compound metabolic process	Gene Ontology Slim	GO:0006796	304	696	2.24729e-08	1.01649e-06
phosphate-containing compound metabolic process	Gene Ontology	GO:0006796	304	696	2.24729e-08	1.01649e-06
negative regulation of metabolic process	Gene Ontology Slim	GO:0009892	239	518	2.38595e-08	1.07107e-06
negative regulation of metabolic process	Gene Ontology	GO:0009892	239	518	2.38595e-08	1.07107e-06
protein-containing complex assembly	Gene Ontology Slim	GO:0065003	142	266	3.18313e-08	1.40467e-06
protein-containing complex assembly	Gene Ontology	GO:0065003	142	266	3.18313e-08	1.40467e-06
positive regulation of response to stimulus	Gene Ontology Slim	GO:0048584	194	400	3.19995e-08	1.40467e-06
positive regulation of response to stimulus	Gene Ontology	GO:0048584	194	400	3.19995e-08	1.40467e-06
drug binding	Gene Ontology Slim	GO:0008144	192	395	3.32252e-08	1.44779e-06
drug binding	Gene Ontology	GO:0008144	192	395	3.32252e-08	1.44779e-06
ATP binding	Gene Ontology Slim	GO:0005524	165	325	3.47672e-08	1.50397e-06
ATP binding	Gene Ontology	GO:0005524	165	325	3.47672e-08	1.50397e-06
microtubule cytoskeleton	Gene Ontology Slim	GO:0015630	117	205	3.60504e-08	1.54822e-06
microtubule cytoskeleton	Gene Ontology	GO:0015630	117	205	3.60504e-08	1.54822e-06
cell cycle process	Gene Ontology Slim	GO:0022402	118	208	4.03253e-08	1.71939e-06
cell cycle process	Gene Ontology	GO:0022402	118	208	4.03253e-08	1.71939e-06
organic substance catabolic process	Gene Ontology Slim	GO:1901575	180	365	4.10107e-08	1.73617e-06
organic substance catabolic process	Gene Ontology	GO:1901575	180	365	4.10107e-08	1.73617e-06
anatomical structure development	Gene Ontology Slim	GO:0048856	426	1052	5.26687e-08	2.21394e-06
anatomical structure development	Gene Ontology	GO:0048856	426	1052	5.26687e-08	2.21394e-06
regulation of signaling	Gene Ontology Slim	GO:0023051	257	576	6.84795e-08	2.85386e-06
regulation of signaling	Gene Ontology	GO:0023051	257	576	6.84795e-08	2.85386e-06
regulation of signal transduction	Gene Ontology Slim	GO:0009966	238	524	6.88516e-08	2.85386e-06
regulation of signal transduction	Gene Ontology	GO:0009966	238	524	6.88516e-08	2.85386e-06
regulation of cell communication	Gene Ontology Slim	GO:0010646	255	571	7.25059e-08	2.98453e-06
regulation of cell communication	Gene Ontology	GO:0010646	255	571	7.25059e-08	2.98453e-06
organelle membrane	Gene Ontology Slim	GO:0031090	244	541	7.40094e-08	3.02548e-06
organelle membrane	Gene Ontology	GO:0031090	244	541	7.40094e-08	3.02548e-06
macromolecule localization	Gene Ontology Slim	GO:0033036	223	485	8.52594e-08	3.46159e-06
macromolecule localization	Gene Ontology	GO:0033036	223	485	8.52594e-08	3.46159e-06
cellular macromolecule localization	Gene Ontology Slim	GO:0070727	145	280	9.31485e-08	3.75625e-06
cellular macromolecule localization	Gene Ontology	GO:0070727	145	280	9.31485e-08	3.75625e-06
phosphorylation	Gene Ontology Slim	GO:0016310	231	508	9.94078e-08	3.98167e-06
phosphorylation	Gene Ontology	GO:0016310	231	508	9.94078e-08	3.98167e-06
chromosome	Gene Ontology Slim	GO:0005694	108	189	1.12779e-07	4.48703e-06
chromosome	Gene Ontology	GO:0005694	108	189	1.12779e-07	4.48703e-06
positive regulation of metabolic process	Gene Ontology Slim	GO:0009893	296	691	1.37363e-07	5.42882e-06
positive regulation of metabolic process	Gene Ontology	GO:0009893	296	691	1.37363e-07	5.42882e-06
negative regulation of macromolecule metabolic process	Gene Ontology Slim	GO:0010605	218	476	1.48932e-07	5.84717e-06
negative regulation of macromolecule metabolic process	Gene Ontology	GO:0010605	218	476	1.48932e-07	5.84717e-06
negative regulation of nitrogen compound metabolic process	Gene Ontology Slim	GO:0051172	202	433	1.531e-07	5.97142e-06
negative regulation of nitrogen compound metabolic process	Gene Ontology	GO:0051172	202	433	1.531e-07	5.97142e-06
establishment of localization	Gene Ontology Slim	GO:0051234	403	999	1.66654e-07	6.45772e-06
establishment of localization	Gene Ontology	GO:0051234	403	999	1.66654e-07	6.45772e-06
cellular protein localization	Gene Ontology Slim	GO:0034613	142	276	1.67804e-07	6.46018e-06
cellular protein localization	Gene Ontology	GO:0034613	142	276	1.67804e-07	6.46018e-06
protein localization	Gene Ontology Slim	GO:0008104	195	416	1.9275e-07	7.33202e-06
protein localization	Gene Ontology	GO:0008104	195	416	1.9275e-07	7.33202e-06
cell death	Gene Ontology Slim	GO:0008219	180	376	1.92915e-07	7.33202e-06
cell death	Gene Ontology	GO:0008219	180	376	1.92915e-07	7.33202e-06
extracellular space	Gene Ontology Slim	GO:0005615	346	837	2.03623e-07	7.68985e-06
extracellular space	Gene Ontology	GO:0005615	346	837	2.03623e-07	7.68985e-06
chromosome organization	Gene Ontology Slim	GO:0051276	114	208	2.55367e-07	9.55299e-06
chromosome organization	Gene Ontology	GO:0051276	114	208	2.55367e-07	9.55299e-06
positive regulation of signal transduction	Gene Ontology Slim	GO:0009967	147	292	2.74596e-07	1.02081e-05
positive regulation of signal transduction	Gene Ontology	GO:0009967	147	292	2.74596e-07	1.02081e-05
cellular protein-containing complex assembly	Gene Ontology Slim	GO:0034622	104	184	2.82876e-07	1.04506e-05
cellular protein-containing complex assembly	Gene Ontology	GO:0034622	104	184	2.82876e-07	1.04506e-05
mitochondrion	Gene Ontology Slim	GO:0005739	202	439	3.2504e-07	1.19342e-05
mitochondrion	Gene Ontology	GO:0005739	202	439	3.2504e-07	1.19342e-05
proteolysis	Gene Ontology Slim	GO:0006508	177	374	4.30361e-07	1.56085e-05
proteolysis	Gene Ontology	GO:0006508	177	374	4.30361e-07	1.56085e-05
nucleolus	Gene Ontology Slim	GO:0005730	100	177	4.80355e-07	1.73161e-05
nucleolus	Gene Ontology	GO:0005730	100	177	4.80355e-07	1.73161e-05
transport	Gene Ontology Slim	GO:0006810	393	983	4.89329e-07	1.75333e-05
transport	Gene Ontology	GO:0006810	393	983	4.89329e-07	1.75333e-05
regulation of protein metabolic process	Gene Ontology Slim	GO:0051246	250	575	5.1455e-07	1.83266e-05
regulation of protein metabolic process	Gene Ontology	GO:0051246	250	575	5.1455e-07	1.83266e-05
positive regulation of macromolecule metabolic process	Gene Ontology Slim	GO:0010604	271	636	6.41493e-07	2.24447e-05
positive regulation of macromolecule metabolic process	Gene Ontology	GO:0010604	271	636	6.41493e-07	2.24447e-05
programmed cell death	Gene Ontology Slim	GO:0012501	169	356	6.69347e-07	2.32823e-05
programmed cell death	Gene Ontology	GO:0012501	169	356	6.69347e-07	2.32823e-05
positive regulation of cellular metabolic process	Gene Ontology Slim	GO:0031325	277	654	7.13202e-07	2.46635e-05
positive regulation of cellular metabolic process	Gene Ontology	GO:0031325	277	654	7.13202e-07	2.46635e-05
extracellular region	Gene Ontology Slim	GO:0005576	403	1017	7.18131e-07	2.46904e-05
extracellular region	Gene Ontology	GO:0005576	403	1017	7.18131e-07	2.46904e-05
nuclear chromosome	Gene Ontology Slim	GO:0000228	73	115	7.3537e-07	2.51378e-05
nuclear chromosome	Gene Ontology	GO:0000228	73	115	7.3537e-07	2.51378e-05
Golgi apparatus	Gene Ontology Slim	GO:0005794	130	255	7.85822e-07	2.6709e-05
Golgi apparatus	Gene Ontology	GO:0005794	130	255	7.85822e-07	2.6709e-05
DNA metabolic process	Gene Ontology Slim	GO:0006259	91	158	8.35421e-07	2.82334e-05
DNA metabolic process	Gene Ontology	GO:0006259	91	158	8.35421e-07	2.82334e-05
transcription by RNA polymerase II	Gene Ontology Slim	GO:0006366	200	442	9.00087e-07	3.01618e-05
transcription by RNA polymerase II	Gene Ontology	GO:0006366	200	442	9.00087e-07	3.01618e-05
positive regulation of nitrogen compound metabolic process	Gene Ontology Slim	GO:0051173	258	603	9.18397e-07	3.06029e-05
positive regulation of nitrogen compound metabolic process	Gene Ontology	GO:0051173	258	603	9.18397e-07	3.06029e-05
positive regulation of cell communication	Gene Ontology Slim	GO:0010647	153	316	9.29005e-07	3.0784e-05
positive regulation of cell communication	Gene Ontology	GO:0010647	153	316	9.29005e-07	3.0784e-05
apoptotic process	Gene Ontology Slim	GO:0006915	166	351	9.96686e-07	3.28437e-05
apoptotic process	Gene Ontology	GO:0006915	166	351	9.96686e-07	3.28437e-05
intracellular transport	Gene Ontology Slim	GO:0046907	132	262	1.04713e-06	3.43159e-05
intracellular transport	Gene Ontology	GO:0046907	132	262	1.04713e-06	3.43159e-05
positive regulation of signaling	Gene Ontology Slim	GO:0023056	153	317	1.06798e-06	3.48073e-05
positive regulation of signaling	Gene Ontology	GO:0023056	153	317	1.06798e-06	3.48073e-05
regulation of organelle organization	Gene Ontology Slim	GO:0033043	128	253	1.28303e-06	4.14755e-05
regulation of organelle organization	Gene Ontology	GO:0033043	128	253	1.28303e-06	4.14755e-05
regulation of cellular protein metabolic process	Gene Ontology Slim	GO:0032268	231	535	2.01857e-06	6.40345e-05
regulation of cellular protein metabolic process	Gene Ontology	GO:0032268	231	535	2.01857e-06	6.40345e-05
regulation of biological quality	Gene Ontology Slim	GO:0065008	286	691	2.09715e-06	6.61743e-05
regulation of biological quality	Gene Ontology	GO:0065008	286	691	2.09715e-06	6.61743e-05
response to organic substance	Gene Ontology Slim	GO:0010033	235	549	2.68615e-06	8.40906e-05
response to organic substance	Gene Ontology	GO:0010033	235	549	2.68615e-06	8.40906e-05
regulation of cell cycle	Gene Ontology Slim	GO:0051726	107	204	2.7058e-06	8.42623e-05
regulation of cell cycle	Gene Ontology	GO:0051726	107	204	2.7058e-06	8.42623e-05
regulation of cell death	Gene Ontology Slim	GO:0010941	147	309	3.14339e-06	9.73797e-05
regulation of cell death	Gene Ontology	GO:0010941	147	309	3.14339e-06	9.73797e-05
cytoskeleton organization	Gene Ontology Slim	GO:0007010	112	218	3.33758e-06	0.000102594
cytoskeleton organization	Gene Ontology	GO:0007010	112	218	3.33758e-06	0.000102594
DNA binding	Gene Ontology Slim	GO:0003677	199	451	3.44596e-06	0.000105381
DNA binding	Gene Ontology	GO:0003677	199	451	3.44596e-06	0.000105381
organonitrogen compound catabolic process	Gene Ontology Slim	GO:1901565	115	226	3.50589e-06	0.000106665
organonitrogen compound catabolic process	Gene Ontology	GO:1901565	115	226	3.50589e-06	0.000106665
multicellular organism development	Gene Ontology Slim	GO:0007275	365	928	4.06669e-06	0.000122785
multicellular organism development	Gene Ontology	GO:0007275	365	928	4.06669e-06	0.000122785
transferase activity, transferring phosphorus-containing groups	Gene Ontology Slim	GO:0016772	171	376	4.25707e-06	0.000127884
transferase activity, transferring phosphorus-containing groups	Gene Ontology	GO:0016772	171	376	4.25707e-06	0.000127884
regulation of transcription by RNA polymerase II	Gene Ontology Slim	GO:0006357	188	423	4.48269e-06	0.000133985
regulation of transcription by RNA polymerase II	Gene Ontology	GO:0006357	188	423	4.48269e-06	0.000133985
cellular developmental process	Gene Ontology Slim	GO:0048869	309	768	5.3434e-06	0.000158122
cellular developmental process	Gene Ontology	GO:0048869	309	768	5.3434e-06	0.000158122
peptide metabolic process	Gene Ontology Slim	GO:0006518	103	198	5.3793e-06	0.000158396
peptide metabolic process	Gene Ontology	GO:0006518	103	198	5.3793e-06	0.000158396
regulation of intracellular signal transduction	Gene Ontology Slim	GO:1902531	138	290	6.10511e-06	0.000178443
regulation of intracellular signal transduction	Gene Ontology	GO:1902531	138	290	6.10511e-06	0.000178443
regulation of developmental process	Gene Ontology Slim	GO:0050793	189	429	6.43111e-06	0.000187052
regulation of developmental process	Gene Ontology	GO:0050793	189	429	6.43111e-06	0.000187052
macromolecule catabolic process	Gene Ontology Slim	GO:0009057	113	225	6.67006e-06	0.000193059
macromolecule catabolic process	Gene Ontology	GO:0009057	113	225	6.67006e-06	0.000193059
transition metal ion binding	Gene Ontology Slim	GO:0046914	162	357	8.23264e-06	0.000234857
transition metal ion binding	Gene Ontology	GO:0046914	162	357	8.23264e-06	0.000234857
signaling	Gene Ontology Slim	GO:0023052	513	1381	8.83778e-06	0.000250917
signaling	Gene Ontology	GO:0023052	513	1381	8.83778e-06	0.000250917
DNA repair	Gene Ontology Slim	GO:0006281	61	98	8.94779e-06	0.000252834
DNA repair	Gene Ontology	GO:0006281	61	98	8.94779e-06	0.000252834
ribonucleoprotein complex	Gene Ontology Slim	GO:1990904	89	166	9.43221e-06	0.000265261
ribonucleoprotein complex	Gene Ontology	GO:1990904	89	166	9.43221e-06	0.000265261
cell communication	Gene Ontology Slim	GO:0007154	516	1392	9.92666e-06	0.000277853
cell communication	Gene Ontology	GO:0007154	516	1392	9.92666e-06	0.000277853
phosphotransferase activity, alcohol group as acceptor	Gene Ontology Slim	GO:0016773	141	302	1.03112e-05	0.000287265
phosphotransferase activity, alcohol group as acceptor	Gene Ontology	GO:0016773	141	302	1.03112e-05	0.000287265
bounding membrane of organelle	Gene Ontology Slim	GO:0098588	124	257	1.07028e-05	0.000296731
bounding membrane of organelle	Gene Ontology	GO:0098588	124	257	1.07028e-05	0.000296731
protein phosphorylation	Gene Ontology Slim	GO:0006468	179	406	1.07508e-05	0.000296731
protein phosphorylation	Gene Ontology	GO:0006468	179	406	1.07508e-05	0.000296731
kinase activity	Gene Ontology Slim	GO:0016301	151	330	1.16974e-05	0.000320628
kinase activity	Gene Ontology	GO:0016301	151	330	1.16974e-05	0.000320628
negative regulation of biosynthetic process	Gene Ontology Slim	GO:0009890	126	263	1.18057e-05	0.000322112
negative regulation of biosynthetic process	Gene Ontology	GO:0009890	126	263	1.18057e-05	0.000322112
negative regulation of nucleobase-containing compound metabolic process	Gene Ontology Slim	GO:0045934	118	243	1.38127e-05	0.000371756
negative regulation of nucleobase-containing compound metabolic process	Gene Ontology	GO:0045934	118	243	1.38127e-05	0.000371756
negative regulation of cellular biosynthetic process	Gene Ontology Slim	GO:0031327	124	259	1.41079e-05	0.00037799
negative regulation of cellular biosynthetic process	Gene Ontology	GO:0031327	124	259	1.41079e-05	0.00037799
cell surface receptor signaling pathway	Gene Ontology Slim	GO:0007166	225	538	1.4509e-05	0.000386993
cell surface receptor signaling pathway	Gene Ontology	GO:0007166	225	538	1.4509e-05	0.000386993
regulation of catalytic activity	Gene Ontology Slim	GO:0050790	194	451	1.52016e-05	0.000403657
regulation of catalytic activity	Gene Ontology	GO:0050790	194	451	1.52016e-05	0.000403657
system development	Gene Ontology Slim	GO:0048731	329	840	1.56389e-05	0.000412506
system development	Gene Ontology	GO:0048731	329	840	1.56389e-05	0.000412506
regulation of programmed cell death	Gene Ontology Slim	GO:0043067	136	292	1.60173e-05	0.000420621
regulation of programmed cell death	Gene Ontology	GO:0043067	136	292	1.60173e-05	0.000420621
positive regulation of molecular function	Gene Ontology Slim	GO:0044093	139	302	2.03776e-05	0.000529172
positive regulation of molecular function	Gene Ontology	GO:0044093	139	302	2.03776e-05	0.000529172
peptide biosynthetic process	Gene Ontology Slim	GO:0043043	88	168	2.04622e-05	0.000529172
peptide biosynthetic process	Gene Ontology	GO:0043043	88	168	2.04622e-05	0.000529172
negative regulation of cell cycle	Gene Ontology Slim	GO:0045786	64	109	2.12165e-05	0.000543947
negative regulation of cell cycle	Gene Ontology	GO:0045786	64	109	2.12165e-05	0.000543947
cellular macromolecule catabolic process	Gene Ontology Slim	GO:0044265	93	181	2.1412e-05	0.000546603
cellular macromolecule catabolic process	Gene Ontology	GO:0044265	93	181	2.1412e-05	0.000546603
ribonucleoprotein complex biogenesis	Gene Ontology Slim	GO:0022613	63	107	2.30126e-05	0.000584952
ribonucleoprotein complex biogenesis	Gene Ontology	GO:0022613	63	107	2.30126e-05	0.000584952
signal transduction	Gene Ontology Slim	GO:0007165	485	1313	2.41653e-05	0.00061164
signal transduction	Gene Ontology	GO:0007165	485	1313	2.41653e-05	0.00061164
regulation of apoptotic process	Gene Ontology Slim	GO:0042981	134	290	2.46054e-05	0.00062014
regulation of apoptotic process	Gene Ontology	GO:0042981	134	290	2.46054e-05	0.00062014
establishment of protein localization	Gene Ontology Slim	GO:0045184	141	309	2.47379e-05	0.000620849
establishment of protein localization	Gene Ontology	GO:0045184	141	309	2.47379e-05	0.000620849
negative regulation of macromolecule biosynthetic process	Gene Ontology Slim	GO:0010558	118	248	2.75815e-05	0.00068786
negative regulation of macromolecule biosynthetic process	Gene Ontology	GO:0010558	118	248	2.75815e-05	0.00068786
protein catabolic process	Gene Ontology Slim	GO:0030163	86	165	2.89018e-05	0.000714794
protein catabolic process	Gene Ontology	GO:0030163	86	165	2.89018e-05	0.000714794
microtubule organizing center	Gene Ontology Slim	GO:0005815	72	130	2.90317e-05	0.000715033
microtubule organizing center	Gene Ontology	GO:0005815	72	130	2.90317e-05	0.000715033
positive regulation of biosynthetic process	Gene Ontology Slim	GO:0009891	170	391	3.17004e-05	0.000775943
positive regulation of biosynthetic process	Gene Ontology	GO:0009891	170	391	3.17004e-05	0.000775943
regulation of multicellular organismal development	Gene Ontology Slim	GO:2000026	144	320	3.46366e-05	0.000842611
regulation of multicellular organismal development	Gene Ontology	GO:2000026	144	320	3.46366e-05	0.000842611
cellular protein catabolic process	Gene Ontology Slim	GO:0044257	72	131	3.49739e-05	0.000847351
cellular protein catabolic process	Gene Ontology	GO:0044257	72	131	3.49739e-05	0.000847351
translation	Gene Ontology Slim	GO:0006412	85	164	3.72815e-05	0.000896598
translation	Gene Ontology	GO:0006412	85	164	3.72815e-05	0.000896598
mitotic cell cycle process	Gene Ontology Slim	GO:1903047	69	124	3.76308e-05	0.000896598
mitotic cell cycle process	Gene Ontology	GO:1903047	69	124	3.76308e-05	0.000896598
peptidyl-amino acid modification	Gene Ontology Slim	GO:0018193	119	253	3.76389e-05	0.000896598
peptidyl-amino acid modification	Gene Ontology	GO:0018193	119	253	3.76389e-05	0.000896598
positive regulation of intracellular signal transduction	Gene Ontology Slim	GO:1902533	92	182	3.76521e-05	0.000896598
positive regulation of intracellular signal transduction	Gene Ontology	GO:1902533	92	182	3.76521e-05	0.000896598
negative regulation of gene expression	Gene Ontology Slim	GO:0010629	133	291	3.89398e-05	0.00092065
negative regulation of gene expression	Gene Ontology	GO:0010629	133	291	3.89398e-05	0.00092065
homeostatic process	Gene Ontology Slim	GO:0042592	148	332	3.90178e-05	0.00092065
homeostatic process	Gene Ontology	GO:0042592	148	332	3.90178e-05	0.00092065
amide transport	Gene Ontology Slim	GO:0042886	145	324	4.01052e-05	0.000941008
amide transport	Gene Ontology	GO:0042886	145	324	4.01052e-05	0.000941008
cellular amide metabolic process	Gene Ontology Slim	GO:0043603	118	251	4.11304e-05	0.000959387
cellular amide metabolic process	Gene Ontology	GO:0043603	118	251	4.11304e-05	0.000959387
positive regulation of cellular biosynthetic process	Gene Ontology Slim	GO:0031328	166	383	4.42467e-05	0.00102805
positive regulation of cellular biosynthetic process	Gene Ontology	GO:0031328	166	383	4.42467e-05	0.00102805
mitotic cell cycle	Gene Ontology Slim	GO:0000278	75	140	4.61404e-05	0.00106787
mitotic cell cycle	Gene Ontology	GO:0000278	75	140	4.61404e-05	0.00106787
protein domain specific binding	Gene Ontology Slim	GO:0019904	59	101	4.84383e-05	0.00111671
protein domain specific binding	Gene Ontology	GO:0019904	59	101	4.84383e-05	0.00111671
negative regulation of cellular macromolecule biosynthetic process	Gene Ontology Slim	GO:2000113	113	239	4.92273e-05	0.00113052
negative regulation of cellular macromolecule biosynthetic process	Gene Ontology	GO:2000113	113	239	4.92273e-05	0.00113052
peptide transport	Gene Ontology Slim	GO:0015833	141	315	5.03814e-05	0.00115257
peptide transport	Gene Ontology	GO:0015833	141	315	5.03814e-05	0.00115257
modification-dependent macromolecule catabolic process	Gene Ontology Slim	GO:0043632	58	99	5.25872e-05	0.00119613
modification-dependent macromolecule catabolic process	Gene Ontology	GO:0043632	58	99	5.25872e-05	0.00119613
intracellular protein transport	Gene Ontology Slim	GO:0006886	89	177	5.75917e-05	0.00130002
intracellular protein transport	Gene Ontology	GO:0006886	89	177	5.75917e-05	0.00130002
protein transport	Gene Ontology Slim	GO:0015031	134	298	6.49421e-05	0.00145216
protein transport	Gene Ontology	GO:0015031	134	298	6.49421e-05	0.00145216
anchoring junction	Gene Ontology Slim	GO:0070161	60	105	6.69302e-05	0.00149101
anchoring junction	Gene Ontology	GO:0070161	60	105	6.69302e-05	0.00149101
positive regulation of macromolecule biosynthetic process	Gene Ontology Slim	GO:0010557	162	376	6.84793e-05	0.00151983
positive regulation of macromolecule biosynthetic process	Gene Ontology	GO:0010557	162	376	6.84793e-05	0.00151983
positive regulation of nucleobase-containing compound metabolic process	Gene Ontology Slim	GO:0045935	158	365	6.97506e-05	0.00153907
positive regulation of nucleobase-containing compound metabolic process	Gene Ontology	GO:0045935	158	365	6.97506e-05	0.00153907
organic substance transport	Gene Ontology Slim	GO:0071702	200	484	7.18273e-05	0.00157649
organic substance transport	Gene Ontology	GO:0071702	200	484	7.18273e-05	0.00157649
RNA processing	Gene Ontology Slim	GO:0006396	88	176	7.34548e-05	0.00160628
RNA processing	Gene Ontology	GO:0006396	88	176	7.34548e-05	0.00160628
negative regulation of RNA metabolic process	Gene Ontology Slim	GO:0051253	108	229	7.68265e-05	0.00167386
negative regulation of RNA metabolic process	Gene Ontology	GO:0051253	108	229	7.68265e-05	0.00167386
proteolysis involved in cellular protein catabolic process	Gene Ontology Slim	GO:0051603	67	123	7.82316e-05	0.00169825
proteolysis involved in cellular protein catabolic process	Gene Ontology	GO:0051603	67	123	7.82316e-05	0.00169825
regulation of molecular function	Gene Ontology Slim	GO:0065009	278	712	8.13348e-05	0.00175282
regulation of molecular function	Gene Ontology	GO:0065009	278	712	8.13348e-05	0.00175282
ubiquitin-dependent protein catabolic process	Gene Ontology Slim	GO:0006511	55	94	8.29063e-05	0.00178024
ubiquitin-dependent protein catabolic process	Gene Ontology	GO:0006511	55	94	8.29063e-05	0.00178024
adherens junction	Gene Ontology Slim	GO:0005912	59	104	8.88427e-05	0.00189744
adherens junction	Gene Ontology	GO:0005912	59	104	8.88427e-05	0.00189744
amide biosynthetic process	Gene Ontology Slim	GO:0043604	94	193	8.94632e-05	0.00190385
amide biosynthetic process	Gene Ontology	GO:0043604	94	193	8.94632e-05	0.00190385
transcription regulator activity	Gene Ontology Slim	GO:0140110	146	334	9.01804e-05	0.00191227
transcription regulator activity	Gene Ontology	GO:0140110	146	334	9.01804e-05	0.00191227
organonitrogen compound biosynthetic process	Gene Ontology Slim	GO:1901566	173	410	9.31893e-05	0.00196152
organonitrogen compound biosynthetic process	Gene Ontology	GO:1901566	173	410	9.31893e-05	0.00196152
mitochondrion organization	Gene Ontology Slim	GO:0007005	71	134	9.3327e-05	0.00196152
mitochondrion organization	Gene Ontology	GO:0007005	71	134	9.3327e-05	0.00196152
chromosomal region	Gene Ontology Slim	GO:0098687	41	62	9.54816e-05	0.00199203
chromosomal region	Gene Ontology	GO:0098687	41	62	9.54816e-05	0.00199203
cell differentiation	Gene Ontology Slim	GO:0030154	282	726	9.57835e-05	0.00199203
cell differentiation	Gene Ontology	GO:0030154	282	726	9.57835e-05	0.00199203
transferase complex	Gene Ontology Slim	GO:1990234	93	191	9.78969e-05	0.00202338
transferase complex	Gene Ontology	GO:1990234	93	191	9.78969e-05	0.00202338
identical protein binding	Gene Ontology Slim	GO:0042802	114	247	9.79712e-05	0.00202338
identical protein binding	Gene Ontology	GO:0042802	114	247	9.79712e-05	0.00202338
protein kinase activity	Gene Ontology Slim	GO:0004672	122	269	0.000101594	0.00208733
protein kinase activity	Gene Ontology	GO:0004672	122	269	0.000101594	0.00208733
chromatin organization	Gene Ontology Slim	GO:0006325	75	145	0.00010792	0.00219456
chromatin organization	Gene Ontology	GO:0006325	75	145	0.00010792	0.00219456
regulation of localization	Gene Ontology Slim	GO:0032879	195	475	0.000116015	0.00234314
regulation of localization	Gene Ontology	GO:0032879	195	475	0.000116015	0.00234314
positive regulation of gene expression	Gene Ontology Slim	GO:0010628	159	373	0.000119151	0.00239834
positive regulation of gene expression	Gene Ontology	GO:0010628	159	373	0.000119151	0.00239834
chromatin	Gene Ontology Slim	GO:0000785	60	108	0.000119963	0.00240655
chromatin	Gene Ontology	GO:0000785	60	108	0.000119963	0.00240655
modification-dependent protein catabolic process	Gene Ontology Slim	GO:0019941	55	96	0.000124839	0.00249176
modification-dependent protein catabolic process	Gene Ontology	GO:0019941	55	96	0.000124839	0.00249176
small molecule metabolic process	Gene Ontology Slim	GO:0044281	171	408	0.000132758	0.00264095
small molecule metabolic process	Gene Ontology	GO:0044281	171	408	0.000132758	0.00264095
regulation of multicellular organismal process	Gene Ontology Slim	GO:0051239	209	517	0.000134493	0.00266656
regulation of multicellular organismal process	Gene Ontology	GO:0051239	209	517	0.000134493	0.00266656
nuclear chromatin	Gene Ontology Slim	GO:0000790	43	68	0.000136295	0.0026933
nuclear chromatin	Gene Ontology	GO:0000790	43	68	0.000136295	0.0026933
zinc ion binding	Gene Ontology Slim	GO:0008270	125	280	0.000141108	0.00277916
zinc ion binding	Gene Ontology	GO:0008270	125	280	0.000141108	0.00277916
response to abiotic stimulus	Gene Ontology Slim	GO:0009628	84	170	0.000142458	0.00279649
response to abiotic stimulus	Gene Ontology	GO:0009628	84	170	0.000142458	0.00279649
negative regulation of nucleic acid-templated transcription	Gene Ontology Slim	GO:1903507	102	218	0.00014949	0.00290439
negative regulation of RNA biosynthetic process	Gene Ontology Slim	GO:1902679	102	218	0.00014949	0.00290439
negative regulation of RNA biosynthetic process	Gene Ontology	GO:1902679	102	218	0.00014949	0.00290439
negative regulation of nucleic acid-templated transcription	Gene Ontology	GO:1903507	102	218	0.00014949	0.00290439
positive regulation of nucleic acid-templated transcription	Gene Ontology Slim	GO:1903508	145	336	0.000150151	0.00290439
positive regulation of RNA biosynthetic process	Gene Ontology Slim	GO:1902680	145	336	0.000150151	0.00290439
positive regulation of nucleic acid-templated transcription	Gene Ontology	GO:1903508	145	336	0.000150151	0.00290439
positive regulation of RNA biosynthetic process	Gene Ontology	GO:1902680	145	336	0.000150151	0.00290439
animal organ development	Gene Ontology Slim	GO:0048513	249	635	0.000151142	0.00291408
animal organ development	Gene Ontology	GO:0048513	249	635	0.000151142	0.00291408
focal adhesion	Gene Ontology Slim	GO:0005925	54	95	0.000165966	0.00317416
focal adhesion	Gene Ontology	GO:0005925	54	95	0.000165966	0.00317416
endoplasmic reticulum	Gene Ontology Slim	GO:0005783	87	179	0.000168208	0.00320673
endoplasmic reticulum	Gene Ontology	GO:0005783	87	179	0.000168208	0.00320673
spindle	Gene Ontology Slim	GO:0005819	39	60	0.000180892	0.00343753
spindle	Gene Ontology	GO:0005819	39	60	0.000180892	0.00343753
regulation of response to stress	Gene Ontology Slim	GO:0080134	107	233	0.000181534	0.00343874
regulation of response to stress	Gene Ontology	GO:0080134	107	233	0.000181534	0.00343874
kinase binding	Gene Ontology Slim	GO:0019900	59	108	0.000190279	0.00357464
kinase binding	Gene Ontology	GO:0019900	59	108	0.000190279	0.00357464
peptidase activity, acting on L-amino acid peptides	Gene Ontology Slim	GO:0070011	116	258	0.000192759	0.00360545
peptidase activity, acting on L-amino acid peptides	Gene Ontology	GO:0070011	116	258	0.000192759	0.00360545
cellular response to organic substance	Gene Ontology Slim	GO:0071310	186	455	0.000194716	0.00362908
cellular response to organic substance	Gene Ontology	GO:0071310	186	455	0.000194716	0.00362908
negative regulation of transcription, DNA-templated	Gene Ontology Slim	GO:0045892	99	212	0.000195243	0.00362908
negative regulation of transcription, DNA-templated	Gene Ontology	GO:0045892	99	212	0.000195243	0.00362908
positive regulation of RNA metabolic process	Gene Ontology Slim	GO:0051254	148	347	0.000196015	0.00363208
positive regulation of RNA metabolic process	Gene Ontology	GO:0051254	148	347	0.000196015	0.00363208
positive regulation of organelle organization	Gene Ontology Slim	GO:0010638	70	136	0.000199679	0.00368848
positive regulation of organelle organization	Gene Ontology	GO:0010638	70	136	0.000199679	0.00368848
cell-substrate adherens junction	Gene Ontology Slim	GO:0005924	54	96	0.000201988	0.0037081
cell-substrate junction	Gene Ontology Slim	GO:0030055	54	96	0.000201988	0.0037081
cell-substrate junction	Gene Ontology	GO:0030055	54	96	0.000201988	0.0037081
cell-substrate adherens junction	Gene Ontology	GO:0005924	54	96	0.000201988	0.0037081
nitrogen compound transport	Gene Ontology Slim	GO:0071705	162	387	0.000204814	0.00374842
nitrogen compound transport	Gene Ontology	GO:0071705	162	387	0.000204814	0.00374842
actin cytoskeleton organization	Gene Ontology Slim	GO:0030036	60	111	0.000208888	0.00381124
actin cytoskeleton organization	Gene Ontology	GO:0030036	60	111	0.000208888	0.00381124
regulation of immune system process	Gene Ontology Slim	GO:0002682	110	243	0.000227493	0.004138
regulation of immune system process	Gene Ontology	GO:0002682	110	243	0.000227493	0.004138
cellular response to chemical stimulus	Gene Ontology Slim	GO:0070887	223	565	0.000243349	0.00441293
cellular response to chemical stimulus	Gene Ontology	GO:0070887	223	565	0.000243349	0.00441293
ribosome biogenesis	Gene Ontology Slim	GO:0042254	47	80	0.000244156	0.00441411
ribosome biogenesis	Gene Ontology	GO:0042254	47	80	0.000244156	0.00441411
hydrolase activity, acting on ester bonds	Gene Ontology Slim	GO:0016788	102	222	0.000249074	0.00448258
hydrolase activity, acting on ester bonds	Gene Ontology	GO:0016788	102	222	0.000249074	0.00448258
response to oxygen-containing compound	Gene Ontology Slim	GO:1901700	113	252	0.000250031	0.00448607
response to oxygen-containing compound	Gene Ontology	GO:1901700	113	252	0.000250031	0.00448607
regulation of cell differentiation	Gene Ontology Slim	GO:0045595	130	299	0.000250776	0.00448607
regulation of cell differentiation	Gene Ontology	GO:0045595	130	299	0.000250776	0.00448607
positive regulation of catalytic activity	Gene Ontology Slim	GO:0043085	111	247	0.000264476	0.00471696
positive regulation of catalytic activity	Gene Ontology	GO:0043085	111	247	0.000264476	0.00471696
protein modification by small protein conjugation or removal	Gene Ontology Slim	GO:0070647	88	185	0.000268742	0.00475737
protein modification by small protein conjugation or removal	Gene Ontology	GO:0070647	88	185	0.000268742	0.00475737
chromosome, centromeric region	Gene Ontology Slim	GO:0000775	25	31	0.000272415	0.00480809
chromosome, centromeric region	Gene Ontology	GO:0000775	25	31	0.000272415	0.00480809
anatomical structure morphogenesis	Gene Ontology Slim	GO:0009653	193	480	0.000294106	0.00516729
anatomical structure morphogenesis	Gene Ontology	GO:0009653	193	480	0.000294106	0.00516729
peptidase activity	Gene Ontology Slim	GO:0008233	119	270	0.00029618	0.00518049
peptidase activity	Gene Ontology	GO:0008233	119	270	0.00029618	0.00518049
immune system process	Gene Ontology Slim	GO:0002376	196	489	0.000301559	0.00525233
immune system process	Gene Ontology	GO:0002376	196	489	0.000301559	0.00525233
centrosome	Gene Ontology Slim	GO:0005813	49	86	0.000310876	0.0053988
centrosome	Gene Ontology	GO:0005813	49	86	0.000310876	0.0053988
actin filament-based process	Gene Ontology Slim	GO:0030029	65	126	0.000314296	0.00544231
actin filament-based process	Gene Ontology	GO:0030029	65	126	0.000314296	0.00544231
proteasome-mediated ubiquitin-dependent protein catabolic process	Gene Ontology Slim	GO:0043161	41	67	0.00031857	0.0055003
proteasome-mediated ubiquitin-dependent protein catabolic process	Gene Ontology	GO:0043161	41	67	0.00031857	0.0055003
envelope	Gene Ontology Slim	GO:0031975	107	238	0.00033283	0.00569824
organelle envelope	Gene Ontology Slim	GO:0031967	107	238	0.00033283	0.00569824
organelle envelope	Gene Ontology	GO:0031967	107	238	0.00033283	0.00569824
envelope	Gene Ontology	GO:0031975	107	238	0.00033283	0.00569824
positive regulation of transcription, DNA-templated	Gene Ontology Slim	GO:0045893	134	313	0.000337095	0.00575335
positive regulation of transcription, DNA-templated	Gene Ontology	GO:0045893	134	313	0.000337095	0.00575335
regulation of protein modification process	Gene Ontology Slim	GO:0031399	146	347	0.000343079	0.00583039
regulation of protein modification process	Gene Ontology	GO:0031399	146	347	0.000343079	0.00583039
tube development	Gene Ontology Slim	GO:0035295	101	222	0.000348133	0.00589103
tube development	Gene Ontology	GO:0035295	101	222	0.000348133	0.00589103
positive regulation of cell death	Gene Ontology Slim	GO:0010942	60	114	0.000353829	0.00597042
positive regulation of cell death	Gene Ontology	GO:0010942	60	114	0.000353829	0.00597042
protein localization to organelle	Gene Ontology Slim	GO:0033365	67	132	0.0003617	0.00607738
protein localization to organelle	Gene Ontology	GO:0033365	67	132	0.0003617	0.00607738
regulation of anatomical structure morphogenesis	Gene Ontology Slim	GO:0022603	86	182	0.000368328	0.00617131
regulation of anatomical structure morphogenesis	Gene Ontology	GO:0022603	86	182	0.000368328	0.00617131
circulatory system development	Gene Ontology Slim	GO:0072359	94	204	0.000393397	0.00655441
circulatory system development	Gene Ontology	GO:0072359	94	204	0.000393397	0.00655441
regulation of cellular localization	Gene Ontology Slim	GO:0060341	64	125	0.000405138	0.00672179
regulation of cellular localization	Gene Ontology	GO:0060341	64	125	0.000405138	0.00672179
vesicle-mediated transport	Gene Ontology Slim	GO:0016192	107	240	0.000420398	0.00694591
vesicle-mediated transport	Gene Ontology	GO:0016192	107	240	0.000420398	0.00694591
proteasomal protein catabolic process	Gene Ontology Slim	GO:0010498	45	78	0.000437667	0.00721121
proteasomal protein catabolic process	Gene Ontology	GO:0010498	45	78	0.000437667	0.00721121
cell cycle checkpoint	Gene Ontology Slim	GO:0000075	33	50	0.000450394	0.00736986
cell cycle checkpoint	Gene Ontology	GO:0000075	33	50	0.000450394	0.00736986
protein dimerization activity	Gene Ontology Slim	GO:0046983	106	238	0.000458387	0.00746982
protein dimerization activity	Gene Ontology	GO:0046983	106	238	0.000458387	0.00746982
RNA binding	Gene Ontology Slim	GO:0003723	82	173	0.000461394	0.00747786
RNA binding	Gene Ontology	GO:0003723	82	173	0.000461394	0.00747786
membrane protein complex	Gene Ontology Slim	GO:0098796	112	255	0.000481696	0.00778567
membrane protein complex	Gene Ontology	GO:0098796	112	255	0.000481696	0.00778567
cardiovascular system development	Gene Ontology Slim	GO:0072358	70	142	0.000508453	0.00817373
cardiovascular system development	Gene Ontology	GO:0072358	70	142	0.000508453	0.00817373
intracellular vesicle	Gene Ontology Slim	GO:0097708	115	264	0.000518573	0.00826937
cytoplasmic vesicle	Gene Ontology Slim	GO:0031410	115	264	0.000518573	0.00826937
cytoplasmic vesicle	Gene Ontology	GO:0031410	115	264	0.000518573	0.00826937
intracellular vesicle	Gene Ontology	GO:0097708	115	264	0.000518573	0.00826937
supramolecular fiber organization	Gene Ontology Slim	GO:0097435	59	114	0.000542759	0.00863191
supramolecular fiber organization	Gene Ontology	GO:0097435	59	114	0.000542759	0.00863191
cell adhesion	Gene Ontology Slim	GO:0007155	93	204	0.000551369	0.00874545
cell adhesion	Gene Ontology	GO:0007155	93	204	0.000551369	0.00874545
covalent chromatin modification	Gene Ontology Slim	GO:0016569	55	104	0.000556595	0.00877978
covalent chromatin modification	Gene Ontology	GO:0016569	55	104	0.000556595	0.00877978
hydrolase activity, acting on acid anhydrides, in phosphorus-containing anhydrides	Gene Ontology Slim	GO:0016818	97	215	0.000557962	0.00877978
hydrolase activity, acting on acid anhydrides	Gene Ontology Slim	GO:0016817	97	215	0.000557962	0.00877978
hydrolase activity, acting on acid anhydrides, in phosphorus-containing anhydrides	Gene Ontology	GO:0016818	97	215	0.000557962	0.00877978
hydrolase activity, acting on acid anhydrides	Gene Ontology	GO:0016817	97	215	0.000557962	0.00877978
carbohydrate derivative metabolic process	Gene Ontology Slim	GO:1901135	105	237	0.00056036	0.00879335
carbohydrate derivative metabolic process	Gene Ontology	GO:1901135	105	237	0.00056036	0.00879335
biological adhesion	Gene Ontology Slim	GO:0022610	94	207	0.000570513	0.00889184
biological adhesion	Gene Ontology	GO:0022610	94	207	0.000570513	0.00889184
apoptotic signaling pathway	Gene Ontology Slim	GO:0097190	62	122	0.000571063	0.00889184
apoptotic signaling pathway	Gene Ontology	GO:0097190	62	122	0.000571063	0.00889184
regulation of cellular component biogenesis	Gene Ontology Slim	GO:0044087	70	143	0.000589408	0.00915352
regulation of cellular component biogenesis	Gene Ontology	GO:0044087	70	143	0.000589408	0.00915352
pyrophosphatase activity	Gene Ontology Slim	GO:0016462	96	213	0.000609041	0.00940929
pyrophosphatase activity	Gene Ontology	GO:0016462	96	213	0.000609041	0.00940929
regulation of hydrolase activity	Gene Ontology Slim	GO:0051336	109	249	0.000622155	0.00957574
regulation of hydrolase activity	Gene Ontology	GO:0051336	109	249	0.000622155	0.00957574
negative regulation of cellular protein metabolic process	Gene Ontology Slim	GO:0032269	93	205	0.000623035	0.00957574
negative regulation of cellular protein metabolic process	Gene Ontology	GO:0032269	93	205	0.000623035	0.00957574
tube morphogenesis	Gene Ontology Slim	GO:0035239	83	178	0.000628442	0.00963395
tube morphogenesis	Gene Ontology	GO:0035239	83	178	0.000628442	0.00963395
positive regulation of programmed cell death	Gene Ontology Slim	GO:0043068	57	110	0.000651532	0.00994945
positive regulation of programmed cell death	Gene Ontology	GO:0043068	57	110	0.000651532	0.00994945
whole membrane	Gene Ontology Slim	GO:0098805	99	222	0.000667236	0.0101502
whole membrane	Gene Ontology	GO:0098805	99	222	0.000667236	0.0101502
DNA-binding transcription factor activity	Gene Ontology Slim	GO:0003700	117	273	0.000744439	0.0111958
DNA-binding transcription factor activity	Gene Ontology	GO:0003700	117	273	0.000744439	0.0111958
histone modification	Gene Ontology Slim	GO:0016570	53	101	0.000793248	0.0118997
histone modification	Gene Ontology	GO:0016570	53	101	0.000793248	0.0118997
vasculature development	Gene Ontology Slim	GO:0001944	68	140	0.000818437	0.0122007
vasculature development	Gene Ontology	GO:0001944	68	140	0.000818437	0.0122007
negative regulation of response to stimulus	Gene Ontology Slim	GO:0048585	108	249	0.000841761	0.0124764
negative regulation of response to stimulus	Gene Ontology	GO:0048585	108	249	0.000841761	0.0124764
positive regulation of apoptotic process	Gene Ontology Slim	GO:0043065	56	109	0.000842176	0.0124764
positive regulation of apoptotic process	Gene Ontology	GO:0043065	56	109	0.000842176	0.0124764
negative regulation of protein metabolic process	Gene Ontology Slim	GO:0051248	96	216	0.000865744	0.0127937
negative regulation of protein metabolic process	Gene Ontology	GO:0051248	96	216	0.000865744	0.0127937
anatomical structure formation involved in morphogenesis	Gene Ontology Slim	GO:0048646	97	219	0.000890304	0.0130593
anatomical structure formation involved in morphogenesis	Gene Ontology	GO:0048646	97	219	0.000890304	0.0130593
regulation of protein complex assembly	Gene Ontology Slim	GO:0043254	39	67	0.000896867	0.0131232
regulation of protein complex assembly	Gene Ontology	GO:0043254	39	67	0.000896867	0.0131232
regulation of cell cycle process	Gene Ontology Slim	GO:0010564	57	112	0.000903427	0.0131867
regulation of cell cycle process	Gene Ontology	GO:0010564	57	112	0.000903427	0.0131867
protein kinase binding	Gene Ontology Slim	GO:0019901	51	97	0.000952331	0.0138496
protein kinase binding	Gene Ontology	GO:0019901	51	97	0.000952331	0.0138496
oxidation-reduction process	Gene Ontology Slim	GO:0055114	135	327	0.000999664	0.0144848
oxidation-reduction process	Gene Ontology	GO:0055114	135	327	0.000999664	0.0144848
regulation of cellular component movement	Gene Ontology Slim	GO:0051270	70	147	0.00104126	0.0150326
regulation of cellular component movement	Gene Ontology	GO:0051270	70	147	0.00104126	0.0150326
regulation of cytoskeleton organization	Gene Ontology Slim	GO:0051493	44	80	0.00104832	0.0150852
regulation of cytoskeleton organization	Gene Ontology	GO:0051493	44	80	0.00104832	0.0150852
positive regulation of cellular component organization	Gene Ontology Slim	GO:0051130	99	226	0.00104998	0.0150852
positive regulation of cellular component organization	Gene Ontology	GO:0051130	99	226	0.00104998	0.0150852
regulation of cell motility	Gene Ontology Slim	GO:2000145	65	134	0.00107718	0.0153831
regulation of cell motility	Gene Ontology	GO:2000145	65	134	0.00107718	0.0153831
endopeptidase activity	Gene Ontology Slim	GO:0004175	92	207	0.00109205	0.0155582
endopeptidase activity	Gene Ontology	GO:0004175	92	207	0.00109205	0.0155582
modification-dependent protein binding	Gene Ontology Slim	GO:0140030	22	29	0.00109519	0.0155655
modification-dependent protein binding	Gene Ontology	GO:0140030	22	29	0.00109519	0.0155655
ubiquitin protein ligase binding	Gene Ontology Slim	GO:0031625	39	68	0.0011025	0.0155949
ubiquitin-like protein ligase binding	Gene Ontology Slim	GO:0044389	39	68	0.0011025	0.0155949
ubiquitin protein ligase binding	Gene Ontology	GO:0031625	39	68	0.0011025	0.0155949
ubiquitin-like protein ligase binding	Gene Ontology	GO:0044389	39	68	0.0011025	0.0155949
positive regulation of protein metabolic process	Gene Ontology Slim	GO:0051247	130	314	0.00112556	0.0158833
positive regulation of protein metabolic process	Gene Ontology	GO:0051247	130	314	0.00112556	0.0158833
intrinsic apoptotic signaling pathway in response to DNA damage	Gene Ontology Slim	GO:0008630	19	23	0.00118143	0.0165931
intrinsic apoptotic signaling pathway in response to DNA damage	Gene Ontology	GO:0008630	19	23	0.00118143	0.0165931
DNA recombination	Gene Ontology Slim	GO:0006310	26	38	0.00119858	0.0167745
DNA recombination	Gene Ontology	GO:0006310	26	38	0.00119858	0.0167745
nucleoside-triphosphatase activity	Gene Ontology Slim	GO:0017111	92	208	0.00122476	0.0171006
nucleoside-triphosphatase activity	Gene Ontology	GO:0017111	92	208	0.00122476	0.0171006
endosome	Gene Ontology Slim	GO:0005768	65	135	0.00124287	0.0172523
blood vessel development	Gene Ontology Slim	GO:0001568	65	135	0.00124287	0.0172523
blood vessel development	Gene Ontology	GO:0001568	65	135	0.00124287	0.0172523
endosome	Gene Ontology	GO:0005768	65	135	0.00124287	0.0172523
organelle subcompartment	Gene Ontology Slim	GO:0031984	35	59	0.00125712	0.0174094
organelle subcompartment	Gene Ontology	GO:0031984	35	59	0.00125712	0.0174094
Golgi membrane	Gene Ontology Slim	GO:0000139	44	81	0.00126289	0.0174487
Golgi membrane	Gene Ontology	GO:0000139	44	81	0.00126289	0.0174487
response to organonitrogen compound	Gene Ontology Slim	GO:0010243	68	144	0.00143242	0.0196541
response to organonitrogen compound	Gene Ontology	GO:0010243	68	144	0.00143242	0.0196541
intrinsic component of membrane	Gene Ontology Slim	GO:0031224	511	1474	0.0014407	0.0197222
intrinsic component of membrane	Gene Ontology	GO:0031224	511	1474	0.0014407	0.0197222
regulation of proteolysis	Gene Ontology Slim	GO:0030162	75	163	0.00146529	0.0200127
regulation of proteolysis	Gene Ontology	GO:0030162	75	163	0.00146529	0.0200127
Golgi subcompartment	Gene Ontology Slim	GO:0098791	33	55	0.00148459	0.0202299
Golgi subcompartment	Gene Ontology	GO:0098791	33	55	0.00148459	0.0202299
regulation of locomotion	Gene Ontology Slim	GO:0040012	69	147	0.00149632	0.0203302
regulation of locomotion	Gene Ontology	GO:0040012	69	147	0.00149632	0.0203302
GTPase activity	Gene Ontology Slim	GO:0003924	66	139	0.00149971	0.0203302
GTPase activity	Gene Ontology	GO:0003924	66	139	0.00149971	0.0203302
ribonucleoprotein complex subunit organization	Gene Ontology Slim	GO:0071826	30	48	0.00150221	0.0203302
ribonucleoprotein complex subunit organization	Gene Ontology	GO:0071826	30	48	0.00150221	0.0203302
structural molecule activity	Gene Ontology Slim	GO:0005198	76	166	0.00151991	0.020523
structural molecule activity	Gene Ontology	GO:0005198	76	166	0.00151991	0.020523
regulation of cellular response to stress	Gene Ontology Slim	GO:0080135	53	105	0.0015327	0.0206489
regulation of cellular response to stress	Gene Ontology	GO:0080135	53	105	0.0015327	0.0206489
muscle structure development	Gene Ontology Slim	GO:0061061	61	126	0.00155553	0.020838
muscle structure development	Gene Ontology	GO:0061061	61	126	0.00155553	0.020838
regulation of hemopoiesis	Gene Ontology Slim	GO:1903706	35	60	0.00155665	0.020838
regulation of hemopoiesis	Gene Ontology	GO:1903706	35	60	0.00155665	0.020838
nuclear periphery	Gene Ontology Slim	GO:0034399	20	26	0.00161646	0.0213002
mitotic cell cycle checkpoint	Gene Ontology Slim	GO:0007093	20	26	0.00161646	0.0213002
nuclear periphery	Gene Ontology	GO:0034399	20	26	0.00161646	0.0213002
mitotic cell cycle checkpoint	Gene Ontology	GO:0007093	20	26	0.00161646	0.0213002
integral component of membrane	Gene Ontology Slim	GO:0016021	505	1458	0.00161928	0.0213002
integral component of membrane	Gene Ontology	GO:0016021	505	1458	0.00161928	0.0213002
regulation of cell population proliferation	Gene Ontology Slim	GO:0042127	130	318	0.00162222	0.0213002
regulation of cell population proliferation	Gene Ontology	GO:0042127	130	318	0.00162222	0.0213002
phosphatidylinositol binding	Gene Ontology Slim	GO:0035091	29	46	0.00162222	0.0213002
ribonucleoprotein complex assembly	Gene Ontology Slim	GO:0022618	29	46	0.00162222	0.0213002
ribonucleoprotein complex assembly	Gene Ontology	GO:0022618	29	46	0.00162222	0.0213002
phosphatidylinositol binding	Gene Ontology	GO:0035091	29	46	0.00162222	0.0213002
tissue development	Gene Ontology Slim	GO:0009888	149	373	0.00163566	0.0214057
tissue development	Gene Ontology	GO:0009888	149	373	0.00163566	0.0214057
chromatin binding	Gene Ontology Slim	GO:0003682	55	111	0.00173703	0.0226576
chromatin binding	Gene Ontology	GO:0003682	55	111	0.00173703	0.0226576
protein modification by small protein conjugation	Gene Ontology Slim	GO:0032446	73	159	0.00175348	0.0228221
protein modification by small protein conjugation	Gene Ontology	GO:0032446	73	159	0.00175348	0.0228221
regulation of phosphorylation	Gene Ontology Slim	GO:0042325	122	296	0.00176552	0.0229036
regulation of phosphorylation	Gene Ontology	GO:0042325	122	296	0.00176552	0.0229036
positive regulation of apoptotic signaling pathway	Gene Ontology Slim	GO:2001235	24	35	0.00178192	0.0230661
positive regulation of apoptotic signaling pathway	Gene Ontology	GO:2001235	24	35	0.00178192	0.0230661
vacuole	Gene Ontology Slim	GO:0005773	61	127	0.00179438	0.0231304
vacuole	Gene Ontology	GO:0005773	61	127	0.00179438	0.0231304
negative regulation of cellular component organization	Gene Ontology Slim	GO:0051129	56	114	0.00184093	0.0235614
negative regulation of cellular component organization	Gene Ontology	GO:0051129	56	114	0.00184093	0.0235614
nuclear body	Gene Ontology Slim	GO:0016604	33	56	0.00184636	0.0235614
protein localization to membrane	Gene Ontology Slim	GO:0072657	33	56	0.00184636	0.0235614
protein localization to membrane	Gene Ontology	GO:0072657	33	56	0.00184636	0.0235614
nuclear body	Gene Ontology	GO:0016604	33	56	0.00184636	0.0235614
regulation of phosphorus metabolic process	Gene Ontology Slim	GO:0051174	134	331	0.00184874	0.0235614
regulation of phosphate metabolic process	Gene Ontology Slim	GO:0019220	134	331	0.00184874	0.0235614
regulation of phosphorus metabolic process	Gene Ontology	GO:0051174	134	331	0.00184874	0.0235614
regulation of phosphate metabolic process	Gene Ontology	GO:0019220	134	331	0.00184874	0.0235614
positive regulation of developmental process	Gene Ontology Slim	GO:0051094	106	251	0.00185188	0.0235614
positive regulation of developmental process	Gene Ontology	GO:0051094	106	251	0.00185188	0.0235614
protein serine/threonine kinase activity	Gene Ontology Slim	GO:0004674	75	165	0.00188208	0.023838
protein serine/threonine kinase activity	Gene Ontology	GO:0004674	75	165	0.00188208	0.023838
carbohydrate metabolic process	Gene Ontology Slim	GO:0005975	62	130	0.00188364	0.023838
carbohydrate metabolic process	Gene Ontology	GO:0005975	62	130	0.00188364	0.023838
response to endoplasmic reticulum stress	Gene Ontology Slim	GO:0034976	30	49	0.00189686	0.0239036
response to endoplasmic reticulum stress	Gene Ontology	GO:0034976	30	49	0.00189686	0.0239036
oxidoreductase activity	Gene Ontology Slim	GO:0016491	115	277	0.00193594	0.0243445
oxidoreductase activity	Gene Ontology	GO:0016491	115	277	0.00193594	0.0243445
cell cycle phase transition	Gene Ontology Slim	GO:0044770	45	86	0.00196353	0.0246394
cell cycle phase transition	Gene Ontology	GO:0044770	45	86	0.00196353	0.0246394
peptidyl-lysine modification	Gene Ontology Slim	GO:0018205	41	76	0.00199328	0.02496
peptidyl-lysine modification	Gene Ontology	GO:0018205	41	76	0.00199328	0.02496
negative regulation of protein modification process	Gene Ontology Slim	GO:0031400	55	112	0.00201966	0.0252108
negative regulation of protein modification process	Gene Ontology	GO:0031400	55	112	0.00201966	0.0252108
meiotic cell cycle	Gene Ontology Slim	GO:0051321	29	47	0.00205524	0.0255211
regulation of angiogenesis	Gene Ontology Slim	GO:0045765	29	47	0.00205524	0.0255211
regulation of angiogenesis	Gene Ontology	GO:0045765	29	47	0.00205524	0.0255211
meiotic cell cycle	Gene Ontology	GO:0051321	29	47	0.00205524	0.0255211
regulation of cellular catabolic process	Gene Ontology Slim	GO:0031329	68	147	0.00213103	0.0263795
regulation of cellular catabolic process	Gene Ontology	GO:0031329	68	147	0.00213103	0.0263795
positive regulation of hydrolase activity	Gene Ontology Slim	GO:0051345	65	139	0.00215306	0.0265536
positive regulation of hydrolase activity	Gene Ontology	GO:0051345	65	139	0.00215306	0.0265536
regulation of GTPase activity	Gene Ontology Slim	GO:0043087	44	84	0.00215402	0.0265536
regulation of GTPase activity	Gene Ontology	GO:0043087	44	84	0.00215402	0.0265536
organelle assembly	Gene Ontology Slim	GO:0070925	62	131	0.0021626	0.0266042
organelle assembly	Gene Ontology	GO:0070925	62	131	0.0021626	0.0266042
cellular response to oxygen-containing compound	Gene Ontology Slim	GO:1901701	76	169	0.00219637	0.0269083
cellular response to oxygen-containing compound	Gene Ontology	GO:1901701	76	169	0.00219637	0.0269083
meiotic cell cycle process	Gene Ontology Slim	GO:1903046	28	45	0.00222482	0.0272009
meiotic cell cycle process	Gene Ontology	GO:1903046	28	45	0.00222482	0.0272009
negative regulation of developmental process	Gene Ontology Slim	GO:0051093	73	161	0.0022499	0.0274511
negative regulation of developmental process	Gene Ontology	GO:0051093	73	161	0.0022499	0.0274511
cysteine-type peptidase activity	Gene Ontology Slim	GO:0008234	52	105	0.00229495	0.0279434
cysteine-type peptidase activity	Gene Ontology	GO:0008234	52	105	0.00229495	0.0279434
enzyme regulator activity	Gene Ontology Slim	GO:0030234	96	225	0.00231194	0.0280928
enzyme regulator activity	Gene Ontology	GO:0030234	96	225	0.00231194	0.0280928
microtubule cytoskeleton organization	Gene Ontology Slim	GO:0000226	45	87	0.00232629	0.0281808
microtubule cytoskeleton organization	Gene Ontology	GO:0000226	45	87	0.00232629	0.0281808
negative regulation of cell cycle process	Gene Ontology Slim	GO:0010948	30	50	0.00237748	0.0286346
protein acylation	Gene Ontology Slim	GO:0043543	30	50	0.00237748	0.0286346
negative regulation of cell cycle process	Gene Ontology	GO:0010948	30	50	0.00237748	0.0286346
protein acylation	Gene Ontology	GO:0043543	30	50	0.00237748	0.0286346
negative regulation of transcription by RNA polymerase II	Gene Ontology Slim	GO:0000122	71	156	0.00237819	0.0286346
negative regulation of transcription by RNA polymerase II	Gene Ontology	GO:0000122	71	156	0.00237819	0.0286346
immune system development	Gene Ontology Slim	GO:0002520	83	189	0.00238649	0.0286765
immune system development	Gene Ontology	GO:0002520	83	189	0.00238649	0.0286765
regulation of protein catabolic process	Gene Ontology Slim	GO:0042176	39	72	0.00239402	0.0287089
regulation of protein catabolic process	Gene Ontology	GO:0042176	39	72	0.00239402	0.0287089
membrane organization	Gene Ontology Slim	GO:0061024	53	108	0.00243177	0.0291029
membrane organization	Gene Ontology	GO:0061024	53	108	0.00243177	0.0291029
ncRNA metabolic process	Gene Ontology Slim	GO:0034660	48	95	0.00243919	0.0291332
ncRNA metabolic process	Gene Ontology	GO:0034660	48	95	0.00243919	0.0291332
positive regulation of cellular protein metabolic process	Gene Ontology Slim	GO:0032270	119	291	0.00245102	0.0292158
positive regulation of cellular protein metabolic process	Gene Ontology	GO:0032270	119	291	0.00245102	0.0292158
cellular component disassembly	Gene Ontology Slim	GO:0022411	56	116	0.00246792	0.0292341
cellular component disassembly	Gene Ontology	GO:0022411	56	116	0.00246792	0.0292341
regulatory region nucleic acid binding	Gene Ontology Slim	GO:0001067	76	170	0.00247437	0.0292341
transcription regulatory region DNA binding	Gene Ontology Slim	GO:0044212	76	170	0.00247437	0.0292341
regulatory region nucleic acid binding	Gene Ontology	GO:0001067	76	170	0.00247437	0.0292341
transcription regulatory region DNA binding	Gene Ontology	GO:0044212	76	170	0.00247437	0.0292341
positive regulation of transcription by RNA polymerase II	Gene Ontology Slim	GO:0045944	106	254	0.00248557	0.0292341
positive regulation of transcription by RNA polymerase II	Gene Ontology	GO:0045944	106	254	0.00248557	0.0292341
regulation of vasculature development	Gene Ontology Slim	GO:1901342	32	55	0.00248894	0.0292341
Ras protein signal transduction	Gene Ontology Slim	GO:0007265	32	55	0.00248894	0.0292341
spliceosomal complex	Gene Ontology Slim	GO:0005681	32	55	0.00248894	0.0292341
Ras protein signal transduction	Gene Ontology	GO:0007265	32	55	0.00248894	0.0292341
spliceosomal complex	Gene Ontology	GO:0005681	32	55	0.00248894	0.0292341
regulation of vasculature development	Gene Ontology	GO:1901342	32	55	0.00248894	0.0292341
double-strand break repair	Gene Ontology Slim	GO:0006302	23	34	0.00249187	0.0292341
double-strand break repair	Gene Ontology	GO:0006302	23	34	0.00249187	0.0292341
protein ubiquitination	Gene Ontology Slim	GO:0016567	66	143	0.00255412	0.0299053
protein ubiquitination	Gene Ontology	GO:0016567	66	143	0.00255412	0.0299053
enzyme linked receptor protein signaling pathway	Gene Ontology Slim	GO:0007167	78	176	0.00262173	0.0306066
enzyme linked receptor protein signaling pathway	Gene Ontology	GO:0007167	78	176	0.00262173	0.0306066
DNA integrity checkpoint	Gene Ontology Slim	GO:0031570	22	32	0.00265589	0.0309446
DNA integrity checkpoint	Gene Ontology	GO:0031570	22	32	0.00265589	0.0309446
negative regulation of cell death	Gene Ontology Slim	GO:0060548	83	190	0.00266859	0.0310318
negative regulation of cell death	Gene Ontology	GO:0060548	83	190	0.00266859	0.0310318
supramolecular complex	Gene Ontology Slim	GO:0099080	79	179	0.00269459	0.031273
supramolecular complex	Gene Ontology	GO:0099080	79	179	0.00269459	0.031273
positive regulation of immune system process	Gene Ontology Slim	GO:0002684	75	168	0.00270285	0.0313078
positive regulation of immune system process	Gene Ontology	GO:0002684	75	168	0.00270285	0.0313078
microtubule-based process	Gene Ontology Slim	GO:0007017	58	122	0.00272143	0.0314312
microtubule-based process	Gene Ontology	GO:0007017	58	122	0.00272143	0.0314312
regulation of catabolic process	Gene Ontology Slim	GO:0009894	76	171	0.00278271	0.0320767
regulation of catabolic process	Gene Ontology	GO:0009894	76	171	0.00278271	0.0320767
DNA damage checkpoint	Gene Ontology Slim	GO:0000077	21	30	0.00282137	0.0324594
DNA damage checkpoint	Gene Ontology	GO:0000077	21	30	0.00282137	0.0324594
regulation of cellular protein localization	Gene Ontology Slim	GO:1903827	41	78	0.0028458	0.0326431
regulation of cellular protein localization	Gene Ontology	GO:1903827	41	78	0.0028458	0.0326431
regulation of cell migration	Gene Ontology Slim	GO:0030334	59	125	0.00284831	0.0326431
regulation of cell migration	Gene Ontology	GO:0030334	59	125	0.00284831	0.0326431
cellular homeostasis	Gene Ontology Slim	GO:0019725	73	163	0.00286552	0.0327772
cellular homeostasis	Gene Ontology	GO:0019725	73	163	0.00286552	0.0327772
blood vessel morphogenesis	Gene Ontology Slim	GO:0048514	57	120	0.00298439	0.0340502
blood vessel morphogenesis	Gene Ontology	GO:0048514	57	120	0.00298439	0.0340502
condensed chromosome	Gene Ontology Slim	GO:0000793	24	37	0.00301827	0.0343592
condensed chromosome	Gene Ontology	GO:0000793	24	37	0.00301827	0.0343592
cellular response to abiotic stimulus	Gene Ontology Slim	GO:0071214	32	56	0.00306286	0.0346348
cellular response to environmental stimulus	Gene Ontology Slim	GO:0104004	32	56	0.00306286	0.0346348
chromosome segregation	Gene Ontology Slim	GO:0007059	32	56	0.00306286	0.0346348
cellular response to abiotic stimulus	Gene Ontology	GO:0071214	32	56	0.00306286	0.0346348
chromosome segregation	Gene Ontology	GO:0007059	32	56	0.00306286	0.0346348
cellular response to environmental stimulus	Gene Ontology	GO:0104004	32	56	0.00306286	0.0346348
dephosphorylation	Gene Ontology Slim	GO:0016311	52	107	0.00309454	0.0348697
dephosphorylation	Gene Ontology	GO:0016311	52	107	0.00309454	0.0348697
growth	Gene Ontology Slim	GO:0040007	80	183	0.00309536	0.0348697
growth	Gene Ontology	GO:0040007	80	183	0.00309536	0.0348697
negative regulation of cell population proliferation	Gene Ontology Slim	GO:0008285	58	123	0.00312276	0.0350534
negative regulation of cell population proliferation	Gene Ontology	GO:0008285	58	123	0.00312276	0.0350534
positive regulation of GTPase activity	Gene Ontology Slim	GO:0043547	40	76	0.00312346	0.0350534
positive regulation of GTPase activity	Gene Ontology	GO:0043547	40	76	0.00312346	0.0350534
nuclear envelope	Gene Ontology Slim	GO:0005635	38	71	0.00315015	0.0352864
nuclear envelope	Gene Ontology	GO:0005635	38	71	0.00315015	0.0352864
protein homodimerization activity	Gene Ontology Slim	GO:0042803	65	142	0.0031767	0.0355169
protein homodimerization activity	Gene Ontology	GO:0042803	65	142	0.0031767	0.0355169
rRNA processing	Gene Ontology Slim	GO:0006364	29	49	0.00322377	0.0358986
rRNA metabolic process	Gene Ontology Slim	GO:0016072	29	49	0.00322377	0.0358986
rRNA metabolic process	Gene Ontology	GO:0016072	29	49	0.00322377	0.0358986
rRNA processing	Gene Ontology	GO:0006364	29	49	0.00322377	0.0358986
positive regulation of cellular component movement	Gene Ontology Slim	GO:0051272	45	89	0.00322895	0.0358986
positive regulation of cellular component movement	Gene Ontology	GO:0051272	45	89	0.00322895	0.0358986
positive regulation of protein complex assembly	Gene Ontology Slim	GO:0031334	23	35	0.0032443	0.0359731
positive regulation of protein complex assembly	Gene Ontology	GO:0031334	23	35	0.0032443	0.0359731
negative regulation of phosphate metabolic process	Gene Ontology Slim	GO:0045936	53	110	0.00325984	0.0359731
negative regulation of phosphorus metabolic process	Gene Ontology Slim	GO:0010563	53	110	0.00325984	0.0359731
transcription factor binding	Gene Ontology Slim	GO:0008134	53	110	0.00325984	0.0359731
transcription factor binding	Gene Ontology	GO:0008134	53	110	0.00325984	0.0359731
negative regulation of phosphorus metabolic process	Gene Ontology	GO:0010563	53	110	0.00325984	0.0359731
negative regulation of phosphate metabolic process	Gene Ontology	GO:0045936	53	110	0.00325984	0.0359731
cell junction	Gene Ontology Slim	GO:0030054	88	206	0.00331841	0.0365517
cell junction	Gene Ontology	GO:0030054	88	206	0.00331841	0.0365517
embryo development	Gene Ontology Slim	GO:0009790	89	209	0.00338364	0.0372013
embryo development	Gene Ontology	GO:0009790	89	209	0.00338364	0.0372013
multi-organism process	Gene Ontology Slim	GO:0051704	182	480	0.00339225	0.0372271
multi-organism process	Gene Ontology	GO:0051704	182	480	0.00339225	0.0372271
[truncated: 9,905 more rows]
