# Supplementary material for: Host Transcriptional Response to Persistent Infection with a Live-Attenuated Porcine Reproductive and Respiratory Syndrome Virus Strain
Source: Viruses. 2020 Jul 28;12(8):817. doi: 10.3390/v12080817 (PMC7474429; doi:10.3390/v12080817)
Supplement: Supplementary file 1 [file viruses-12-00817-s001.zip › Supplementary/Table S4.xlsx]

## Sheet: Sheet1
#Term	Database	ID	Input number	Background number	P-Value	Corrected P-Value	GO_CATEGORY	NAME	ENRICHMENT_RES	PROBABILITY	ENRICH_SCORE
Influenza A	KEGG PATHWAY	ssc05164	70	150	0.00156044	0.0208573		Influenza A	TRUE	0.879397	0.802288
cellular protein modification process	Gene Ontology Slim	GO:0006464	383	828	1.14879e-12	1.0846e-10	biological_process	cellular protein modification process	TRUE	1	3.92398
DNA repair	Gene Ontology Slim	GO:0006281	61	98	8.94779e-06	0.000252834	biological_process	DNA repair	TRUE	1	6.53936
Apoptosis	KEGG PATHWAY	ssc04210	77	134	5.93113e-06	0.000174214		Apoptosis	TRUE	0.97075	1.49004
Cushing syndrome	KEGG PATHWAY	ssc04934	73	150	0.000518557	0.00826937		Cushing syndrome	TRUE	0.995738	2.37548
Human papillomavirus infection	KEGG PATHWAY	ssc05165	173	318	3.682e-10	2.53186e-08		Human papillomavirus infection	TRUE	1	5.02166
Cellular senescence	KEGG PATHWAY	ssc04218	90	154	6.04005e-07	2.12581e-05		Cellular senescence	TRUE	1	3.76455
Toxoplasmosis	KEGG PATHWAY	ssc05145	52	103	0.00168152	0.0219817		Toxoplasmosis	TRUE	0.959712	1.33947
peptidase activity	Gene Ontology Slim	GO:0008233	119	270	0.00029618	0.00518049	molecular_function	peptidase activity	TRUE	1	6.07349
cell division	Gene Ontology Slim	GO:0051301	44	87	0.00354654	0.0383892	biological_process	cell division	TRUE	1	6.54011
Ras signaling pathway	KEGG PATHWAY	ssc04014	109	229	5.37432e-05	0.00122009		Ras signaling pathway	TRUE	1	3.50201
Fc gamma R-mediated phagocytosis	KEGG PATHWAY	ssc04666	50	89	0.000347265	0.00589103		Fc gamma R-mediated phagocytosis	TRUE	0.957566	1.31489
Progesterone-mediated oocyte maturation	KEGG PATHWAY	ssc04914	49	88	0.00045982	0.0074727		Progesterone-mediated oocyte maturation	TRUE	1	4.69577
Breast cancer	KEGG PATHWAY	ssc05224	80	145	1.20538e-05	0.000328128		Breast cancer	TRUE	1	3.9045
Oxytocin signaling pathway	KEGG PATHWAY	ssc04921	72	148	0.000568034	0.00889122		Oxytocin signaling pathway	TRUE	0.999989	2.74504
Thermogenesis	KEGG PATHWAY	ssc04714	118	229	1.66533e-06	5.35425e-05		Thermogenesis	TRUE	1	3.7457
Measles	KEGG PATHWAY	ssc05162	67	136	0.000668907	0.0101626		Measles	TRUE	0.972875	1.52527
Regulation of actin cytoskeleton	KEGG PATHWAY	ssc04810	100	207	6.92809e-05	0.00153476		Regulation of actin cytoskeleton	TRUE	0.99419	2.2342
C-type lectin receptor signaling pathway	KEGG PATHWAY	ssc04625	57	103	0.000188362	0.00355676		C-type lectin receptor signaling pathway	TRUE	1	4.49047
HIF-1 signaling pathway	KEGG PATHWAY	ssc04066	59	108	0.000190279	0.00357464		HIF-1 signaling pathway	TRUE	0.989245	1.9526
gene expression	Gene Ontology Slim	GO:0010467	510	1114	7.20571e-16	8.92908e-14	biological_process	gene expression	TRUE	1	4.67909
angiogenesis	Gene Ontology Slim	GO:0001525	48	98	0.00387773	0.0411136	biological_process	angiogenesis	TRUE	1	6.16235
Non-alcoholic fatty liver disease (NAFLD)	KEGG PATHWAY	ssc04932	78	150	6.98639e-05	0.00153907		Non-alcoholic fatty liver disease (NAFLD)	TRUE	0.940506	1.15326
Lysosome	KEGG PATHWAY	ssc04142	64	118	0.000122254	0.00244837		Lysosome	TRUE	0.774063	0.460324
Choline metabolism in cancer	KEGG PATHWAY	ssc05231	49	96	0.00189182	0.0239036		Choline metabolism in cancer	TRUE	0.876263	0.789058
PI3K-Akt signaling pathway	KEGG PATHWAY	ssc04151	154	335	7.96404e-06	0.00022829		PI3K-Akt signaling pathway	TRUE	0.995668	2.36807
Kaposi sarcoma-associated herpesvirus infection	KEGG PATHWAY	ssc05167	85	177	0.000267319	0.00474632		Kaposi sarcoma-associated herpesvirus infection	TRUE	0.999986	2.68414
Spliceosome	KEGG PATHWAY	ssc03040	72	123	7.30044e-06	0.000210281		Spliceosome	TRUE	1	3.96492
Longevity regulating pathway - multiple species	KEGG PATHWAY	ssc04213	38	61	0.000401575	0.0066813		Longevity regulating pathway - multiple species	TRUE	0.993991	2.21888
Phospholipase D signaling pathway	KEGG PATHWAY	ssc04072	73	146	0.000285946	0.00503943		Phospholipase D signaling pathway	TRUE	0.945755	1.19774
Human T-cell leukemia virus 1 infection	KEGG PATHWAY	ssc05166	124	220	2.4385e-08	1.09054e-06		Human T-cell leukemia virus 1 infection	TRUE	0.999991	2.77839
Fanconi anemia pathway	KEGG PATHWAY	ssc03460	30	49	0.00189686	0.0239036		Fanconi anemia pathway	TRUE	1	5.30541
RNA degradation	KEGG PATHWAY	ssc03018	44	78	0.000713096	0.0107652		RNA degradation	TRUE	0.972243	1.51453
Insulin signaling pathway	KEGG PATHWAY	ssc04910	82	135	5.9961e-07	2.12235e-05		Insulin signaling pathway	TRUE	0.997052	2.54332
Endocrine resistance	KEGG PATHWAY	ssc01522	59	91	5.04082e-06	0.000149914		Endocrine resistance	TRUE	1	5.46212
Th1 and Th2 cell differentiation	KEGG PATHWAY	ssc04658	49	91	0.000803297	0.012005		Th1 and Th2 cell differentiation	TRUE	0.999998	3.08804
Hepatitis C	KEGG PATHWAY	ssc05160	76	146	8.36166e-05	0.00179226		Hepatitis C	TRUE	0.989074	1.9454
Tuberculosis	KEGG PATHWAY	ssc05152	72	163	0.0039564	0.0417246		Tuberculosis	TRUE	0.999998	3.1323
Transcriptional misregulation in cancer	KEGG PATHWAY	ssc05202	78	170	0.00127094	0.0175396		Transcriptional misregulation in cancer	TRUE	0.910029	0.950576
Relaxin signaling pathway	KEGG PATHWAY	ssc04926	69	129	9.37319e-05	0.00196437		Relaxin signaling pathway	TRUE	1	3.83548
Chagas disease (American trypanosomiasis)	KEGG PATHWAY	ssc05142	53	107	0.0020912	0.0259405		Chagas disease (American trypanosomiasis)	TRUE	0.976704	1.59614
Hepatitis B	KEGG PATHWAY	ssc05161	87	156	3.7624e-06	0.000114177		Hepatitis B	TRUE	0.999984	2.65281
Wnt signaling pathway	KEGG PATHWAY	ssc04310	78	155	0.000155659	0.00299631		Wnt signaling pathway	TRUE	0.950987	1.2463
Parathyroid hormone synthesis, secretion and action	KEGG PATHWAY	ssc04928	60	104	5.4733e-05	0.0012402		Parathyroid hormone synthesis, secretion and action	TRUE	0.999999	3.43932
Proteoglycans in cancer	KEGG PATHWAY	ssc05205	109	200	5.6542e-07	2.00783e-05		Proteoglycans in cancer	TRUE	1	3.72747
Huntington disease	KEGG PATHWAY	ssc05016	95	190	3.90827e-05	0.00092065		Huntington disease	TRUE	0.999991	2.79749
Aldosterone synthesis and secretion	KEGG PATHWAY	ssc04925	50	93	0.000733866	0.0110647		Aldosterone synthesis and secretion	TRUE	0.993907	2.21249
Central carbon metabolism in cancer	KEGG PATHWAY	ssc05230	37	63	0.00106259	0.0152296		Central carbon metabolism in cancer	TRUE	0.990552	2.01198
Oocyte meiosis	KEGG PATHWAY	ssc04114	59	115	0.000639689	0.00979375		Oocyte meiosis	TRUE	1	4.24888
rRNA processing	Gene Ontology Slim	GO:0006364	29	49	0.00322377	0.0358986	biological_process	rRNA processing	TRUE	1	4.09916
response to organic substance	Gene Ontology Slim	GO:0010033	235	549	2.68615e-06	8.40906e-05	biological_process	response to organic substance	TRUE	1	4.52165
protein domain specific binding	Gene Ontology Slim	GO:0019904	59	101	4.84383e-05	0.00111671	molecular_function	protein domain specific binding	TRUE	1	6.50429
Notch signaling pathway	KEGG PATHWAY	ssc04330	31	47	0.000665928	0.0101502		Notch signaling pathway	TRUE	1	4.56671
Neurotrophin signaling pathway	KEGG PATHWAY	ssc04722	62	117	0.000248657	0.00448258		Neurotrophin signaling pathway	TRUE	0.999998	3.14542
EGFR tyrosine kinase inhibitor resistance	KEGG PATHWAY	ssc01521	44	78	0.000713096	0.0107652		EGFR tyrosine kinase inhibitor resistance	TRUE	0.995916	2.39486
Hepatocellular carcinoma	KEGG PATHWAY	ssc05225	89	160	3.17071e-06	9.79707e-05		Hepatocellular carcinoma	TRUE	0.996079	2.41339
intracellular transport	Gene Ontology Slim	GO:0046907	132	262	1.04713e-06	3.43159e-05	biological_process	intracellular transport	TRUE	1	4.46774
Calcium signaling pathway	KEGG PATHWAY	ssc04020	90	196	0.000561042	0.00879335		Calcium signaling pathway	TRUE	0.999995	2.92475
Bacterial invasion of epithelial cells	KEGG PATHWAY	ssc05100	41	73	0.00113006	0.0159279		Bacterial invasion of epithelial cells	TRUE	0.821121	0.592858
Chemokine signaling pathway	KEGG PATHWAY	ssc04062	94	177	7.21856e-06	0.000208427		Chemokine signaling pathway	TRUE	1	3.59516
FoxO signaling pathway	KEGG PATHWAY	ssc04068	69	130	0.000111602	0.00226169		FoxO signaling pathway	TRUE	0.999999	3.21243
@@Cell cycle	KEGG PATHWAY	ssc04110	70	121	1.2965e-05	0.000350527		Cell cycle	TRUE	1	5.89704
p53 signaling pathway	KEGG PATHWAY	ssc04115	42	69	0.000294504	0.00516729		p53 signaling pathway	TRUE	1	4.83067
Glycerophospholipid metabolism	KEGG PATHWAY	ssc00564	51	95	0.000670457	0.0101732		Glycerophospholipid metabolism	TRUE	0.999983	2.63751
Apelin signaling pathway	KEGG PATHWAY	ssc04371	72	134	6.01914e-05	0.00135357		Apelin signaling pathway	TRUE	1	5.29011
Pancreatic cancer	KEGG PATHWAY	ssc05212	43	72	0.000339053	0.00577847		Pancreatic cancer	TRUE	0.969558	1.47135
vasculature development	Gene Ontology Slim	GO:0001944	68	140	0.000818437	0.0122007	biological_process	vasculature development	TRUE	1	4.8409
mRNA surveillance pathway	KEGG PATHWAY	ssc03015	47	86	0.00080106	0.0120018		mRNA surveillance pathway	TRUE	0.995546	2.35542
Human cytomegalovirus infection	KEGG PATHWAY	ssc05163	114	215	8.7792e-07	2.95857e-05		Human cytomegalovirus infection	TRUE	0.99999	2.7618
Rap1 signaling pathway	KEGG PATHWAY	ssc04015	106	211	1.24904e-05	0.000339236		Rap1 signaling pathway	TRUE	1	3.58581
AGE-RAGE signaling pathway in diabetic complications	KEGG PATHWAY	ssc04933	51	100	0.00157158	0.0209356		AGE-RAGE signaling pathway in diabetic complications	TRUE	0.976018	1.58264
Necroptosis	KEGG PATHWAY	ssc04217	73	147	0.000332908	0.00569824		Necroptosis	TRUE	0.994062	2.22425
IL-17 signaling pathway	KEGG PATHWAY	ssc04657	46	88	0.00179009	0.0231304		IL-17 signaling pathway	TRUE	0.99999	2.76458
Bladder cancer	KEGG PATHWAY	ssc05219	25	38	0.00217614	0.0267432		Bladder cancer	TRUE	0.995967	2.40062
Acute myeloid leukemia	KEGG PATHWAY	ssc05221	44	64	2.77636e-05	0.000689511		Acute myeloid leukemia	TRUE	0.994612	2.26864
Viral carcinogenesis	KEGG PATHWAY	ssc05203	95	183	1.29353e-05	0.00035052		Viral carcinogenesis	TRUE	0.999992	2.81509
Glioma	KEGG PATHWAY	ssc05214	40	71	0.00123443	0.0172155		Glioma	TRUE	1	3.58596
cAMP signaling pathway	KEGG PATHWAY	ssc04024	93	212	0.00140749	0.0193567		cAMP signaling pathway	TRUE	0.999987	2.70505
Mitophagy - animal	KEGG PATHWAY	ssc04137	44	64	2.77636e-05	0.000689511		Mitophagy - animal	TRUE	0.999997	3.04447
Signaling pathways regulating pluripotency of stem cells	KEGG PATHWAY	ssc04550	63	135	0.00258373	0.0302223		Signaling pathways regulating pluripotency of stem cells	TRUE	0.98074	1.68434
Human immunodeficiency virus 1 infection	KEGG PATHWAY	ssc05170	108	204	1.76706e-06	5.65078e-05		Human immunodeficiency virus 1 infection	TRUE	0.999981	2.62172
GnRH signaling pathway	KEGG PATHWAY	ssc04912	48	89	0.000879324	0.0129301		GnRH signaling pathway	TRUE	0.999999	3.41
transcription by RNA polymerase II	Gene Ontology Slim	GO:0006366	200	442	9.00087e-07	3.01618e-05	biological_process	transcription by RNA polymerase II	TRUE	1	6.25098
GTPase activity	Gene Ontology Slim	GO:0003924	66	139	0.00149971	0.0203302	molecular_function	GTPase activity	TRUE	1	6.0331
Adipocytokine signaling pathway	KEGG PATHWAY	ssc04920	42	71	0.000456677	0.0074624		Adipocytokine signaling pathway	TRUE	0.907543	0.936979
NOD-like receptor signaling pathway	KEGG PATHWAY	ssc04621	80	148	2.08189e-05	0.000536064		NOD-like receptor signaling pathway	TRUE	0.999999	3.3721
spliceosomal complex	Gene Ontology Slim	GO:0005681	32	55	0.00248894	0.0292341	cellular_component	spliceosomal complex	TRUE	1	4.6325
Insulin resistance	KEGG PATHWAY	ssc04931	61	109	9.08852e-05	0.00192379		Insulin resistance	TRUE	0.96054	1.3493
Small cell lung cancer	KEGG PATHWAY	ssc05222	49	91	0.000803297	0.012005		Small cell lung cancer	TRUE	1	3.68532
mTOR signaling pathway	KEGG PATHWAY	ssc04150	83	150	7.72253e-06	0.000221902		mTOR signaling pathway	TRUE	1	3.66423
Longevity regulating pathway	KEGG PATHWAY	ssc04211	53	89	7.89684e-05	0.00171113		Longevity regulating pathway	TRUE	0.912105	0.962197
Alzheimer disease	KEGG PATHWAY	ssc05010	84	168	0.000105432	0.00215132		Alzheimer disease	TRUE	0.999989	2.73763
Axon guidance	KEGG PATHWAY	ssc04360	99	182	1.93141e-06	6.15981e-05		Axon guidance	TRUE	1	3.6994
ErbB signaling pathway	KEGG PATHWAY	ssc04012	46	84	0.000876219	0.0129073		ErbB signaling pathway	TRUE	0.969211	1.46604
Glucagon signaling pathway	KEGG PATHWAY	ssc04922	57	100	0.000105347	0.00215132		Glucagon signaling pathway	TRUE	0.999992	2.82481
T cell receptor signaling pathway	KEGG PATHWAY	ssc04660	54	106	0.00119098	0.0167075		T cell receptor signaling pathway	TRUE	0.99335	2.17259
Focal adhesion	KEGG PATHWAY	ssc04510	105	194	1.14555e-06	3.72335e-05		Focal adhesion	TRUE	1	3.58533
Chronic myeloid leukemia	KEGG PATHWAY	ssc05220	49	74	2.05495e-05	0.000530274		Chronic myeloid leukemia	TRUE	0.997386	2.59791
vesicle-mediated transport	Gene Ontology Slim	GO:0016192	107	240	0.000420398	0.00694591	biological_process	vesicle-mediated transport	TRUE	1	5.9206
Thyroid hormone signaling pathway	KEGG PATHWAY	ssc04919	67	117	2.49017e-05	0.000623643		Thyroid hormone signaling pathway	TRUE	0.99643	2.45608
Basal cell carcinoma	KEGG PATHWAY	ssc05217	39	63	0.000372023	0.00622444		Basal cell carcinoma	TRUE	0.999989	2.75068
MAPK signaling pathway	KEGG PATHWAY	ssc04010	153	286	8.59947e-09	4.31643e-07		MAPK signaling pathway	TRUE	1	4.57297
regulation of cytoskeleton organization	Gene Ontology Slim	GO:0051493	44	80	0.00104832	0.0150852	biological_process	regulation of cytoskeleton organization	TRUE	1	4.6219
B cell receptor signaling pathway	KEGG PATHWAY	ssc04662	48	78	9.37929e-05	0.00196437		B cell receptor signaling pathway	TRUE	1	3.58992
translation	Gene Ontology Slim	GO:0006412	85	164	3.72815e-05	0.000896598	biological_process	translation	TRUE	1	4.77524
Hedgehog signaling pathway	KEGG PATHWAY	ssc04340	31	44	0.000296563	0.00518049		Hedgehog signaling pathway	TRUE	0.999997	3.01643
Platelet activation	KEGG PATHWAY	ssc04611	66	122	0.000102414	0.00209693		Platelet activation	TRUE	1	4.39569
Autophagy - other	KEGG PATHWAY	ssc04136	25	32	0.000380215	0.00635258		Autophagy - other	TRUE	0.992233	2.10163
Adherens junction	KEGG PATHWAY	ssc04520	44	69	9.97613e-05	0.00205678		Adherens junction	TRUE	0.99723	2.57151
regulation of cell population proliferation	Gene Ontology Slim	GO:0042127	130	318	0.00162222	0.0213002	biological_process	regulation of cell population proliferation	TRUE	1	5.93203
cGMP-PKG signaling pathway	KEGG PATHWAY	ssc04022	80	167	0.00042007	0.00694591		cGMP-PKG signaling pathway	TRUE	0.994767	2.28195
Platinum drug resistance	KEGG PATHWAY	ssc01524	40	69	0.000823589	0.0122621		Platinum drug resistance	TRUE	1	4.03178
Ubiquitin mediated proteolysis	KEGG PATHWAY	ssc04120	75	134	1.53561e-05	0.00040685		Ubiquitin mediated proteolysis	TRUE	1	4.19673
Adrenergic signaling in cardiomyocytes	KEGG PATHWAY	ssc04261	67	143	0.00179467	0.0231304		Adrenergic signaling in cardiomyocytes	TRUE	0.995676	2.36891
nuclear membrane	Gene Ontology Slim	GO:0031965	27	45	0.00382196	0.0407037	cellular_component	nuclear membrane	TRUE	1	5.13532
TNF signaling pathway	KEGG PATHWAY	ssc04668	59	107	0.00015806	0.00303271		TNF signaling pathway	TRUE	0.999999	3.20056
Osteoclast differentiation	KEGG PATHWAY	ssc04380	66	124	0.000145955	0.00286043		Osteoclast differentiation	TRUE	1	3.92695
Parkinson disease	KEGG PATHWAY	ssc05012	67	142	0.00156905	0.0209356		Parkinson disease	TRUE	0.988153	1.90824
RNA transport	KEGG PATHWAY	ssc03013	67	149	0.00384561	0.0409189		RNA transport	TRUE	1	3.63414
Melanogenesis	KEGG PATHWAY	ssc04916	49	99	0.00303574	0.034525		Melanogenesis	TRUE	0.992772	2.13452
Colorectal cancer	KEGG PATHWAY	ssc05210	53	87	5.09455e-05	0.00116324		Colorectal cancer	TRUE	0.957089	1.30959
Gastric cancer	KEGG PATHWAY	ssc05226	77	147	6.46728e-05	0.0014516		Gastric cancer	TRUE	0.999996	2.99256
Estrogen signaling pathway	KEGG PATHWAY	ssc04915	64	131	0.0010209	0.0147745		Estrogen signaling pathway	TRUE	0.997387	2.59813
Fluid shear stress and atherosclerosis	KEGG PATHWAY	ssc05418	67	134	0.000494248	0.0079669		Fluid shear stress and atherosclerosis	TRUE	0.988054	1.90441
Endocytosis	KEGG PATHWAY	ssc04144	131	238	2.84667e-08	1.26832e-06		Endocytosis	TRUE	1	4.63222
Epstein-Barr virus infection	KEGG PATHWAY	ssc05169	102	195	4.98246e-06	0.00014855		Epstein-Barr virus infection	TRUE	0.997267	2.57776
Hippo signaling pathway	KEGG PATHWAY	ssc04390	80	150	2.9623e-05	0.00072809		Hippo signaling pathway	TRUE	0.999999	3.35883
Th17 cell differentiation	KEGG PATHWAY	ssc04659	56	107	0.000603353	0.00934568		Th17 cell differentiation	TRUE	0.980284	1.6735
Phosphatidylinositol signaling system	KEGG PATHWAY	ssc04070	51	97	0.000952331	0.0138496		Phosphatidylinositol signaling system	TRUE	1	3.52798
Prostate cancer	KEGG PATHWAY	ssc05215	50	94	0.000876687	0.0129073		Prostate cancer	TRUE	0.922825	1.02651
AMPK signaling pathway	KEGG PATHWAY	ssc04152	68	121	3.38746e-05	0.000827458		AMPK signaling pathway	TRUE	0.990365	2.00299
Leukocyte transendothelial migration	KEGG PATHWAY	ssc04670	52	110	0.00474105	0.047918		Leukocyte transendothelial migration	TRUE	0.981895	1.71294
PPAR signaling pathway	KEGG PATHWAY	ssc03320	39	75	0.00407568	0.0425675		PPAR signaling pathway	TRUE	0.861366	0.729847
Endometrial cancer	KEGG PATHWAY	ssc05213	40	58	5.98302e-05	0.00134799		Endometrial cancer	TRUE	0.99358	2.18861
FINISHED
